# Supplementary material for: Genome-Wide Analysis of the PERK Gene Family in Brassica napus L. and Their Potential Roles in Clubroot Disease
Source: Int J Mol Sci. 2025 Mar 17;26(6):2685. doi: 10.3390/ijms26062685 (PMC11942576; doi:10.3390/ijms26062685)
Supplement: Supplementary file 1 [file ijms-26-02685-s001.zip]

Archive with 2 entries (2 files):
- Supp.pdf
- Supp.xlsx
