# Supplementary material for: Genome-Wide Analysis of the PERK Gene Family in Brassica napus L. and Their Potential Roles in Clubroot Disease
Source: Int J Mol Sci. 2025 Mar 17;26(6):2685. doi: 10.3390/ijms26062685 (PMC11942576; doi:10.3390/ijms26062685)
Supplement: Supplementary file 1 [file ijms-26-02685-s001.zip › Supp.xlsx]

## Sheet: Table S1
Table S1. Gene-specific primers used for qRT-PCR
Gene name	Gene ID	Forward primer	Reverse primer
PERK9	AT1G68690	TTCTCCACCACCAACATTCTCTTC	GCTACTGCTACACTGATACCAACA
PR2	AT3G57260	AACATCCAGCGAATGCGGCTCTAC	TGACTGGAGGCGAGACGTTCAAGAT
PR5	AT1G75040	ATTGACTCCAGGTGCTTCCCGACAG	ACTCCGCCGCCGTTACATCTTAGAC
RBOHD	AT5G47910	GAAGCACCTCCTCACGCATCAA	CCGTCTTGGTGGCAATGAACTTG
Actin2	AT3G18780	TTCCTCATGCCATCCTCCGTCTT	CAGCGATACCTGAGAACATAGTGG

## Sheet: Table S2
Table S2. Identified PERK genes in Brassica napus.
ZS11 Gene ID	Darmor Gene ID	Genomic position	Function	Description
BnaA01G0037700ZS	BnaA01g02680D	A01:2066453..2069251	Proline-rich receptor-like protein kinase PERK5 OS=Arabidopsis thaliana GN=PERK5 PE=2 SV=1	Encodes a member of the proline-rich extensin-like receptor kinase (PERK) family. This family consists of 15 predicted receptor kinases (PMID: 15653807).
BnaA01G0051200ZS	BnaA01g04270D	A01:2750535..2755289	Proline-rich receptor-like protein kinase PERK14 OS=Arabidopsis thaliana GN=PERK14 PE=2 SV=1	Encodes a member of the proline-rich extensin-like receptor kinase (PERK) family. This family consists of 15 predicted receptor kinases (PMID: 15653807).
BnaA01G0285000ZS	-	A01:26616116..26624713	Proline-rich receptor-like protein kinase PERK2 OS=Arabidopsis thaliana GN=PERK2 PE=2 SV=3	Encodes a member of the proline-rich extensin-like receptor kinase (PERK) family. This family consists of 15 predicted receptor kinases (PMID: 15653807).
BnaA01G0324200ZS	BnaA01g26480D	A01:30082374..30085903	Putative proline-rich receptor-like protein kinase PERK6 OS=Arabidopsis thaliana GN=PERK6 PE=2 SV=2	Encodes a member of the proline-rich extensin-like receptor kinase (PERK) family. This family consists of 15 predicted receptor kinases (PMID: 15653807).
BnaA01G0333700ZS	-	A01:30729455..30730619	Proline-rich receptor-like protein kinase PERK15 OS=Arabidopsis thaliana GN=PERK15 PE=2 SV=1	Encodes a member of the proline-rich extensin-like receptor kinase (PERK) family. This family consists of 15 predicted receptor kinases (PMID: 15653807).
BnaA01G0333900ZS	-	A01:30753331..30758051	Probable LRR receptor-like serine/threonine-protein kinase At1g51860 OS=Arabidopsis thaliana GN=At1g51860 PE=2 SV=2	The gene encodes a putative member of the LRR-RLK protein family. Expressin and mutant analysis revealed that it contributes to the interaction between Arabidopsis and Hyaloperonospora arabidopsidis. and
BnaA01G0334300ZS	BnaCnng16830D	A01:30793446..30794627	Proline-rich receptor-like protein kinase PERK15 OS=Arabidopsis thaliana GN=PERK15 PE=2 SV=1	Encodes a member of the proline-rich extensin-like receptor kinase (PERK) family. This family consists of 15 predicted receptor kinases (PMID: 15653807).
BnaA02G0188100ZS	BnaA02g14880D	A02:11575623..11579150	Proline-rich receptor-like protein kinase PERK13 OS=Arabidopsis thaliana GN=PERK13 PE=2 SV=1	--
BnaA03G0355400ZS	BnaA03g34960D	A03:18879370..18882681	Putative proline-rich receptor-like protein kinase PERK6 OS=Arabidopsis thaliana GN=PERK6 PE=2 SV=2	Encodes a member of the proline-rich extensin-like receptor kinase (PERK) family. This family consists of 15 predicted receptor kinases (PMID: 15653807).
BnaA04G0101900ZS	BnaA04g08720D	A04:12034196..12037190	Proline-rich receptor-like protein kinase PERK8 OS=Arabidopsis thaliana GN=PERK8 PE=1 SV=1	Encodes a member of the proline-rich extensin-like receptor kinase (PERK) family. This family consists of 15 predicted receptor kinases (PMID: 15653807).
BnaA05G0370900ZS	BnaA05g21310D	A05:37226696..37229641	Putative proline-rich receptor-like protein kinase PERK6 OS=Arabidopsis thaliana GN=PERK6 PE=2 SV=2	Encodes a member of the proline-rich extensin-like receptor kinase (PERK) family. This family consists of 15 predicted receptor kinases (PMID: 15653807).
BnaA06G0036600ZS	BnaA06g03230D	A06:2371337..2374496	Proline-rich receptor-like protein kinase PERK7 OS=Arabidopsis thaliana GN=PERK7 PE=2 SV=1	Encodes a member of the proline-rich extensin-like receptor kinase (PERK) family. This family consists of 15 predicted receptor kinases (PMID: 15653807).
BnaA06G0068700ZS	BnaA06g06500D	A06:4030090..4033696	Putative proline-rich receptor-like protein kinase PERK11 OS=Arabidopsis thaliana GN=PERK11 PE=2 SV=2	Encodes a member of the proline-rich extensin-like receptor kinase (PERK) family. This family consists of 15 predicted receptor kinases (PMID: 15653807).
BnaA07G0019100ZS	BnaA07g36140D	A07:1642353..1644858	Proline-rich receptor-like protein kinase PERK5 OS=Arabidopsis thaliana GN=PERK5 PE=2 SV=1	Proline-rich extensin-like receptor kinase 4. Functions at an early stage of ABA signalling inhibiting primary root cell elongation by perturbing Ca2+ homeostasis.
BnaA07G0067400ZS	BnaA07g05550D	A07:11760616..11763459	Proline-rich receptor-like protein kinase PERK2 OS=Arabidopsis thaliana GN=PERK2 PE=2 SV=3	Encodes a member of the proline-rich extensin-like receptor kinase (PERK) family. This family consists of 15 predicted receptor kinases (PMID: 15653807).
BnaA07G0273700ZS	BnaA07g24490D	A07:25641079..25644595	Proline-rich receptor-like protein kinase PERK9 OS=Arabidopsis thaliana GN=PERK9 PE=2 SV=1	Encodes a member of the proline-rich extensin-like receptor kinase (PERK) family. This family consists of 15 predicted receptor kinases (PMID: 15653807).
BnaA07G0303600ZS	BnaA07g27340D	A07:27432758..27436593	Proline-rich receptor-like protein kinase PERK9 OS=Arabidopsis thaliana GN=PERK9 PE=2 SV=1	Encodes a member of the proline-rich extensin-like receptor kinase (PERK) family. This family consists of 15 predicted receptor kinases (PMID: 15653807).
BnaA07G0318100ZS	BnaA08g05500D	A07:28474550..28477688	Proline-rich receptor-like protein kinase PERK12 OS=Arabidopsis thaliana GN=PERK12 PE=2 SV=2	Encodes a member of the PERK family of putative receptor kinases. Overexpression leads to morphological defects and reduced fertility and increased expression of MAX genes.
BnaA08G0018400ZS	BnaA08g01530D	A08:1533161..1536073	Proline-rich receptor-like protein kinase PERK15 OS=Arabidopsis thaliana GN=PERK15 PE=2 SV=1	Encodes a member of the proline-rich extensin-like receptor kinase (PERK) family. This family consists of 15 predicted receptor kinases (PMID: 15653807).
BnaA08G0135200ZS	BnaA08g11180D	A08:18649682..18652380	Proline-rich receptor-like protein kinase PERK5 OS=Arabidopsis thaliana GN=PERK5 PE=2 SV=1	Encodes a member of the proline-rich extensin-like receptor kinase (PERK) family. This family consists of 15 predicted receptor kinases (PMID: 15653807).
BnaA08G0236000ZS	BnaA08g20440D	A08:24416770..24419515	Proline-rich receptor-like protein kinase PERK12 OS=Arabidopsis thaliana GN=PERK12 PE=2 SV=2	--
BnaA08G0287700ZS	BnaA08g25650D	A08:26853485..26857161	Putative proline-rich receptor-like protein kinase PERK11 OS=Arabidopsis thaliana GN=PERK11 PE=2 SV=2	Encodes a member of the proline-rich extensin-like receptor kinase (PERK) family. This family consists of 15 predicted receptor kinases (PMID: 15653807).
BnaA09G0117300ZS	-	A09:6901402..6903919	Proline-rich receptor-like protein kinase PERK5 OS=Arabidopsis thaliana GN=PERK5 PE=2 SV=1	Proline-rich extensin-like receptor kinase 4. Functions at an early stage of ABA signalling inhibiting primary root cell elongation by perturbing Ca2+ homeostasis.
BnaA09G0440000ZS	BnaA09g28800D	A09:49809313..49812290	Proline-rich receptor-like protein kinase PERK8 OS=Arabidopsis thaliana GN=PERK8 PE=1 SV=1	Encodes a member of the proline-rich extensin-like receptor kinase (PERK) family. This family consists of 15 predicted receptor kinases (PMID: 15653807).
BnaA09G0451000ZS	BnaA09g30960D	A09:50578957..50582647	Proline-rich receptor-like protein kinase PERK12 OS=Arabidopsis thaliana GN=PERK12 PE=2 SV=2	Encodes a member of the PERK family of putative receptor kinases. Overexpression leads to morphological defects and reduced fertility and increased expression of MAX genes.
BnaC01G0043100ZS	BnaC01g03940D	C01:2415379..2418563	Proline-rich receptor-like protein kinase PERK5 OS=Arabidopsis thaliana GN=PERK5 PE=2 SV=1	Encodes a member of the proline-rich extensin-like receptor kinase (PERK) family. This family consists of 15 predicted receptor kinases (PMID: 15653807).
BnaC01G0060000ZS	BnaC01g05710D	C01:3403099..3406383	Proline-rich receptor-like protein kinase PERK14 OS=Arabidopsis thaliana GN=PERK14 PE=2 SV=1	Encodes a member of the proline-rich extensin-like receptor kinase (PERK) family. This family consists of 15 predicted receptor kinases (PMID: 15653807).
BnaC01G0401400ZS	BnaC01g33860D	C01:46578264..46581766	Putative proline-rich receptor-like protein kinase PERK6 OS=Arabidopsis thaliana GN=PERK6 PE=2 SV=2	Encodes a member of the proline-rich extensin-like receptor kinase (PERK) family. This family consists of 15 predicted receptor kinases (PMID: 15653807).
BnaC01G0412900ZS	-	C01:47794562..47798601	Probable LRR receptor-like serine/threonine-protein kinase At1g51860 OS=Arabidopsis thaliana GN=At1g51860 PE=2 SV=2	The gene encodes a putative member of the LRR-RLK protein family. Expressin and mutant analysis revealed that it contributes to the interaction between Arabidopsis and Hyaloperonospora arabidopsidis. and
BnaC02G0185500ZS	-	C02:15128955..15129767	Proline-rich receptor-like protein kinase PERK15 OS=Arabidopsis thaliana GN=PERK15 PE=2 SV=1	Encodes a member of the proline-rich extensin-like receptor kinase (PERK) family. This family consists of 15 predicted receptor kinases (PMID: 15653807).
BnaC02G0248700ZS	BnaC02g19810D	C02:23127165..23132576	Proline-rich receptor-like protein kinase PERK13 OS=Arabidopsis thaliana GN=PERK13 PE=2 SV=1	Encodes a member of the proline-rich extensin-like receptor kinase (PERK) family. This family consists of 15 predicted receptor kinases (PMID: 15653807).
BnaC03G0431000ZS	BnaC03g73820D	C03:29849829..29853112	Putative proline-rich receptor-like protein kinase PERK6 OS=Arabidopsis thaliana GN=PERK6 PE=2 SV=2	Encodes a member of the proline-rich extensin-like receptor kinase (PERK) family. This family consists of 15 predicted receptor kinases (PMID: 15653807).
BnaC03G0746400ZS	BnaC03g66100D	C03:72359341..72362835	Proline-rich receptor-like protein kinase PERK5 OS=Arabidopsis thaliana GN=PERK5 PE=2 SV=1	Encodes a member of the proline-rich extensin-like receptor kinase (PERK) family. This family consists of 15 predicted receptor kinases (PMID: 15653807).
BnaC03G0791100ZS	BnaC03g69310D	C03:76539978..76542914	Proline-rich receptor-like protein kinase PERK15 OS=Arabidopsis thaliana GN=PERK15 PE=2 SV=1	Encodes a member of the proline-rich extensin-like receptor kinase (PERK) family. This family consists of 15 predicted receptor kinases (PMID: 15653807).
BnaC04G0379400ZS	BnaC04g30990D	C04:50341414..50344318	Proline-rich receptor-like protein kinase PERK8 OS=Arabidopsis thaliana GN=PERK8 PE=1 SV=1	Encodes a member of the proline-rich extensin-like receptor kinase (PERK) family. This family consists of 15 predicted receptor kinases (PMID: 15653807).
BnaC05G0085000ZS	BnaC05g08110D	C05:4834185..4837240	Putative proline-rich receptor-like protein kinase PERK11 OS=Arabidopsis thaliana GN=PERK11 PE=2 SV=2	Encodes a member of the proline-rich extensin-like receptor kinase (PERK) family. This family consists of 15 predicted receptor kinases (PMID: 15653807).
BnaC05G0207600ZS	BnaC05g50860D	C05:14952293..14956013	Proline-rich receptor-like protein kinase PERK12 OS=Arabidopsis thaliana GN=PERK12 PE=2 SV=2	Encodes a member of the PERK family of putative receptor kinases. Overexpression leads to morphological defects and reduced fertility and increased expression of MAX genes.
BnaC05G0223700ZS	-	C05:16886984..16890821	Proline-rich receptor-like protein kinase PERK8 OS=Arabidopsis thaliana GN=PERK8 PE=1 SV=1	Encodes a member of the proline-rich extensin-like receptor kinase (PERK) family. This family consists of 15 predicted receptor kinases (PMID: 15653807).
BnaC05G0409900ZS	BnaC05g34270D	C05:46301225..46304165	Putative proline-rich receptor-like protein kinase PERK6 OS=Arabidopsis thaliana GN=PERK6 PE=2 SV=2	Encodes a member of the proline-rich extensin-like receptor kinase (PERK) family. This family consists of 15 predicted receptor kinases (PMID: 15653807).
BnaC06G0037200ZS	-	C06:10040982..10043359	Proline-rich receptor-like protein kinase PERK7 OS=Arabidopsis thaliana GN=PERK7 PE=2 SV=1	Encodes a member of the proline-rich extensin-like receptor kinase (PERK) family. This family consists of 15 predicted receptor kinases (PMID: 15653807).
BnaC06G0040200ZS	-	C06:10480543..10490982	Proline-rich receptor-like protein kinase PERK10 OS=Arabidopsis thaliana GN=PERK10 PE=2 SV=2	Encodes a member of the proline-rich extensin-like receptor kinase (PERK) family. This family consists of 15 predicted receptor kinases (PMID: 15653807).
BnaC06G0065600ZS	-	C06:13489114..13494638	Proline-rich receptor-like protein kinase PERK7 OS=Arabidopsis thaliana GN=PERK7 PE=2 SV=1	Encodes a member of the proline-rich extensin-like receptor kinase (PERK) family. This family consists of 15 predicted receptor kinases (PMID: 15653807).
BnaC06G0310100ZS	BnaC06g25700D	C06:41483651..41487279	Proline-rich receptor-like protein kinase PERK9 OS=Arabidopsis thaliana GN=PERK9 PE=2 SV=1	Encodes a member of the proline-rich extensin-like receptor kinase (PERK) family. This family consists of 15 predicted receptor kinases (PMID: 15653807).
BnaC06G0352400ZS	BnaC06g30330D	C06:45451548..45454969	Proline-rich receptor-like protein kinase PERK9 OS=Arabidopsis thaliana GN=PERK9 PE=2 SV=1	--
BnaC06G0370000ZS	BnaC06g31470D	C06:47027503..47030581	Proline-rich receptor-like protein kinase PERK12 OS=Arabidopsis thaliana GN=PERK12 PE=2 SV=2	Encodes a member of the PERK family of putative receptor kinases. Overexpression leads to morphological defects and reduced fertility and increased expression of MAX genes.
BnaC07G0039400ZS	-	C07:6646850..6649342	Proline-rich receptor-like protein kinase PERK5 OS=Arabidopsis thaliana GN=PERK5 PE=2 SV=1	Proline-rich extensin-like receptor kinase 4. Functions at an early stage of ABA signalling inhibiting primary root cell elongation by perturbing Ca2+ homeostasis.
BnaC07G0101700ZS	BnaC07g07110D	C07:21002275..21005153	Proline-rich receptor-like protein kinase PERK2 OS=Arabidopsis thaliana GN=PERK2 PE=2 SV=3	Encodes a member of the proline-rich extensin-like receptor kinase (PERK) family. This family consists of 15 predicted receptor kinases (PMID: 15653807).
BnaC08G0203500ZS	BnaC08g14430D	C08:30917749..30921587	Putative proline-rich receptor-like protein kinase PERK11 OS=Arabidopsis thaliana GN=PERK11 PE=2 SV=2	Encodes a member of the proline-rich extensin-like receptor kinase (PERK) family. This family consists of 15 predicted receptor kinases (PMID: 15653807).
BnaC08G0276600ZS	BnaC08g06380D	C08:36165257..36168544	Proline-rich receptor-like protein kinase PERK12 OS=Arabidopsis thaliana GN=PERK12 PE=2 SV=2	Encodes a member of the PERK family of putative receptor kinases. Overexpression leads to morphological defects and reduced fertility and increased expression of MAX genes.
BnaC09G0121100ZS	-	C09:8547902..8550417	Proline-rich receptor-like protein kinase PERK5 OS=Arabidopsis thaliana GN=PERK5 PE=2 SV=1	Proline-rich extensin-like receptor kinase 4. Functions at an early stage of ABA signalling inhibiting primary root cell elongation by perturbing Ca2+ homeostasis.

## Sheet: Table S3
Table S3. BnPERK genomic, CDS protein and promoter sequence.
Gene ID	Gene Name	Genomic sequence
BnaA01G0037700ZS	BnPERK05A1	ATGGCTGACTCACCCGTGGATTCACCTCCTGCCCCGGAAGCTCCTAATGCAGGCACAGGCTCGCCGCCAAATGAGACATCACCACCAGTAGCACCTGTTTCATCCCCACCGGCCCCTGACTCTGCTCCTCCACCAACTAACAATAGCTCTGCTTCTTCACCACCTCCTGCACCGCCGAGCCAAGAAACCTTACCTCCTCCATCACCGCCACCTTCACCGCCTGCTGCAGGTAATCCACCACCGAAAACTCCAGAGAATCCTTCTCCACCTTCTCCTGAAGTCAAAACTCCGGTAACTCCACCTGCACCGCCTCAAGCACCGGCCAACCAGTCACCCCCTTCACAAAGACCAACCCCTCCTTCTCCTGGTGCTAATGATGACCGTAACAAAACCAATGGC…
BnaA01G0051200ZS	BnPERK14A1	ATGTCGCTCTCTCCTTCTGCCTCGCCGGCTCCGGCAGATTCTCCGCCCGCCACGTCACCACCTCCAGCTCCTCCTTTGTCTCCTCTTCCCTCGCCATTGGCTTCTCCTCCTCCGTTGGCTCCACCACCGTCTATCTTACCTCCCACAGCTTCCCCGCCACCACCGTCTCCTCCGTTAGAAGCTCCACCGTCTCCTCCGTTGGAAACTCCACCGGTTCCTGCGGAGGAACCACCACCGTCTCCTCCAGAGGAACCCCCACCTTCTCCTCCGTCTCCTTCCGGTTCACCGCCATTGCCATTCCTTCCCGCCAAACCGTCTCCGCCGCCTTCTCCACTTCCTTCTGAAACACTACAGCCGCCGGAAAATCCGGTTAGTCCACCACCTCCTTCACTACCATCA…
BnaA01G0285000ZS	BnPERK03A1	ATGTCATCGGCGCCGTCTCCGAGTGCTACTCCATCACCTCCTCTCCCGCCTACCGTCATTCCTCCCGTACCTCCCCTGACGCCTCCTCCTCCTACAACCCCCGTGATACCTCCTCCGCCGCCTACCGCCGATCCTCCCACAACTCCCCTAACGCCTCCTCCGCCACCGCCTACCGCCATTCCTCCTACAGCTCCTGTGACGCCTCCTCCTCCGTTGCCATCCACCGATTTGACGCCTCCACCTCCGTCTTCTCCCTTGCCGTCTTCTCCTCCGCCACCATCTCCCGCCACTCCAACACCTTTGACCCCTTCTCCACCGCCGCCATTCACTGATCCAACGTCTCCGCCTCCGCCTTCTTCTCCTTCGCCTCCGTCTCCCCCATCTCCCTCCACACCCCCT…
BnaA01G0324200ZS	BnPERK06A1	ATTCTTAAAAATAGGATTTGGAACACAACAAAGAGCTTTGTGTGTTCTCTTTGTTCAAATCCTCTCTCTCTCTTTAAGAAAAAAAATCTTAAGGAGAGAGCTTCCGAATAAAAAAAAAACAAAAAAGAAACATCAAAAAGATATTATGGCGGAGGGGCAATCCCCAGAGAACTCACCTCCGTCATCTACACCTCCATCTCCTCCCTCCTCCGACACCACTCAACAGCAATCTCCTCCGACTCCTGACTCATCCTCCTCCTCTCCTCCTTCGTCTTCGCCACCAGCTACTACTCCTCCGCCCGATAATGCTTCCTCTCCTCCACCGCCGGATAATGCTTCCTCTCCTCCACCACCTTCTTCAGACTCACAATCTCCACCACAAGGCAACAATAACAACAA…
BnaA01G0333700ZS	BnPERK15A1	ATGAAGATTGCTTCCGGAGCAGCTAGAGGATTGGCATACTTACATGAAGACTGTGAGTAAAATGGTCTTGTCTTTAAGTTGTATTGAACACATGTTTTTCAAAGACTCTTAATAGTGTTTTTTTTTTCTCTGTCTTTATTTCTCATCAGGTAACCCTAAAACTATACACCGTGATGTAAAGGCTGCTAATGTTCTTATCGATGATAGCTACGAGGCAAAGGTATATTTAAAAATTAACTTTTAATAACCTGTCAAGGTTTATTTGAAACGTACGACTAAGTAAACATGATTGATTCATCAGTTAGCAGATTTTGGACTCGCCAAGTGTTGTTTAGACAATGATACTCATGTTTCTACTCGGATCATGGGAACATGCGGGTATGGAAACATTTTTCTATA…
BnaA01G0333900ZS	BnPERK15A2	ATGATGGGGTTTTCCATGTATCTTTTTGTTCTTCTTCCACAACTTTTCTTACGTTTTGGTCTTGCTGAAAATCCGTCAGGTAAAAAAAAAAGAAGCTAATTTAATTTAAAACTAAAAAAGATATCTAAACAAAGTCCGTTTAGTTTTTTTTAAACAATTCTTCTTGGTTTTTATTCTTACAGGATTCACCAGTTTAACTTGTGGTGCTCCGATGGGAACTAGCTTCCTAGAAAAAGCAACAAATATAACATACAGCTCTGATGCGCCTTACATCGATACCGGCATTGGCAGGAGCATCAAATCAGAGCAACAAACATGGTATAAAGAGAGTATAGAAAACATTATCAAGATCAAACTAGGTATAGGTAACTAATTGTTTAACTTCTTCCGCAAGGTACC…
BnaA01G0334300ZS	BnPERK15A3	ATGAAGATTGCTTCCGGAGCAGCTAGAGGATTGGCATACTTACATGAAGACTGTGAGTAAAATGGTCTTGTCTTTAAGTTGTATTGAACACATGTTTTTCAAAGACTCTTAATAGTGTTTTTTTTTCTCTGACTTTATTTCTCATCAGGTAACCCTAAAACTATACACCGTGATGTAAAGGCTGCTAATGTTCTTATCGATGATAGCTACGAGGCAAAGGTATATTTAAAAATTAACTTTTAATAACCTGTCAAGGTTTATTTGAAACGTACGACTAAGTAAACATGATTGATTCATCAGTTAGCAGATTTTGGACTCGCCAAGTGTTGTTTAGACAATGATACTCATGTTTCTACTCGGATCATGGGAACATGCGGGTATGGAAACATTTTTCTATAT…
BnaA02G0188100ZS	BnPERK13A1	CCCTGGAAAACATTTGACATTGCACAGAGAGAGAGAGAGAGAGGACCTCCATTATCGTTTTATTTTCACATTTGACATTGTCAGATTTATAATTCCGTAATGGAATGCATTTCTCCTCTCTCTCCAGCTTATTTCCAGGCCCTAGCTTTCATAAACTCTGACTTCTTGTAATTACTATTATTATTTTTTTTGTAAATTGGAGATCTATTTTTCAGATTTTAATTATTAGTTGTTTCCAGTTGCAGAGTGGAAATATAATTTATTTTCATCTGATTATTCAATTGTATCTGTTAGAGTTATTCTTTATCGATTCATAGTTTCATTCATTAGAGACTTTCTGAGTGTTGTTTCTGGGGAAGAATCAGAATCAGAACAAGAAAATGTCTGACTCGCCGACTT…
BnaA03G0355400ZS	BnPERK06A2	TAAGAGAGAGCTTCAGGAGAATAAATAAAAGAAGAAGAAGAAAAAAAACACCCAAAAGAGATTATGGCGGAGGGGCAGTCCCCGGAGAATTCACCGCCGTCTCCTACGCCTCCATCTCCTTCCTCCCCCGACAACACCCAACAGCAATCTCCTCCGTCTCCTGACTCCTCCTCCTCCTCCTCCTCTCCTTCATCTTCACCACCAGCTCCTCCTCCGCCAGATAATTCCTCATCCTCTCCTCCACCTCCTTCTTCAGACTCACAACCTCCACCTTCGCCACAACAAGAAAACAACAACAACAACAACAATAACAATGGTGGAAACAATGATAACAACAACAATGGTAATAACAATGGTGGAAACAATGACAACAACAACAATGGTAATAACAACAATGGT…
BnaA04G0101900ZS	BnPERK08A1	TGTCAGGCCCTCTCTCTCTGACCACTCTGTCAAAATAAACGGAGCGGAGACAGAGTTGCCTCCACGTTTGTCCAGCCAAGAATCACGCTCCTTCGCTTTCACCACATTCCTTTCTGTCTTGCCCACATTCTTCACTACCTTTCCTTTCCTTTCTTCTTCTCGATTCGTCCTCCACTGTTTGCTCTGAATTTTGCTTTTAGCTTCGTCTGGATGGATGCCTTTGGGCTCATTTTTTGTTCGAATATCTAGGGCAAATCAAGGGTTCCACTGCTCTGAATTACCATTCATCTGGGATCAAAATTTGGTTCAAAGCTTGGTTGTGAAATTCTAGGGCAGATCATTGTAGATTGGGATTTTATAGATTTATTTTTAGCAGGTTGACTTGAAGTAGATCAAAAA…
BnaA05G0370900ZS	BnPERK06A3	ATGGCGGATGAGGGGCAATCCTCGCAGAATTCACCGCCGTCACCTCCCTCCTCCGACAACAACAACAATCAACAGCAATCTCCTCCTTCTCCTGACTCCTCCTCCCCTCCTTCACCACCTTCTTCAGACTCACAATCTCCACCATCACAACAACAAGGAAACAATAACAACAACAACAACAACAATAACAATGGTGGAAACAATGATAACAACAACAACAATGGTAATAACAACAATGACAACAACAACAACAACAACAATGGTGGAAACAATGACAACAACAACAGCAATGGTAATAACAACAATGATGGCAATAATGGTAACAAAAACAATGGCAATAACAACAACAATGGTAATAACAACAAGGGGAATAACAATGACAACAACAACAACAATGGG…
BnaA06G0036600ZS	BnPERK07A1	ATGGCGGAGGGGCAGTCCCCGGAGAACTCACCGCCGGCACCTCCTCCTCCTTCTCCGTCATCTCCCTCTTCCAACGACCAAACAACATCTCCTCCTCCTACTTCCGACAGTCAAACAACATCTTCTCCTCCTCCGTCTCCAACTCTCGCTCCCCCACCAGAACTACAAGAACAATCACCTCCTCCACCGGAAAATTCCTCCTCACCTCCACCACCACCGTATGAATCTTCAACCCCCTCCTCGCAATCACAATCTCCACCACTTCCTTCACAATCCCCACCGCAGCAGAGTGACAACAAAGGAAACAACCAAGGAAATGATGGAGGAGGAAATAACGCTTCTCCTCCACCTCCACCACCGTCTAAGACTTCCGAACATAGCTCCCACTCACCACCAAAA…
BnaA06G0068700ZS	BnPERK11A1	ATTTGATAGAAACTCTCTTCCTATCATCCTTGAGTCACAAGAAACCCTATAGGCTTGGATTTTTTTTTTTCATCTCTCTTTTCGTTAGTTTCCACCAATCTTGTTGTTCTCATGAACACATTGTATCTGAAAATAAATTCTGGGATTTCTGTGGGATTTTAGCCGATTTAGATTGGATCTCAGAGTAAACAGAAGATCCTTTCTTGTTCTCTACGGAACCTCTTTAAGAGCAAATGCTGTAAAAGAAAGAAAGAGAACAAGCAAAGGTGAATAAAACAAATGGACAAGGTCCAGGAACAAGCAGATTTTATCGGAAAGAAGATAGCTCCGTTTGTTACTTCACATCAACCAAACCTCCCAGGATTCACTGATCAGAAAATCCTCGGCGGTTCACAGACT…
BnaA07G0019100ZS	BnPERK04A1	ATGGCTTCTTCCCCTGAATCATCTCCTCCTCCGTCAAATTCAAGCTCTTCTCCATCTCCACCGTCTAATTCAAGTTCAACCTCCTCCACTCCACCGTCTCCTCCTTCTCCTACTCAAGGAGACTCATCATCTCCACCTCCTGATTCCAGCTCGCCACCAGCTCCACAAGCTCCTTCTCCTCCCAGTTCTAGCAATAACTCTCCTCCTTCTCCGGCATCACAAGGCGGTGGAGGAAATGGCGGCGGAAATCAGTCTCCACCGTCACGTGGCTCCCCTCCTTCTAGGGATGGAGATAATAGTGGCAGCAAATCGTCACCGTCTGGAAACAATGGGGGATCTCGCTCGGATAATTCTCCTTCTGGCGGAAGTGGTGGAGGAGGCGGAGGAGGAGTAAATAAT…
BnaA07G0067400ZS	BnPERK01A1	ACTCTCTAGTCTCCGTGTCTCCTCTCTCCTCTCTCCTCCTGCTTCCTTTTAACATTCTCTCTTCACTTGCCTTTTCGATTTAGATCCAAAGAAGCAAACATGTCCTCGGCGCCGTCTCCGGGGACTGGTTCGCCTCCATCTCCACCATCAAACTCCACAATCACCACTCCTCCTCCAGCTTCCGCTCCTCCTCCCACCACACCTTCTTCTCCTCCGCCGCCATCCACTCCTCCTCCTTCTTCTCCCTCTACACCTTCTGCTCCTCCTCCATCTCCATCTCCACCAACTCCATCTACGCCGGGATCTTCACCTCCTCTTCCTCAGCCGTCTCCACCCGCTCCAACTACGCCCGGATCTCCTCCCGCACCTGTTACTCCTACTCGAAACCCTCCACCTTCA…
BnaA07G0273700ZS	BnPERK09A1	AATTTATTCCCTTATAAAAAACTAAAAAAATATAATCTTTGATTTCTTTGACCGTTAATTTTGATTGTTTACTTTGTTCAGAAAAAAATTATTGTTCTGAATTCTGTAAGAAGATTTGATTCATTGTAAGAAGGAGATTCAAGAAAGAGTTTAGAAGAAGAAAGACAAAGCTACTTGTGTGTTTTGTTTGATGGTCTTTAATGTCTGAAGAAGTGTAAAGCTGTCAACTTTAAATATTCTTTTTTGTTTGTTTCAGTTATGGTGTTTGAGTGAAGAAAGCTCTTACAGATAGATCTGAGGTTCAAAGGAGATCTGAAGAAGCTTTAGATGTTTTGAGTAATTTAGGGTTTAAGCTGTGTGTGTTTGATCTGGAAAGATTGCCGCTTCGTCACGTTTAGT…
BnaA07G0303600ZS	BnPERK09A2	AAACAATTAAGACCTCGATTTTTCGACGTTGATTTTGACGTAGCATTGAAGTATTCCCAGAGAAGGAGGCAGAAAAAAAAAAAAATAGTTTCTTGTTTTTGAAGCCCAGAAGAACATTCGATTCATTGTTACAGATTCAAGTTTGGGAGTGAGAGGAGACAAAGCTACTTGTGTTCTGTAGCATGCCTTTTTGGTCTTTTAATGGCTGAAGACTTTTCATTTTATGTTGTGTTCCAGTGAAGAAGCTCTTACAGATCTGAGGTAATCTCAGTGATCTGGCTTTGTCTGAGTGATCTAACTAGATCATCCTCGTCGTCGTTTCTCTTTGGTTTGTGGTTGGAGTCATTTAGGGTTTTATCAAAGGCAGAGTTGCCGCTTCTTCACGTTAAGTGTTTTTTT…
BnaA07G0318100ZS	BnPERK13A2	ATGTCTGACTCGCCCAGTTCTTCCCCACCAGCACCTTCCTCCGATTCAACTCCGCCGCCGGATAACTCCACCGGTGGTGGTTCTGCTCCTCCACCAACCGATTCAGCACCACCTCCTAGTCCCCCCGCTGATTCAACTCCGCCACCTGATAACTCCACCGGTGGTTCTGCTCCTCCACCAGCTGATTCAGCACCACCTCCTACTCCACCGTCTGATTCAACTCCGCCGCCTGATTCGTCATCTCCGCCGCCGGCGACTCCTCCTCCTGTATCCGAGCCCCCGCCTGATTCCCCACCCCCGGATGCTCCACCTCCAGCTGACCCCACACCTGTAGACTCCGGTTCACCACCACCGGAGCCCACTAACTCTCCTCCACCTCCTCCTCCTCCGGAGGAATCT…
BnaA08G0018400ZS	BnPERK15A4	ATGTCGTCGAACAACACTATCCCCTCCGCCGCTAATCCACCGGACCCTGTGTTTCCCTTCACCCAACCAGCAAACACTACAACTTCATCTCCCTCTCCGCCTTCCCCCATCGAACCCTCTTCAACCCCTCCCTTTCCCGCGGCGCGTGCAAGTGACAGAGGCTTAGCGCCAGGAGTATTAGCTGGACTGATCACCGGAGCAGTTCTCGGAGCAACGTTTGTTCTGATCGGAGTTTGCGTCTTCGTCTGTTTCTACAAAAGGAAAAAGAGGAAGTTGCAGAGAAGAAGAGATGCTGAAGCTGCCATTGATGGAGACTCTCCATTACCTTCCTTGTCTGATCAAAAACTAGGTAACTCTTTCTACATAACTCCCGGAAATCTAGGGTTTCTCTCTTTATTT…
BnaA08G0135200ZS	BnPERK05A2	ATGGCAGACTCTCCGGAGAATTCACCTCCTGCCCCGGAAACCCCTAATGCAGGTTCTCTGTCAAATGGCACATCGCCGTTAACATCACCTGCTTCATCTCCACCGTCTCCTGATTCTGCTCCTCCTCCAACGCCAACAGCTTCTTCACCGCCGCCTGCACCACCGACGCAGGAAACCTCCCCTCCTCCATCATTGCCAACATCTCCTCCAGCTGTACCTAATCCACCAGCTAAACCTCAAGAGAATCCTTCTCCACCTTCTCCTCAAATCTCATCTCCTGTAACGCCACCTGCACCTCCTCAAGCACCGTCCAAGCAATCACCTCCTCCACAAAGACCATCTCCTCCTTCTCCTGTTGCAAATGATGACCGTAACAGAATCAACAGTAACAACAGAGAA…
BnaA08G0236000ZS	BnPERK12A1	ATGTCAGACTCCGGCGGTTCCCCGGCTTCTTCACCGCCAGCACCACCAGCCGATTCAGCTCCCCCGCCGGAGACTTCTCCTCCTCCACCGTCTGACTCATCACCGCCGCCACCCTCTGATCCACAACCGTCACCTCCTCCTCCAGATTCACTTCTTCCTCCGCTACCTTCGCTTCTACCACCATTAACCGCCACTCCGCCTCCAGCTTCAAATCCTCCACCGGCAGACTCAACCAACTCTCCGCCGCCAACATCAACTGAAACCCCTTCTCCTCCTCCTCCTGCGAATTCAGATGCTCCACCAAACGAATCCAACAACCCACCTCCATCTCCAGACGTTCAATCTCCTCCTCCTCCACCGTCATCTCCTTCAACAAACCCTGAAACCCCACCGCCGGAA…
BnaA08G0287700ZS	BnPERK11A2	GGGTCACAAGAAACCCTATAGGGCTTGATTTTTTTTTTAAATATCTAACTTCCACAATCTTGATGATCCCTCAAGAACAATATCCCTGGAAAATCCTCTCAATGATTAGATGAATTTAATTTCTTCAGAGTTTAACCCATTTTGTTTTGTATCTCAAAGTAAATATATCCTTTCTTGTTTCCCAAGGAACACTTTTGAGAGCAAATTCAAACATGTAAAAGAAGGAAAAAGTCAGAGGCAAAGGTGAATTACAAATGGACAAAGTCCAGGAACAAGCAGAGTTAATCGAAAAGAAGCTAACTCCATTTGTAGCTTCACAGCCAACAACCGTTGTCATCGGAGGAGGATTAGCTGATCAGAAAACCACCGGTGGAGAATCAACTGATCAGAAAACCACCG…
BnaA09G0117300ZS	BnPERK04A2	ATGGCTTCTTCCCCTGAATCTGCTCCCCCACCGTCAAATTCAAGCTCTTCTCCGTCTCCACCGTCTCCATCTCCTCCTCCTCCTACTCAAGAAGGCTCATCACCTCCTCCCCCTGATTCCACCTCACCACCAGCTCCACAAGCTCCTTCTCCCCCGGATTCCAGCAATAACTCTCCTCCTCCACCGGCATCACAGGGTGGTGGAGGAAATGGCGGCGGCAATGAGTCTCCACCGTCACGTGGCTCCCCTCCTTCTCCTCCATCTAGGGATGGAGATAATGGTGGTAGTAGAACGTCACCATCTGGAGATAATGGTGGCTCTCGCTCGAATAATTCTCCCTCTAGTGGAGGTGGCAGCAGTACTAGTGGTGGAGGTAGCGGCACTAACGGTGGAGGAGGG…
BnaA09G0440000ZS	BnPERK10A1	ATGGCTACACCGGTGCAGCCTCCTACGGCGGAGGTGCCACCGTCTCCACCTTTGTCTCCCGGTGGTAATGCTGTTTCTCCTACGAGAGAGCCCATTGATGGCAATTCACCGGAGATCCCAAACCCTCCACCTCAGTCTACTCCTCCTCCGGCGGCTCCTTTATCATCTCCACCACCAGAAGATTCTTCCTCGCCACCTCCACCTACCGGAGCTCCTCCTCCTACTCCCACGTTACCTGCTGACCCTCCACCACCACCATCACCTGACACCTCTCCCCCTCCACAGCCTCCCATTTCACCACCATCGTTCCCTCCACCGGAAACATCTCCTCCTCCTACTCCCTCTTCACCTGACCCGCCATTAAACCCACCACCACCGCCACTACCTGAGATCTCTCCC…
BnaA09G0451000ZS	BnPERK12A2	ACCAACACGACGAGGAAAAACTAAAAAGAAAACACACAGAAACAAATAATATTGTAAAGAGAGAGAGAGTTTTTGGATCAAAGGGCGGGCACAGGAGAGGTGCCAACAACTTATCATCATCATCATCATCACTGCTAAAAATGATCATGGCGATTTGTTGATTATCCCTTTCAAAATCTTTCTCTCTTCTTCTTCTTTGTTTTTTTTTTCAGGAAAAGAAACCAAGGGGGGAGAGAGTAGAGGTTCTCCTTCCATTGATGTCCTTTTCGTCTGTAATGTCTCTCTCTCCACCCGATTCAAAGGTCCTCCTGGATTTTTAAACCCTAATTTATTTTTCTATAGTAGGAGAGAAAACAAAACAATAACTGTAGTTTTCTGAGTCTGGTTTCATTTATTCAA…
BnaC01G0043100ZS	BnPERK05C1	GATTCCAATCTCTCTCTCTAACTTTCAAACAATCATCTCTTTCACCACGAGGTAGGTATGAATGTCTCCAAGTTCTAAGTTTTTAATCGCATAAAGCTATTTGTGTTTTGCTTGGAATACAAGGCTGTTGCGTCCAGGATCACCGGGGACAAAGGTTTCTCCGTCGTTGAGAAACCTTTCACCGAGAAAAACACGTCATCATGGCTGACTCGCCCGTGGATTCACCTCCTGCCCCGGAAGCTCCTAATGCAGGTACAGGCTCGCCGCCAAATAAGACATCACCACCAGTAGCACCTGTTTCATCCCCACCGGCCCCTGATTCTGCTTCTCCACCAACTAACAATAGCTCTGCTTCTTCACCGCCTCCTGCACCGCCGAGCCAAGAAACCTTACCTCCTC…
BnaC01G0060000ZS	BnPERK14C1	ATTTCCTAAAACGACTCCGTTTTATCATGTCGCTCTCTCCTTCCGCCTCGCCGGCTCCGGCAGATTCTCCGCCCACCACGTCATCACCTCCAGCTCCTCCTTTGTCTCCTGTTCCCTCGCCATTGGGCTCTCCTCCTCCGTTGGCTCTACCACCGTCTATCTTACCTCCCACAGCTTCCCCGCCACCACCGTCTCCTCCGTTAGAAGCTCCACCATTTCCTCCGTTGGAAACGCCACCGGTTCCTCCTGAGGAACCACCACCGTCTCCTCCAGAGGAACCCCCACCTTCTCCTCCGTCTCCTTCCGGTTCACCGCCATTTCCCTTCCTTCCCGCCAAACCGTCTCCGCCGCCTTCTCCACTTCCTTCTGAAACACTACCGCCGCCGGGAAAAACAGATA…
BnaC01G0401400ZS	BnPERK06C1	CAACAAAGAGCTTTGTGTGTTCTCTTTGTTCAATACTCTCTCTCTCTCTTTAAGAAAAAAATCTTAAGGAGAGAGCTTCCGAATAAAAAAACAAAAACAAAAAAGAAACATCAAAAAAATATTATGGCGGAGGGGCAATCCCCACAGAACTCACCTCCGTCATCTACACCTCCATCTCCTCCCTCCTCCGACAACACTCAACAGCAATCTCCTCCGTCTCCTGACTCATCCTCCTCCTCTCCTCCTTCGTCTTCACCACCAGCTACTCCTCCGCCCGACAATGCTTCCTCTCCTCCACCGCCGGATAATGCTTCCTCTCCTCCACCGCCTTCTTCAGACTCACAATCTCCACCATCTCAACCACAAGGCAACAATAACAACAACAACAACAATGGTGGA…
BnaC01G0412900ZS	BnPERK15C1	ATGATGGGGTTTTCCATGTATCTTTTTGTTCTTCTTGTCTTAGGTTTTGGTCTTGCACAAAATCCGTCAGGTAAAAAAAAAAAAAGAAGAAGCTAATTTAATTTGAAACCAAAAAAGATATCTAAACAAAGTCGGTTTAGTTTTTTTCAAACAATTCTTCTTGGTTTTTATTCTTACAGGATTCACCAGTTTAACTTGTGGTGCTCCGATGGGAACTAGCTTCCTAGAAAAAGCAACAAATATAACATACAGCTCTGATGCGCCTTACATCGATACCGGCATTGGCAGGAGCATCAAATCATCGTACCAGAGCAAATCAGAGCAACAAACATGGTATATAGAGAGTATAGAAAACATTATCAAGATCAAACTAGGTATAGGTAACTAATTGTTTAACTT…
BnaC02G0185500ZS	BnPERK15C2	ATGAAGATTGTAAGTAATGTTACTTGTCTTTGGGTCCAAGTATTTGTCTGTAGCTGTCAAAGATTTATTGTTCCGTTTGGTTCATGTAAGCCTAAGATAATACATCGCGATATAAAGGCTGCAAATTATCTCATTGGCGATAGCTATGAGGCAAAGATAGCAGATTATGGGCTCACTCGGTCTGCTTTGGACTCTGACTCCCATATTTCAACTCGTATTATGGGAACATTCGGGTATGTGCTCTTACTAAGTTTAACTATGCGAGAAACCATAAACATCTATTGACTCGTGATTTTTTTTTGTTACAGGTACTTGACTCCTGATTATGCTACTTCTGGACAACTCAGTGAAAAGGCAGACATGTTGTCCTTCGGAGTGGTGCTGCTCGAGTTGATAACC…
BnaC02G0248700ZS	BnPERK13C1	AACATTCCTTCCATTTTTCTTTTTCCTTTTTATTTTATTTTCCCTGGAAAACATTTGACATTGCACAGAGAGAGAGGACCTCCATTATCGTTTTATTTTAACATTTGACATTGTCAGATTTATAATTCCGTAATGGAATGCATTTCTCCTCTCTCTCCAGCTTATTTCCAGGCCCTAGCTTTCATAAACTCTGACTTCTTGTAATTATTATTATTATTATTTTTCTGTAAATTGGGATCTATTTTCAGATTTTAATTATTAGTTGTTTCCAGTTGCAGAGTGGAAATATAATTTATTTTCATCTGATTATTCAACTGTATCTGGTAGAGTTCTTCTGTATCGATTGATAGTTTCATTCATTAGAGACTTTCTGAGTGTTGTTTCTGGGGAAGAATCAGA…
BnaC03G0431000ZS	BnPERK06C2	AAATCTTAAGGAGAGAGCTTCAGGAAAATAAATAAAAGAAGAAGAAGAAAAAACACCCAAAAGAGATTATGGCGGAGGGGCAGTCCCCGGAGAATTCACCGCCGTCTCCTACACCTCCATCTCCTTCCTCCCCCGACAACACTCAACAGCAATCTCCTCCGTCTCCTGACTCCTCCTCCTCCTCCTCTCCTTCATCTTCACCACCAGCTCCTCCTCCTCCAGATAATTCCTCATCCTCTCCTCCACCTCCTTCTTCAGACTCACAACCTCCACCATCGCCACAACAAGAAAACAATAACAACAACAACAACAACGGTGAAAACAATGACAACAACAACAGCAATGGTAATAGTAACAATGATGGCAACAATGGTGGAAACAATGATGGAAACAATGGTG…
BnaC03G0746400ZS	BnPERK05C2	ATGGCAGACTCTCCGGAGAATTCACCTCCTGCCCCGGAAACCCCTAATGCAGGTTCTCTGTCTAATGATACATCGCCGCCAACCTCACCTGCTTCTTCTCCACCGTCTCCTGATTCTGCTCCTCCTCCAACGCCAACAGCTTCTTCACCGCCGCCTGCACCACCGACGCAGGAAACCTCCCCTCCCCCATCATTGCCAACATCTCCTCCAGCTGTACCTAATCCACCACCTCAAACTCAAGAGAATCCTTCTCCACCTTCTCCTCAAATCTCATCTCCTGTAACTCCACCTGCACCTCCTCAAGCACCGTCCAAGCAATCACCACCTTCACAAAGATCATCTCCTCCTTCTCCTGTTGCAAATGATGACCGTAACAGAATCAACAGTAACAACAGAGAA…
BnaC03G0791100ZS	BnPERK15C3	ATGTCGTCGAACAACACTATCCCCTCCGCCGCTAATCCACCGGACCCTGTGTTTCCCTTCACCCAACCAGCAAACACTACAACTTCATCTCCCTCTCCGCCTTCTCCCATCGAACCTTCTTCAACCCCTCCCTTTCCCGCGGCGCGTGCAAGCGACAGAGGCTTAGCGCCAGGAGTACTAGCTGGACTGATCACCGGAGCAGTTCTCGGAGCAACGTTTGTTCTGATCGGAGTTTGCGTCTTCGTCTGTTTCTACAAAAGGAAAAAGAGGAAGTTGCAGAGAAGAAGAGATGCTGAAGCTGCCATTAATGGAGACTCTCCATTACCTTCCTTGTCTGATCCAAAACTAGGTAACTCTTTCTACATAACTCCCGCTAATCTAGGGTTTCTCTCTTTATTT…
BnaC04G0379400ZS	BnPERK08C1	CACATGTCTGGCCCTCTCTCTCTCTCAACACTCTGTCAAAATAAACGGAGCGGAGACAGAGTTGCCTCCACGTTTGTCCAGCCAAGAATCACGCTCCTTCGCTTTCACCACATTCCTTTCTGTCTTCCCCACATTCTTCACTACCTTTCCTTTCCTTTCTTCTTCTTTATGCTTCTCGATTCGTCCTCCACTGTTTGCTCTGAATTTCGCTTTTAGCTTCATCTGGATTCTTTTGGGCTCAGCTGTGAAATTCTAGGGCAGATCACTGTAGATTTTGGGATTTTTGATTTATTTTTAGGAGGTTTGACTTCAAAGTAGATAAAAAATGATCTGATAAGAAGAGAAGAGAGTTAATTGTTTTCCGATTCGTATTGGGAGAATGAGTTTGGTTCCTCCTCT…
BnaC05G0085000ZS	BnPERK11C1	ATGGACAAAGTCCAGGAACAAGCAGATTTTATAGGAAAGAAGATAGCTCCGTTTGTTACTTCACATCAACCAAACCTCGCAGGATTCACTGATCAGAAAATCCTCGGCGGTTCACAGACGACACAGCCTCCAGCGACCTCACCTCCTTCTCCTCCATCTCCTGACAGTGGTGGCGGCGGCTCACAATCATCTCCTCCACCGGTAACGGTTTCTCCACCACCATCAAATCAACCTCCTATTACAACTCCGCCTCCAAAGCCTCCTTCTTCACCTCCACCCTCTATAACTCCACCTCCGTCACCTCCTCAGCCTCAACCTCCGCCACAATCCACCCCTTCCGGAGATTCTCCCGTTGTGATTCCTTCTCCAAAGCCTGAGCTTCCTCTTCCCGCTCTTCCT…
BnaC05G0207600ZS	BnPERK12C1	ACCAATACGACGAGGAAAAACTAAAAAGAAAAGACACAGAAACATATAATATTGTAGAGAGAGAGAGAGAGTTTTTGGATCAAAGGGCGGGGCACAGGAGAGGTGCCTACAACTTATCATCATCATCATCATCACTGCTAAAAATGATCATGGCGATTTGTTGATTATCCCTTTCAAAATCTTTCTCTCTTCTTCTTCTTTGTTGTTTTTTTTTCCCAGGAAAAGAAACCAAGGGGGAGAGAGGAAGAGGTTCTCCTTCCATTGAAGTCCTTTTCGTCTGTAATGTCTCTCTCTCTCCACCCCATTCAAAGGTCCTCCTGGATTTTTAAACCCTAATTTATTTTTCTCTAGCAGGAGAGAAAACTAAACAATAACTGTGGTTTCATTTATTCAAATATA…
BnaC05G0223700ZS	BnPERK10C2	ATGAATTTTCTTTTCGTTCCGATGACTTGTTTGATATGATACACACAAATACAGTTTTGATTCATCCATTCATCTGCCTTTGAATTTTTTTTAGTTACTTATTTTCTTCCACAGAAACAGCCTTCGATATTTGAAGGGCTTCAGGCACCACCAAATCTTGTATGCTGCGCAGACGCAATCTCAACTGGTGAGAAAAAGAAGGAGACAAGTTGGCCATTAGCTAAGGACTAGCATAGAATTTTATTTTTCTGGGTGTTGCAAGGAAAAGCTTTTACAGAGAGATCTGAAGTTTTGTATGCATTAAGTCTATCATCAAGTCAGGTAATCTGAGATTTTGGATTCAGTGATCTGGGTTCTGCTCGGAAGTTCATTTCACGATCTGGGTCTCCTCTTCGTTTA…
BnaC05G0409900ZS	BnPERK06C3	ATGGCGGAGGGGCAATCCGACAGCAACAACAATCAACAGCAATCTCCTCCTTCTCCTAATTCCTCCTCCTCCGCTCCTCCTTCACCACCTTCTTCAGACTCACAACCTCCACCATCACAACAACAAGGAAACAACAACAATGGTGGAAACAATGATAACAACAACAAGAATGGTAATAACAACAATGGTGGAAACAATGACAACAACAACAACAATGGCAATAACAACAATGGTGGAAACAATGACAACAACAACAGCAATGGTAATAACAACAATGATGGCAATAATGGTAACAAAAACAATGGCAACAATGGTAATAACAACAAGGGGAATAACAATGACAACAACAACAACAACAAGGGGAATAATAATAGCAACAAAAACAATAACGGAGGAAGC…
BnaC06G0037200ZS	BnPERK07C1	ATGGCGGAGGGGCAGTCCCCGGAGAACTCACCGCCGGCACCTCCTCCTCCTTCTCCGTCATCTCCCTCTTCCAACGACCAAATAACATCTCCTCCTCCTACTTCCGGCAGTCAAACAACACCTCCTCCTCCGTCTCCAACTCTAGCTCCTCCACCAGAACAACAAGAACAATCACCTCCTCCACCGGAAAATTCCTCCTCACCGCCACCAACACCGTATGAATCTTCAATCCCCTCCTCGCAATCACAATCTCCACCACCTCCTTCACAATCCCCACCGCAGCAGAGTGACAACAAAGGAAACAACCAAGGAAATGATGGAAGCGGCAATGGAGGAGGCAATAACGCTTCTCCTCCTCCACCACCGTCTAAGACTTCCGAACATAGCTCCCACTCACCA…
BnaC06G0040200ZS	BnPERK10C1	ATGGGAGCTTGCGGATCAAGTGAATCTCGGAGAACAGACACAGCGAAGCTAATATTACCAGACGGAGCGTTACATGAGTTTACATCACCTGTAAAAGTGTGGCAGATTTTTCAAAAGAATCCCACGAGTTTTGTTTGTAACTCAGACGATATGGACTTCGACGACGCAGTTATAGCAGTCGGTGGCAGCGAGGATCTCCGGCCTGGAGAGCTTTACTTTGTTTTACCATTAACATGGTTGAAATATCCATTAAGGGCAGAACAAATGGCTGCTTTGGCGGTTAAAGGGAGCTCCGCGCTTACCAAAAGTGGTTGGAGTTGTGGCGATGATGGTGATGCGAGAAAGGTCTCTGGTGGTGATGTCAATGGTAATGTTCAGTATATACCTTTGGAAGAGAGG…
BnaC06G0065600ZS	BnPERK07C2	ATGGCGGAGGGGCAGTCCCCGGAGAACTCACCGCCGGCACCTCCTCCTCCTTCTCCGTCATCTCCCTCTTCCAACGACCAAATAACATCTCCTCCTCCTACTTCCGGCAGTCAAACAACACCTCCTCCTCCGTCTCCAACTCTAGCTCCTCCACCAGAACAACAAGAACAATCACCTCCTCCACCGGAAAATTCCTCCTCACCGCCACCAACACCGTATGAATCTTCAATCCCCTCCTCGCAATCACAATCTCCACCACCTCCTTCACAATCCCCACCGCAGCAGAGTGACAACAAAGGAAACAACCAAGGAAATGATGGAAGCGGCAATGGAGGAGGCAATAACGCTTCTCCTCCTCCACCACCGTCTAAGACTTCCGAACATAGCTCCCACTCACCA…
BnaC06G0310100ZS	BnPERK09C1	AGCTTATTTTGATTTCTTTCGTTTGTGGACAGAAATTAATTTATTTCCTTATAAAAACTAAAAAATATAATCTTTGATTTCTTTGACCGTTGATTTTGATTGTTTACTTTGTTCAGAAAAAAATTATTGTTCTGAATTCTGTAAGAATATTTGATACATTTTTAGAGATTCAAGAAAGAGTTTAGAAGAAGAAAGACAAAGCTACTTGTGTGTTTTGTTTGATGGTCTTTAATGTCTGAAGATGTGTAAAGCTGTCAACTTTTAATATTCTTTTGTGTTTGTTTCAGTTATGGTGTTCGAGTGAAGAAAGCTCTTACAGATAGATCTGAGGTTTAAAGGAGATCTGAAGAAGCTCTTTCACGTCTCTGCTTCGTCGTGAAGCTTTAGATGTTTTGAGTA…
BnaC06G0352400ZS	BnPERK09C2	ATGGCTACATCGCCGGCACAACCTCCTGTTTCAAATTCTCCACCGTCTCCACCGGTGGCTTCACCGCCTTTGGGCAATTCTCTTCCGAGTAACAATGCAACTTCACCACCGCCGTCTCAGTCTCCTCCTCCGGCCACACCACCACCGGTGACATCGCTGCCTTTGGACAATTCTCTACCGAGTAACAATGCAACTTCACCACCGCCGCCGTCTCAGTCTTCTCCTCCGGCCACACCACCACCGGTGACATCGCCGCCTTTGGGCAATTCTCTTCCTAGTAACAATGCAACTTCGCCACCACCAGTGACACCGCTGCCCTCTCCATCACCACCGCCACCAAACGGAGCTCCTCCTCCGGTTACAACCTCACCACCAGATGGATCACCTCCTCCTCCTCTG…
BnaC06G0370000ZS	BnPERK13C2	ATGTCTGACTCGCCGAGTTCTTCCCCACCAGCACCTTCCGCCGATTCCGGTTCGCCGCCGGATAACTCCACCGGTGCTTCTGCTCCTCCGCCAGCTGATTCAGCACCACCTCCTACTCCTCCGCCTGATAACTCCACCGGTGGTTCTGCTCCTCCACCAGCTAATTCAGCACCACCTCCTAGTCCACCGGCTGATTCAACTCCGCCGCCCGATTCATCATCTCCACCGCCGGCGACTCCTCCTCCGGTGTCCGAGCCCCCGCCTCCACCGCCTGATTCCCCACCCCCTCCTCCCCCGGATGCTCCACCTCCAGCTGACCCCACACCGGTAGACTCGGGTTCACCACCACCGAAGCCCACTACCTCTCCTCCACCTCCGCCCGAGGAATCTGAATCACCA…
BnaC07G0039400ZS	BnPERK04C1	ATGGCTTCTTCCCCTGAATCATCTCCTCCGTCAAATTCAAGCTCTTCTCCATCTCCACCGTCTAATTCAAGTTCAACATCCTCCACTCCACCGTCTCCTCCTTCTCCTACTCAAGGAGACTCATCATCTCCACCTCCTGATTCCAGCTCGCCACCAGCTCCACAAGCTCCTTCTCCTCCCAGTTCTAGCAATAACACTCCTCCTTCTCCAGCATCACAAGGCGGTGGAGGAAATGGCGGCGGAAATCAGTCTCCACCGTCACGTGGCTCCCCTCCTTCTAGGGGTGGAGATAATAGTGGCAGCAGATCGTCACCGTCTGGAAACAATGGGGGATCTCGCTCGGATAATTCTCCTTCTGGTGGAAGTGGTGGAGGAGGCGGAGGAGGAGGAAATAATACG…
BnaC07G0101700ZS	BnPERK01C1	TAAAACATAAACTCAATTAACTCTCTGGTCTCCGTGTCTCCTCTCTCCTCCTTGCTGCTTCCTTTTAACACTCTCTCTTCATTTGCCTTTTTGATTTAGATCCAAAGAAGCAAACATGTCCTCGGCGCCGTCTCCGGGGACTGGTTCGCCTCCATCTCCACCATCAAACTCCACAACCACCACTCCTCCTCCAGCTTCCGCTCCTCCTCCCACCACACCTTCTTCTCCTCCGCCGCCATCCACTATTCCGACATCTCCTCCTCCTTCTTCTCCCTCTACACCTTCTGCTCCTCCTTCATCTCCACCAACTCCATCTACGCCGGGATCTCCACCTCCGCTTCCTCAGCCGTCTCCACCCGCTCCAACTACGCCCGGATCTCCACCCGCACCTGTTACTCC…
BnaC08G0203500ZS	BnPERK11C2	ACACGAGACGAATAAAAAAAAATTCATCAACTAAAAAAAAAATCTGAAAATCGACTTGATTAAAAGAAAATATCTTCATATCATCCATCCTTGGGTCACAAGAAACCCTATAGGGCTTGATTTTTTTTTTTAATATCTAACTTCCACAATCTTGATGATCCCTCAAGAACAATATCTCTGGAAAATCCTCTCAATGATTAGATGAATTTAATTTCTTCAGAGTTTAACTCATTTCGTTTTGAATCTCAAAGTAAATATATCCTTTCTTGTTTCCCAAGGAACACTTTTGAGAGCAAATTCAAACATGTAAAAGAAGGAAAGAGTCAGAGGAAAAGGTGAATTACAAATGGACAAAGTCCAGGAACAAGCAGAGTTAATCGAAAAGAAGCTAACTCCATT…
BnaC08G0276600ZS	BnPERK12C2	AGTGAGGGAGGGCATGGGAGACGTGCCAACAACTTATCATCGCATCATGTCAATTTGTTAGATTATTCCTTTTTAAAAAAATATTTTCTTATTTCTCTCTTCTTCTTCTTCTTTTTCATTTTTTTTTCTGGGAAAAGAAACTGAGGGAGGGAGAGATATACAGGTTCTCCTTCCATTAATGGCTCGCATTTTCTCTACCTGATGTAAAAGGTCCTGCATTAATAAACCCTAGTTTTTTTTTTCTCTCAAGGGAGGGAAAATTAAACATTTAATCAGCGTTTATTGTGCTTTTCTGAGTTTGGTTTATTTTCTTTGATCATTTAATTTGAAAATCAATTGTTTCCATCAATTGATTAACCAAATAGCTTTTGGAGGTTAGATCATTATGTTCTGAATGTT…
BnaC09G0121100ZS	BnPERK04C2	ATGGCTTCTTCCCCAGAATCTGCTCCCCCACCGTCAAATTCAAGCTCTTCTCCGTCTCCACCGTCTCCATCTCCTCCTCCTCCTACTCAAGAAGGCTCATCACCTCCTCCTCCTGATTCCACCTCACCACCAGCTCCACAAGCTCCTTCTCCCCCGGTTTCCAGCAATAACTCTCCTCCTCCACCGGCATCACAGGGTGGTGGAGGAAATGGCGGCGGCAATGAGTCTCCACCGTCACGTGGCTCCCCTCCTTCTCCTCCATCTAGGGGTGGAGATAATGGTGGTAGTAGAACGTCACCATCTGGAGATAATGGTAGCTCTCGCTCGAATAATTCTCCCTCTAGTGGAGGTGGCAGCAGTACTAGTGGTGGAGGTAGCGGCACTAGCGGTGGAGGAGGG…
Gene ID	Gene Name	CDS sequence
BnaA01G0037700ZS	BnPERK05A1	ATGGCTGACTCACCCGTGGATTCACCTCCTGCCCCGGAAGCTCCTAATGCAGGCACAGGCTCGCCGCCAAATGAGACATCACCACCAGTAGCACCTGTTTCATCCCCACCGGCCCCTGACTCTGCTCCTCCACCAACTAACAATAGCTCTGCTTCTTCACCACCTCCTGCACCGCCGAGCCAAGAAACCTTACCTCCTCCATCACCGCCACCTTCACCGCCTGCTGCAGGTAATCCACCACCGAAAACTCCAGAGAATCCTTCTCCACCTTCTCCTGAAGTCAAAACTCCGGTAACTCCACCTGCACCGCCTCAAGCACCGGCCAACCAGTCACCCCCTTCACAAAGACCAACCCCTCCTTCTCCTGGTGCTAATGATGACCGTAACAAAACCAATGGC…
BnaA01G0051200ZS	BnPERK14A1	ATGTCGCTCTCTCCTTCTGCCTCGCCGGCTCCGGCAGATTCTCCGCCCGCCACGTCACCACCTCCAGCTCCTCCTTTGTCTCCTCTTCCCTCGCCATTGGCTTCTCCTCCTCCGTTGGCTCCACCACCGTCTATCTTACCTCCCACAGCTTCCCCGCCACCACCGTCTCCTCCGTTAGAAGCTCCACCGTCTCCTCCGTTGGAAACTCCACCGGTTCCTGCGGAGGAACCACCACCGTCTCCTCCAGAGGAACCCCCACCTTCTCCTCCGTCTCCTTCCGGTTCACCGCCATTGCCATTCCTTCCCGCCAAACCGTCTCCGCCGCCTTCTCCACTTCCTTCTGAAACACTACAGCCGCCGGAAAATCCGGTTAGTCCACCACCTCCTTCACTACCATCA…
BnaA01G0285000ZS	BnPERK03A1	ATGTCATCGGCGCCGTCTCCGAGTGCTACTCCATCACCTCCTCTCCCGCCTACCGTCATTCCTCCCGTACCTCCCCTGACGCCTCCTCCTCCTACAACCCCCGTGATACCTCCTCCGCCGCCTACCGCCGATCCTCCCACAACTCCCCTAACGCCTCCTCCGCCACCGCCTACCGCCATTCCTCCTACAGCTCCTGTGACGCCTCCTCCTCCGTTGCCATCCACCGATTTGACGCCTCCACCTCCGTCTTCTCCCTTGCCGTCTTCTCCTCCGCCACCATCTCCCGCCACTCCAACACCTTTGACCCCTTCTCCACCGCCGCCATTCACTGATCCAACGTCTCCGCCTCCGCCTTCTTCTCCTTCGCCTCCGTCTCCCCCATCTCCCTCCACACCCCCT…
BnaA01G0324200ZS	BnPERK06A1	ATGGCGGAGGGGCAATCCCCAGAGAACTCACCTCCGTCATCTACACCTCCATCTCCTCCCTCCTCCGACACCACTCAACAGCAATCTCCTCCGACTCCTGACTCATCCTCCTCCTCTCCTCCTTCGTCTTCGCCACCAGCTACTACTCCTCCGCCCGATAATGCTTCCTCTCCTCCACCGCCGGATAATGCTTCCTCTCCTCCACCACCTTCTTCAGACTCACAATCTCCACCACAAGGCAACAATAACAACAACAACAACAATGGTGGAAACAATGACAACAACAACAACAACAATAACAATGGTGGAGGAAGCAACAATGGTAATAACAACAACAATGGGAATAGCAACAATGGGAATAATAACAACAATAATGGCAACAGTGGTGGAGGAAGCAAC…
BnaA01G0333700ZS	BnPERK15A1	ATGAAGATTGCTTCCGGAGCAGCTAGAGGATTGGCATACTTACATGAAGACTGTAACCCTAAAACTATACACCGTGATGTAAAGGCTGCTAATGTTCTTATCGATGATAGCTACGAGGCAAAGTTAGCAGATTTTGGACTCGCCAAGTGTTGTTTAGACAATGATACTCATGTTTCTACTCGGATCATGGGAACATGCGGATACTTAGCCCCTGAATATGCATCTTCTGGGATACTCAGCGACAAATCAGACGTCTTCTCATTCGGAGTTATGCTTCTGGAACTGATAACTGGACGCCGGCCTGTTGGTAAATCACATCCGTTTGCAGATGAAGAAAACATCGTTGATTGGGCAAAGCCTCTTATGTTACAAGCCTTAAACACTGGAAACTACCATGGT…
BnaA01G0333900ZS	BnPERK15A2	ATGATGGGGTTTTCCATGTATCTTTTTGTTCTTCTTCCACAACTTTTCTTACGTTTTGGTCTTGCTGAAAATCCGTCAGGATTCACCAGTTTAACTTGTGGTGCTCCGATGGGAACTAGCTTCCTAGAAAAAGCAACAAATATAACATACAGCTCTGATGCGCCTTACATCGATACCGGCATTGGCAGGAGCATCAAATCAGAGCAACAAACATGGTACCTCCGGAGTTTTCCACAGAGCTCTAGAAGCTGCTATACCTTCAACCTGACCACAGGCGATAAGTATCTGATCAGGGCCATTTTCTTCCATGGTGGTTATGACACAAGACCCTCTACTAAGTTCGATCTCCACCTCGGGCCTAACAAATGGGCGACAGTTTCAACCGCCGAGGAGACCAAG…
BnaA01G0334300ZS	BnPERK15A3	ATGAAGATTGCTTCCGGAGCAGCTAGAGGATTGGCATACTTACATGAAGACTGTAACCCTAAAACTATACACCGTGATGTAAAGGCTGCTAATGTTCTTATCGATGATAGCTACGAGGCAAAGTTAGCAGATTTTGGACTCGCCAAGTGTTGTTTAGACAATGATACTCATGTTTCTACTCGGATCATGGGAACATGCGGATACTTAGCCCCTGAATATGCATCTTCTGGGATACTCAGCGACAAATCAGACGTCTTCTCATTCGGAGTTATGCTTCTGGAACTGATAACTGGACGCCGGCCTGTTGGTAAATCACATCCGTTTGCAGATGAAGAAAACATCGTTGATTGGGCAAAGCCTCTTATGTTACAAGCCTTAAACACTGGAAACTACCATGGT…
BnaA02G0188100ZS	BnPERK13A1	ATGTCTGACTCGCCGACTTCTTCCCCACCAGCCCCCTCCGCCGACTCCGTTCCACCGCCGGATAACTCCACCGGTGGTTCTGCTCCTCCACCTACTGATTCCTCACCACCTCCTTCCCCACCGGCTGACTCAGCACCGCCGCCGAGTACCCCGTCTCCACCGCCGGCGTCTCCTCCTCCGGAATCCAATCCCCCGCCTGATTCCTCACCCCCTCCTCCCCCGGATGCTCCACCTCCTTCTGATCCTCTACCACCGGTTGACTCCGGTTCTCCACCACCGGAGCCCACAAACTCTCCTCCTCCTCCCCCTGAGGAATTTGAATCACCACCACCACCTCCACCGAATGAAGACAACACCTCTCCTCCTTCACCTCCGGAACAACCACCTCCTCCTCCTCCT…
BnaA03G0355400ZS	BnPERK06A2	ATGGCGGAGGGGCAGTCCCCGGAGAATTCACCGCCGTCTCCTACGCCTCCATCTCCTTCCTCCCCCGACAACACCCAACAGCAATCTCCTCCGTCTCCTGACTCCTCCTCCTCCTCCTCCTCTCCTTCATCTTCACCACCAGCTCCTCCTCCGCCAGATAATTCCTCATCCTCTCCTCCACCTCCTTCTTCAGACTCACAACCTCCACCTTCGCCACAACAAGAAAACAACAACAACAACAACAATAACAATGGTGGAAACAATGATAACAACAACAATGGTAATAACAATGGTGGAAACAATGACAACAACAACAATGGTAATAACAACAATGGTGGAAACAATGACAACAACAACAATGGCAACACAAACAATGGTGGAAACAATGATAACAACAAC…
BnaA04G0101900ZS	BnPERK08A1	ATGAGTTTGGTTCCTCCTTTGCCGATTCTAACTCCTCCACCCTCCTCAAACTCTTCAACCACATCATCACCTCCTCCCTCATCCTCCCCTCCCACTACTCCCTTAGTTCCACCTCCCGTCACTCCACCTCCTTCTCCGCCTGTACCATCATCATCACCACCACCACCTGTTATCTCCTCCCCTCCACCGTCTTCTTCTCCTCCACCACCAGTCGTCTCCTCCCCTCCTCCCGCCGCAGCTTCTTCTCCTCCTCCACCTCCTGTGGTGGTTGCTTCCCCTCCTCCCTCAACACCACCACCAGCTCCTCCTCAAGATTCCTCTCCCCCTCCGCCTCCCGAATCTTCTCCTTCACCTCCTGCACCAACAACAACAACCTCCCCTCCTCCTCCGCCGCCATCA…
BnaA05G0370900ZS	BnPERK06A3	ATGGCGGATGAGGGGCAATCCTCGCAGAATTCACCGCCGTCACCTCCCTCCTCCGACAACAACAACAATCAACAGCAATCTCCTCCTTCTCCTGACTCCTCCTCCCCTCCTTCACCACCTTCTTCAGACTCACAATCTCCACCATCACAACAACAAGGAAACAATAACAACAACAACAACAACAATAACAATGGTGGAAACAATGATAACAACAACAACAATGGTAATAACAACAATGACAACAACAACAACAACAACAATGGTGGAAACAATGACAACAACAACAGCAATGGTAATAACAACAATGATGGCAATAATGGTAACAAAAACAATGGCAATAACAACAACAATGGTAATAACAACAAGGGGAATAACAATGACAACAACAACAACAATGGG…
BnaA06G0036600ZS	BnPERK07A1	ATGGCGGAGGGGCAGTCCCCGGAGAACTCACCGCCGGCACCTCCTCCTCCTTCTCCGTCATCTCCCTCTTCCAACGACCAAACAACATCTCCTCCTCCTACTTCCGACAGTCAAACAACATCTTCTCCTCCTCCGTCTCCAACTCTCGCTCCCCCACCAGAACTACAAGAACAATCACCTCCTCCACCGGAAAATTCCTCCTCACCTCCACCACCACCGTATGAATCTTCAACCCCCTCCTCGCAATCACAATCTCCACCACTTCCTTCACAATCCCCACCGCAGCAGAGTGACAACAAAGGAAACAACCAAGGAAATGATGGAGGAGGAAATAACGCTTCTCCTCCACCTCCACCACCGTCTAAGACTTCCGAACATAGCTCCCACTCACCACCAAAA…
BnaA06G0068700ZS	BnPERK11A1	ATGGACAAGGTCCAGGAACAAGCAGATTTTATCGGAAAGAAGATAGCTCCGTTTGTTACTTCACATCAACCAAACCTCCCAGGATTCACTGATCAGAAAATCCTCGGCGGTTCACAGACTACACAGCCTCCAGCGACCTCACCTCCTTCTCCTCCATCCCAAGACAGTGGTGGCGGCGGCTCACAATCATCTCCTCCACCGGTAACGGTTTCTCCACCACCATCAAATCAACCTCCTATTACAACTCCGCCTCCAAAGCCTCCTTCTTCACCTCCACCCTCTATAACTCCACCTCCGTCACCTCCTCAGCCTCAAACTCCGCCTCAATCCACCCCTTCCGGAGATTCTCCTGTGGTGATTCCTTCTCCAAAGCCTCAACTTCCTCTTCCTGCTCTTCCT…
BnaA07G0019100ZS	BnPERK04A1	ATGGCTTCTTCCCCTGAATCATCTCCTCCTCCGTCAAATTCAAGCTCTTCTCCATCTCCACCGTCTAATTCAAGTTCAACCTCCTCCACTCCACCGTCTCCTCCTTCTCCTACTCAAGGAGACTCATCATCTCCACCTCCTGATTCCAGCTCGCCACCAGCTCCACAAGCTCCTTCTCCTCCCAGTTCTAGCAATAACTCTCCTCCTTCTCCGGCATCACAAGGCGGTGGAGGAAATGGCGGCGGAAATCAGTCTCCACCGTCACGTGGCTCCCCTCCTTCTAGGGATGGAGATAATAGTGGCAGCAAATCGTCACCGTCTGGAAACAATGGGGGATCTCGCTCGGATAATTCTCCTTCTGGCGGAAGTGGTGGAGGAGGCGGAGGAGGAGTAAATAAT…
BnaA07G0067400ZS	BnPERK01A1	ATGTCCTCGGCGCCGTCTCCGGGGACTGGTTCGCCTCCATCTCCACCATCAAACTCCACAATCACCACTCCTCCTCCAGCTTCCGCTCCTCCTCCCACCACACCTTCTTCTCCTCCGCCGCCATCCACTCCTCCTCCTTCTTCTCCCTCTACACCTTCTGCTCCTCCTCCATCTCCATCTCCACCAACTCCATCTACGCCGGGATCTTCACCTCCTCTTCCTCAGCCGTCTCCACCCGCTCCAACTACGCCCGGATCTCCTCCCGCACCTGTTACTCCTACTCGAAACCCTCCACCTTCAGTCCCAGGACCACCGTCCAATCCTTCACCCGGAGGTGGATCTCCCCGAACTCCATCTTCTCCCTCGCCGCCCTCTCCTTCTTCCGACGGTTTATCAACA…
BnaA07G0273700ZS	BnPERK09A1	ATGGCAACAACGCCGGCTCAGCCTCCTGTTTCAACTTTCCCACCGCCTCCACCGGTTGTTTCTCCGCCGTTAGGCAGTTCTCTTCCGACTAACAATGCTACTTCACCTCCACCGTCTCAGTCTCCTCCTCCGGCCACACCACCACCGGTGACATCACCACCGCCACCAAATGATGCTCCTCCTCCTCTGCCTAAACCACCTGAGACCTCTCTCCCACCGCCACAGCCAGTGATCCCTTCACCTCCTCCTTCAACTTCACCGCCGCCACCGTCCGTGCAGCCACCACAAGCGTCTCCTCCACCACCATTGCCTTCTTCTCCTCCACCTCCTTCATCTGTTCCTCCTCCACGCCCTTCTCCTTCCCCACCAATCTCACAACGCTCTCCTCCACCGTCTTCA…
BnaA07G0303600ZS	BnPERK09A2	ATGGCTACATCGCCGGCACAACCTCCTGTTTCAAATTCTCCACCGTCTCCACCGGTTGCTTCACCTCCTTTGGGCAATTCTCTTCCGAATAACAATGCAACTTCACTACCGCCGTCTCAGTCTCCTCCTCTGGCCACACCACCACCGGTGACTTCGCCGCCTTTGGGCAATTCTCTTCCGAGTAACAATGCAACTTCACCACCGCCGCCGTCTCTGTCTTCTCCTCCGGCTACACCACCACCCGTGACTTCGCTGCCTTTGGGCGATTCTCTTCCTAGTAACAATGCAACTTCGCCACCACCGGTGACACCGCCGCCCTCTCCATCACCACCGCCACCAAACGGAGCTCCTCCTCCGGTTACAACCTCACCACCAAATGGATCACCTCCTCCTCCTCCT…
BnaA07G0318100ZS	BnPERK13A2	ATGTCTGACTCGCCCAGTTCTTCCCCACCAGCACCTTCCTCCGATTCAACTCCGCCGCCGGATAACTCCACCGGTGGTGGTTCTGCTCCTCCACCAACCGATTCAGCACCACCTCCTAGTCCCCCCGCTGATTCAACTCCGCCACCTGATAACTCCACCGGTGGTTCTGCTCCTCCACCAGCTGATTCAGCACCACCTCCTACTCCACCGTCTGATTCAACTCCGCCGCCTGATTCGTCATCTCCGCCGCCGGCGACTCCTCCTCCTGTATCCGAGCCCCCGCCTGATTCCCCACCCCCGGATGCTCCACCTCCAGCTGACCCCACACCTGTAGACTCCGGTTCACCACCACCGGAGCCCACTAACTCTCCTCCACCTCCTCCTCCTCCGGAGGAATCT…
BnaA08G0018400ZS	BnPERK15A4	ATGTCGTCGAACAACACTATCCCCTCCGCCGCTAATCCACCGGACCCTGTGTTTCCCTTCACCCAACCAGCAAACACTACAACTTCATCTCCCTCTCCGCCTTCCCCCATCGAACCCTCTTCAACCCCTCCCTTTCCCGCGGCGCGTGCAAGTGACAGAGGCTTAGCGCCAGGAGTATTAGCTGGACTGATCACCGGAGCAGTTCTCGGAGCAACGTTTGTTCTGATCGGAGTTTGCGTCTTCGTCTGTTTCTACAAAAGGAAAAAGAGGAAGTTGCAGAGAAGAAGAGATGCTGAAGCTGCCATTGATGGAGACTCTCCATTACCTTCCTTGTCTGATCAAAAACTAGATAATAGTAACAATCTTCAGCAATGGAATCAAAGTACCACTAGCTCAGAC…
BnaA08G0135200ZS	BnPERK05A2	ATGGCAGACTCTCCGGAGAATTCACCTCCTGCCCCGGAAACCCCTAATGCAGGTTCTCTGTCAAATGGCACATCGCCGTTAACATCACCTGCTTCATCTCCACCGTCTCCTGATTCTGCTCCTCCTCCAACGCCAACAGCTTCTTCACCGCCGCCTGCACCACCGACGCAGGAAACCTCCCCTCCTCCATCATTGCCAACATCTCCTCCAGCTGTACCTAATCCACCAGCTAAACCTCAAGAGAATCCTTCTCCACCTTCTCCTCAAATCTCATCTCCTGTAACGCCACCTGCACCTCCTCAAGCACCGTCCAAGCAATCACCTCCTCCACAAAGACCATCTCCTCCTTCTCCTGTTGCAAATGATGACCGTAACAGAATCAACAGTAACAACAGAGAA…
BnaA08G0236000ZS	BnPERK12A1	ATGTCAGACTCCGGCGGTTCCCCGGCTTCTTCACCGCCAGCACCACCAGCCGATTCAGCTCCCCCGCCGGAGACTTCTCCTCCTCCACCGTCTGACTCATCACCGCCGCCACCCTCTGATCCACAACCGTCACCTCCTCCTCCAGATTCACTTCTTCCTCCGCTACCTTCGCTTCTACCACCATTAACCGCCACTCCGCCTCCAGCTTCAAATCCTCCACCGGCAGACTCAACCAACTCTCCGCCGCCAACATCAACTGAAACCCCTTCTCCTCCTCCTCCTGCGAATTCAGATGCTCCACCAAACGAATCCAACAACCCACCTCCATCTCCAGACGTTCAATCTCCTCCTCCTCCACCGTCATCTCCTTCAACAAACCCTGAAACCCCACCGCCGGAA…
BnaA08G0287700ZS	BnPERK11A2	ATGGACAAAGTCCAGGAACAAGCAGAGTTAATCGAAAAGAAGCTAACTCCATTTGTAGCTTCACAGCCAACAACCGTTGTCATCGGAGGAGGATTAGCTGATCAGAAAACCACCGGTGGAGAATCAACTGATCAGAAAACCACCGGTGGAGGATTAGCTGATCAGAAAACCACCGGTGGTTCCCAGACAACACAACCTCCAACAACCTCACCTCCTTCTCCTCCATCCCCTGACAGTGGTGGCGGTGGTGGCGGTGGTTCACAATCATCTCCTCCGCCGGTGCTAACCCTTTCTCCACCACCGTCCAATCAATCTCTTAATACAACTTCACCTCCAACGCCTCCTTCCTCGCCTCCGCCTTCTATAACTCCACCTCCTTCACCTCCCCAGCCTCAAACT…
BnaA09G0117300ZS	BnPERK04A2	ATGGCTTCTTCCCCTGAATCTGCTCCCCCACCGTCAAATTCAAGCTCTTCTCCGTCTCCACCGTCTCCATCTCCTCCTCCTCCTACTCAAGAAGGCTCATCACCTCCTCCCCCTGATTCCACCTCACCACCAGCTCCACAAGCTCCTTCTCCCCCGGATTCCAGCAATAACTCTCCTCCTCCACCGGCATCACAGGGTGGTGGAGGAAATGGCGGCGGCAATGAGTCTCCACCGTCACGTGGCTCCCCTCCTTCTCCTCCATCTAGGGATGGAGATAATGGTGGTAGTAGAACGTCACCATCTGGAGATAATGGTGGCTCTCGCTCGAATAATTCTCCCTCTAGTGGAGGTGGCAGCAGTACTAGTGGTGGAGGTAGCGGCACTAACGGTGGAGGAGGG…
BnaA09G0440000ZS	BnPERK10A1	ATGGCTACACCGGTGCAGCCTCCTACGGCGGAGGTGCCACCGTCTCCACCTTTGTCTCCCGGTGGTAATGCTGTTTCTCCTACGAGAGAGCCCATTGATGGCAATTCACCGGAGATCCCAAACCCTCCACCTCAGTCTACTCCTCCTCCGGCGGCTCCTTTATCATCTCCACCACCAGAAGATTCTTCCTCGCCACCTCCACCTACCGGAGCTCCTCCTCCTACTCCCACGTTACCTGCTGACCCTCCACCACCACCATCACCTGACACCTCTCCCCCTCCACAGCCTCCCATTTCACCACCATCGTTCCCTCCACCGGAAACATCTCCTCCTCCTACTCCCTCTTCACCTGACCCGCCATTAAACCCACCACCACCGCCACTACCTGAGATCTCTCCC…
BnaA09G0451000ZS	BnPERK12A2	ATGTCAGACTCAGACGGTTCTCCAAGTTCTTCACCACCAGCCGATTCAGCTCCCCCGCCGGATTCTTCATTAGATAATTCTGCTCCTCCACCTACCGACTCTACATCTACTCCTTCTCCACCGGCTGACTTATCAGAGCCACCACCCTCTGACTCAGAACCATCGCCTCCACCTCCCGATTCAATACTTCCTCTACCTTGGATCCTAACTCCATTAACAGACACTCCTCCTCCAGATTCTAATTCTCCACCGGAAGACTCCATCATTCCTCAGCCGCCGCCAACATCAACCAAATCCCCTTCTCCTCCGACAGATTCAGAAACACCACCGGCTCCTCCATACGAATCCGATAACCCACCTCCATCTTCAGACGTTCATTCTCCTCCTTCACCATCATAT…
BnaC01G0043100ZS	BnPERK05C1	ATGGCTGACTCGCCCGTGGATTCACCTCCTGCCCCGGAAGCTCCTAATGCAGGTACAGGCTCGCCGCCAAATAAGACATCACCACCAGTAGCACCTGTTTCATCCCCACCGGCCCCTGATTCTGCTTCTCCACCAACTAACAATAGCTCTGCTTCTTCACCGCCTCCTGCACCGCCGAGCCAAGAAACCTTACCTCCTCCATCACCGCCACCTTCACCGCCTGTTGCAGGTAATCCACCACCGAAAACTCCAGAGAATCCTTCTCCACCTTCTCCTGAAGTCAAAGCTCCGGTAACACCTTCTCCTGAAGTCAAAACTCCGGTAACTCCACCTGCACCGCCTCAGACACCGGCCAACCAGCCACCCCCTTCACAAAGACCAACCCCTCCTTCTCCTGGC…
BnaC01G0060000ZS	BnPERK14C1	ATGTCGCTCTCTCCTTCCGCCTCGCCGGCTCCGGCAGATTCTCCGCCCACCACGTCATCACCTCCAGCTCCTCCTTTGTCTCCTGTTCCCTCGCCATTGGGCTCTCCTCCTCCGTTGGCTCTACCACCGTCTATCTTACCTCCCACAGCTTCCCCGCCACCACCGTCTCCTCCGTTAGAAGCTCCACCATTTCCTCCGTTGGAAACGCCACCGGTTCCTCCTGAGGAACCACCACCGTCTCCTCCAGAGGAACCCCCACCTTCTCCTCCGTCTCCTTCCGGTTCACCGCCATTTCCCTTCCTTCCCGCCAAACCGTCTCCGCCGCCTTCTCCACTTCCTTCTGAAACACTACCGCCGCCGGGAAAAACAGATACTCCACCACCTCCTTCACTACCATCT…
BnaC01G0401400ZS	BnPERK06C1	ATGGCGGAGGGGCAATCCCCACAGAACTCACCTCCGTCATCTACACCTCCATCTCCTCCCTCCTCCGACAACACTCAACAGCAATCTCCTCCGTCTCCTGACTCATCCTCCTCCTCTCCTCCTTCGTCTTCACCACCAGCTACTCCTCCGCCCGACAATGCTTCCTCTCCTCCACCGCCGGATAATGCTTCCTCTCCTCCACCGCCTTCTTCAGACTCACAATCTCCACCATCTCAACCACAAGGCAACAATAACAACAACAACAACAATGGTGGAAACAATGACAACAACAACAACAATAACAATGGTGGAGGAAGCAACAATGGTAATAACAACAACAATGGGAATAGCAACAATGGTGGTAACAATAATAATGGCAACAGTGGTGGAGGAAGCAAC…
BnaC01G0412900ZS	BnPERK15C1	ATGATGGGGTTTTCCATGTATCTTTTTGTTCTTCTTGTCTTAGGTTTTGGTCTTGCACAAAATCCGTCAGGATTCACCAGTTTAACTTGTGGTGCTCCGATGGGAACTAGCTTCCTAGAAAAAGCAACAAATATAACATACAGCTCTGATGCGCCTTACATCGATACCGGCATTGGCAGGAGCATCAAATCATCGTACCAGAGCAAATCAGAGCAACAAACATGGTACCTCCGGAGTTTTCCACAGAGCTCTAGAAGCTGCTATACCTTCAACCTGACCACAGGCGATAAGTATCTGATCAGGGCCATTTTCTTCCATGGTGGTTATGACACAAGACCCTCTACTAAGTTCGATCTCCACCTCGGGCCTAACAAATGGGCGACAGTTTCAACCGCCGAG…
BnaC02G0185500ZS	BnPERK15C2	ATGAAGATTGTAAGTAATGTTACTTGTCTTTGGGTCCAAGTATTTGTCTGTAGCTGTCAAAGATTTATTGTTCCGTTTGGTTCATGTAAGCCTAAGATAATACATCGCGATATAAAGGCTGCAAATTATCTCATTGGCGATAGCTATGAGGCAAAGATAGCAGATTATGGGCTCACTCGGTCTGCTTTGGACTCTGACTCCCATATTTCAACTCGTATTATGGGAACATTCGGGTACTTGACTCCTGATTATGCTACTTCTGGACAACTCAGTGAAAAGGCAGACATGTTGTCCTTCGGAGTGGTGCTGCTCGAGTTGATAACCGGACGCAAGCCTCTGTTCACTAAATTCTTGGCAAAGCCTCTGATTGTACAATCTCTAAAGGATGGCAACTTTGAT…
BnaC02G0248700ZS	BnPERK13C1	ATGTCTGACTCGCCGACTTCTTCCCCACCAGCCCCCTCCGCCGACTCCAGTCCGCCGCCAGATAACTCCACCGGTGGTTCTGCTCCTCCACCTACTGATTCCTCACCACCTCCTTCCCCACCGGCTGACTCAGCACCGCCGCCGAGTATCCCATCTCCACCGCCGGCGACTCCTCCTCCGGAATCCAATCCCCCGCCTCCACCGCCTGATTCCTCACCCCCTCCTCCCCCGGATGCTCCACCTCCATCTGATCCTCTACCACCGGTTGACTCCGGTTCTCCACCACCGGAGCCCACAAACTCTCCTCCTCCTCCCCCTGAGGAATTTGAATCTCCACCGCCTCCGCCGAATGAAGACAACACCTCTCCTCCTTCACCTCCGGAACAATCACCTCCTCCT…
BnaC03G0431000ZS	BnPERK06C2	ATGGCGGAGGGGCAGTCCCCGGAGAATTCACCGCCGTCTCCTACACCTCCATCTCCTTCCTCCCCCGACAACACTCAACAGCAATCTCCTCCGTCTCCTGACTCCTCCTCCTCCTCCTCTCCTTCATCTTCACCACCAGCTCCTCCTCCTCCAGATAATTCCTCATCCTCTCCTCCACCTCCTTCTTCAGACTCACAACCTCCACCATCGCCACAACAAGAAAACAATAACAACAACAACAACAACGGTGAAAACAATGACAACAACAACAGCAATGGTAATAGTAACAATGATGGCAACAATGGTGGAAACAATGATGGAAACAATGGTGGAAACAATGATGGCAACAACAACAACAATGGTAATAACAACAATAATGGAAACAATGGTAATAACAGC…
BnaC03G0746400ZS	BnPERK05C2	ATGGCAGACTCTCCGGAGAATTCACCTCCTGCCCCGGAAACCCCTAATGCAGGTTCTCTGTCTAATGATACATCGCCGCCAACCTCACCTGCTTCTTCTCCACCGTCTCCTGATTCTGCTCCTCCTCCAACGCCAACAGCTTCTTCACCGCCGCCTGCACCACCGACGCAGGAAACCTCCCCTCCCCCATCATTGCCAACATCTCCTCCAGCTGTACCTAATCCACCACCTCAAACTCAAGAGAATCCTTCTCCACCTTCTCCTCAAATCTCATCTCCTGTAACTCCACCTGCACCTCCTCAAGCACCGTCCAAGCAATCACCACCTTCACAAAGATCATCTCCTCCTTCTCCTGTTGCAAATGATGACCGTAACAGAATCAACAGTAACAACAGAGAA…
BnaC03G0791100ZS	BnPERK15C3	ATGTCGTCGAACAACACTATCCCCTCCGCCGCTAATCCACCGGACCCTGTGTTTCCCTTCACCCAACCAGCAAACACTACAACTTCATCTCCCTCTCCGCCTTCTCCCATCGAACCTTCTTCAACCCCTCCCTTTCCCGCGGCGCGTGCAAGCGACAGAGGCTTAGCGCCAGGAGTACTAGCTGGACTGATCACCGGAGCAGTTCTCGGAGCAACGTTTGTTCTGATCGGAGTTTGCGTCTTCGTCTGTTTCTACAAAAGGAAAAAGAGGAAGTTGCAGAGAAGAAGAGATGCTGAAGCTGCCATTAATGGAGACTCTCCATTACCTTCCTTGTCTGATCCAAAACTAGATAATAGAAACAATCTTCAGCAATGGAATCAAAGTACCACTAGCTCAGAC…
BnaC04G0379400ZS	BnPERK08C1	ATGAGTTTGGTTCCTCCTCTGCCGATTCTAACTCCACCCTCCTCAAACTCTTCAACCACATCACCTCCTCCCTCATCCTCCCCTCCCACTACTCCCTCAGTTCCACCTCCCGTCACACCACCTCCTGCTCCGCCTGTACCACCATCGTCACCACCACCATCACCTGTTATTTCATCGCCTCCACCGTCTTCTTCTCCTCCACCACCAGTCGTCTCCTCCCCTCCTCCCGCCGCAGCTTCTTCTCCTCCTCCTCCTCCTGTGGTGGCTGCTTCCCCTCCTCCCTCAACACCACCACCAGCTCCTCCTCAAGATTCCTCTCCCCCTCCGCCTCCTGAGTCTTCTCCTTCACCTCCGGCACCAACAACAACAACCTCCTCTCCTCCGCCGCCATCAAACACA…
BnaC05G0085000ZS	BnPERK11C1	ATGGACAAAGTCCAGGAACAAGCAGATTTTATAGGAAAGAAGATAGCTCCGTTTGTTACTTCACATCAACCAAACCTCGCAGGATTCACTGATCAGAAAATCCTCGGCGGTTCACAGACGACACAGCCTCCAGCGACCTCACCTCCTTCTCCTCCATCTCCTGACAGTGGTGGCGGCGGCTCACAATCATCTCCTCCACCGGTAACGGTTTCTCCACCACCATCAAATCAACCTCCTATTACAACTCCGCCTCCAAAGCCTCCTTCTTCACCTCCACCCTCTATAACTCCACCTCCGTCACCTCCTCAGCCTCAACCTCCGCCACAATCCACCCCTTCCGGAGATTCTCCCGTTGTGATTCCTTCTCCAAAGCCTGAGCTTCCTCTTCCCGCTCTTCCT…
BnaC05G0207600ZS	BnPERK12C1	ATGTCAGACTCAGACGGTTCGCCAAGTTCTTCACCACCAGCCGATTCAGCTCCCCCGCCGGATTCTTCATCCGAGAATTCTGCTCCTCCACCGTCTGATTCCACATCTACTCCTTCTCCACCGGCTGACTTATCAGAGCCACCACCCTCTGACTCAGAACCGTCGCCTCCACCTCCCGATTCAATACTTCCTCTACCTTGGATCCTAACTCCATTAACAGACACTCCTCCTCCAGATTCCAATTCTCCACCGGAAGACTCAAACAATCCTCAGCCGCCGCCAACTTCAACCAAACCCCCTTCTCCTCCGACAGATTCAGAAACACCACCGGCTCCTCCATACGAATCCGATAACCCACCTCCATCTTCAGACGTTCATCATTCTCCTCCTTCACCATCA…
BnaC05G0223700ZS	BnPERK10C2	ATGGCTACACCGGTGCAGCCTCCTACGGCGGAGGTTCCACCGTCTCCACCTTTGTCTCCCGGTGGTAATGCTGTTTCTCCTACGAGAGAGCCCATTGATGGCAATTCACCTGAGTCCCCTAACCCTCCATCTCAGTCTACTCCTCCTCCGGCGGCTCCTTTATCATCTCCACCACCAGAACCTTCTTCCTCACCACCTCCACCTACCGGAGCTCCTCCTCCTACTCCCACGTTACCTGCTGACCCACCACCACCACCATCACCTGACACCTCTCCCCCTCCACAGCCTCCCATTTCACCACCACCATCGTTCCCGCCACCGGAAACATCTCCTCCTCCTCCTCCCTCTTCACTTGACCCGCCATTAAACCCACCACCACCACCACCACCTGAGACCTCT…
BnaC05G0409900ZS	BnPERK06C3	ATGGCGGAGGGGCAATCCGACAGCAACAACAATCAACAGCAATCTCCTCCTTCTCCTAATTCCTCCTCCTCCGCTCCTCCTTCACCACCTTCTTCAGACTCACAACCTCCACCATCACAACAACAAGGAAACAACAACAATGGTGGAAACAATGATAACAACAACAAGAATGGTAATAACAACAATGGTGGAAACAATGACAACAACAACAACAATGGCAATAACAACAATGGTGGAAACAATGACAACAACAACAGCAATGGTAATAACAACAATGATGGCAATAATGGTAACAAAAACAATGGCAACAATGGTAATAACAACAAGGGGAATAACAATGACAACAACAACAACAACAAGGGGAATAATAATAGCAACAAAAACAATAACGGAGGAAGC…
BnaC06G0037200ZS	BnPERK07C1	ATGGCGGAGGGGCAGTCCCCGGAGAACTCACCGCCGGCACCTCCTCCTCCTTCTCCGTCATCTCCCTCTTCCAACGACCAAATAACATCTCCTCCTCCTACTTCCGGCAGTCAAACAACACCTCCTCCTCCGTCTCCAACTCTAGCTCCTCCACCAGAACAACAAGAACAATCACCTCCTCCACCGGAAAATTCCTCCTCACCGCCACCAACACCGTATGAATCTTCAATCCCCTCCTCGCAATCACAATCTCCACCACCTCCTTCACAATCCCCACCGCAGCAGAGTGACAACAAAGGAAACAACCAAGGAAATGATGGAAGCGGCAATGGAGGAGGCAATAACGCTTCTCCTCCTCCACCACCGTCTAAGACTTCCGAACATAGCTCCCACTCACCA…
BnaC06G0040200ZS	BnPERK10C1	ATGGGAGCTTGCGGATCAAGTGAATCTCGGAGAACAGACACAGCGAAGCTAATATTACCAGACGGAGCGTTACATGAGTTTACATCACCTGTAAAAGTGTGGCAGATTTTTCAAAAGAATCCCACGAGTTTTGTTTGTAACTCAGACGATATGGACTTCGACGACGCAGTTATAGCAGTCGGTGGCAGCGAGGATCTCCGGCCTGGAGAGCTTTACTTTGTTTTACCATTAACATGGTTGAAATATCCATTAAGGGCAGAACAAATGGCTGCTTTGGCGGTTAAAGGGAGCTCCGCGCTTACCAAAAGTGGTTGGAGTTGTGGCGATGATGGTGGAGGACAAGGCGACCGAGAGTTCAAAGCTGAGGTTGAGACCATAAGCAGAGTACATCACAGGCAT…
BnaC06G0065600ZS	BnPERK07C2	ATGGCGGAGGGGCAGTCCCCGGAGAACTCACCGCCGGCACCTCCTCCTCCTTCTCCGTCATCTCCCTCTTCCAACGACCAAATAACATCTCCTCCTCCTACTTCCGGCAGTCAAACAACACCTCCTCCTCCGTCTCCAACTCTAGCTCCTCCACCAGAACAACAAGAACAATCACCTCCTCCACCGGAAAATTCCTCCTCACCGCCACCAACACCGTATGAATCTTCAATCCCCTCCTCGCAATCACAATCTCCACCACCTCCTTCACAATCCCCACCGCAGCAGAGTGACAACAAAGGAAACAACCAAGGAAATGATGGAAGCGGCAATGGAGGAGGCAATAACGCTTCTCCTCCTCCACCACCGTCTAAGACTTCCGAACATAGCTCCCACTCACCA…
BnaC06G0310100ZS	BnPERK09C1	ATGGCAACAACGCCGGCTCAGCCTCCTGTTTCAACTTCTCCACCGCCTCCACCGGTTGTTTCTCCGCCGTTAGGCAGTTCTCTTCCGACTAACAATGCTACTTCACCACCACCCTCTCAGTCTCCTCCTCCGGCCACACCACCACCAGTGACACCGCCGCTGACTCCATCACCGCCGCCACCAAATGATGCTCCTCCTCCGGTTACAACCTCACCACCAAATGAACCACCACCTCCTCCTCTGCCTAAACCACCTGAGACCTCTCCCCCACCGCCACAGCCAGTGATCCCTTCACCTCCTCCTTCAACTTCACCGCCGCCACCAGAAGCCTCTCCTCCGCCACCATTGCCTTCTTCCCCTCCACCTCCTTCATCTGTTCCTCCTCCACGCCCTTCTCCT…
BnaC06G0352400ZS	BnPERK09C2	ATGGCTACATCGCCGGCACAACCTCCTGTTTCAAATTCTCCACCGTCTCCACCGGTGGCTTCACCGCCTTTGGGCAATTCTCTTCCGAGTAACAATGCAACTTCACCACCGCCGTCTCAGTCTCCTCCTCCGGCCACACCACCACCGGTGACATCGCTGCCTTTGGACAATTCTCTACCGAGTAACAATGCAACTTCACCACCGCCGCCGTCTCAGTCTTCTCCTCCGGCCACACCACCACCGGTGACATCGCCGCCTTTGGGCAATTCTCTTCCTAGTAACAATGCAACTTCGCCACCACCAGTGACACCGCTGCCCTCTCCATCACCACCGCCACCAAACGGAGCTCCTCCTCCGGTTACAACCTCACCACCAGATGGATCACCTCCTCCTCCTCTG…
BnaC06G0370000ZS	BnPERK13C2	ATGTCTGACTCGCCGAGTTCTTCCCCACCAGCACCTTCCGCCGATTCCGGTTCGCCGCCGGATAACTCCACCGGTGCTTCTGCTCCTCCGCCAGCTGATTCAGCACCACCTCCTACTCCTCCGCCTGATAACTCCACCGGTGGTTCTGCTCCTCCACCAGCTAATTCAGCACCACCTCCTAGTCCACCGGCTGATTCAACTCCGCCGCCCGATTCATCATCTCCACCGCCGGCGACTCCTCCTCCGGTGTCCGAGCCCCCGCCTCCACCGCCTGATTCCCCACCCCCTCCTCCCCCGGATGCTCCACCTCCAGCTGACCCCACACCGGTAGACTCGGGTTCACCACCACCGAAGCCCACTACCTCTCCTCCACCTCCGCCCGAGGAATCTGAATCACCA…
BnaC07G0039400ZS	BnPERK04C1	ATGGCTTCTTCCCCTGAATCATCTCCTCCGTCAAATTCAAGCTCTTCTCCATCTCCACCGTCTAATTCAAGTTCAACATCCTCCACTCCACCGTCTCCTCCTTCTCCTACTCAAGGAGACTCATCATCTCCACCTCCTGATTCCAGCTCGCCACCAGCTCCACAAGCTCCTTCTCCTCCCAGTTCTAGCAATAACACTCCTCCTTCTCCAGCATCACAAGGCGGTGGAGGAAATGGCGGCGGAAATCAGTCTCCACCGTCACGTGGCTCCCCTCCTTCTAGGGGTGGAGATAATAGTGGCAGCAGATCGTCACCGTCTGGAAACAATGGGGGATCTCGCTCGGATAATTCTCCTTCTGGTGGAAGTGGTGGAGGAGGCGGAGGAGGAGGAAATAATACG…
BnaC07G0101700ZS	BnPERK01C1	ATGTCCTCGGCGCCGTCTCCGGGGACTGGTTCGCCTCCATCTCCACCATCAAACTCCACAACCACCACTCCTCCTCCAGCTTCCGCTCCTCCTCCCACCACACCTTCTTCTCCTCCGCCGCCATCCACTATTCCGACATCTCCTCCTCCTTCTTCTCCCTCTACACCTTCTGCTCCTCCTTCATCTCCACCAACTCCATCTACGCCGGGATCTCCACCTCCGCTTCCTCAGCCGTCTCCACCCGCTCCAACTACGCCCGGATCTCCACCCGCACCTGTTACTCCTCCTACTCGAAACCCTCCACCTTCAGTCCCAGGACCACCGTCCAATCCTTCACGCGAAGGAGGATCTCCTCGACCTCCATCTTCTCCCTCGCCGCCGTCTCCTTCTTCCGACGGT…
BnaC08G0203500ZS	BnPERK11C2	ATGGACAAAGTCCAGGAACAAGCAGAGTTAATCGAAAAGAAGCTAACTCCATTTGTAGCTTCACAGCCAACAACCGTCGTCATCGGTGGAGAATCAACTGATCAGAAAACCACCGGTGGAGGATTAGCTGATCAGAAAACCACCGGTGGTTCCCAGACGACACAACCTCCAACAACCTCACCTCCTTCTCCTCCATCACCGGACAGTGGTGGTGGCGGTGGTTCACAATCATCTCCTCCGCCGGTGGTAACCGTTTCTCCACCACCGTCCAATCAATCTACTAATACAACTTCACCTCCAACGCCTCCTTCCTCGCCTCCGCCTTCTATAACTCCACCTCCGTCACCTCCTCAGCCTCAAACTCCGCCTCAATCCACCTCAGCCGGAAACTCTCCCGTG…
BnaC08G0276600ZS	BnPERK12C2	ATGTCAGACTCCGGCGGTTCCCCGACTTCTTCACCGCCGGCACCACCAGCAGATTCAGCTCCCCCGCCGGAGACTTCTCCTCCTCCACCAGCTGACTCATCACCGCCTCCACCGTCTGACCCACAACCGTCACCTCCTCCTCCAGATTCACTTCTTCCTCCGCTACCTTCGCTTCTACCACCATTAACCGCCACTCCGCCTCCAACTTTTAATCCTCCACCGGCAGACTCAAACAACTCTCCGCCGCCGCCAACATCAACTAACACCCCTTCTCCTCCGGCAAATTCAGATACTCCACCAGCTCCACCAAACGAATCCAACAACCCTCCTCCATCTCCAGACGTTCAATCCCCTCCTCCTCCACCATCATCTTCTTCAACAAACCCTGAAACCCCACCG…
BnaC09G0121100ZS	BnPERK04C2	ATGGCTTCTTCCCCAGAATCTGCTCCCCCACCGTCAAATTCAAGCTCTTCTCCGTCTCCACCGTCTCCATCTCCTCCTCCTCCTACTCAAGAAGGCTCATCACCTCCTCCTCCTGATTCCACCTCACCACCAGCTCCACAAGCTCCTTCTCCCCCGGTTTCCAGCAATAACTCTCCTCCTCCACCGGCATCACAGGGTGGTGGAGGAAATGGCGGCGGCAATGAGTCTCCACCGTCACGTGGCTCCCCTCCTTCTCCTCCATCTAGGGGTGGAGATAATGGTGGTAGTAGAACGTCACCATCTGGAGATAATGGTAGCTCTCGCTCGAATAATTCTCCCTCTAGTGGAGGTGGCAGCAGTACTAGTGGTGGAGGTAGCGGCACTAGCGGTGGAGGAGGG…
Gene ID	Gene Name	Protein sequence
BnaA01G0037700ZS	BnPERK05A1	MADSPVDSPPAPEAPNAGTGSPPNETSPPVAPVSSPPAPDSAPPPTNNSSASSPPPAPPSQETLPPPSPPPSPPAAGNPPPKTPENPSPPSPEVKTPVTPPAPPQAPANQSPPSQRPTPPSPGANDDRNKTNGGNNNGNNRDGSTPSPPSGNNRNSSGGDSPSPPRSISPPRSSGGSDSSSSSPGESHHQPNVGLIVGVLVGAGLLLLLLVLICICCKKKKKKRDPQVNHLHYYNNSPFGAPNGNGGYYNNGTPQDHVVNMGGGNWVPQQPVSGPHSDTSNLAGPTPSPQAATLGHPKIIHRDIKAANILLDFSFETKVADFGLAKLSQDNYTHVSTRVMGTFGYLAPEYASSGKLSDKSDVFSFGVMLLELITGRPPVDLTGEMEDSLVDWARPLCMK…
BnaA01G0051200ZS	BnPERK14A1	MSLSPSASPAPADSPPATSPPPAPPLSPLPSPLASPPPLAPPPSILPPTASPPPPSPPLEAPPSPPLETPPVPAEEPPPSPPEEPPPSPPSPSGSPPLPFLPAKPSPPPSPLPSETLQPPENPVSPPPPSLPSESPPPVNTASPPPPSPPRRRGPKPSLPPPPKPSPTTPYLPETSPPPKPPLSASPFPSSSTPAPKNSPAATTLPFFGPMGPSDGTIATPIGPIIEPKTTPAETISPGTAQPLVPKSLPETTPYHRSSAGFLFGGVIVGALLLVLLGLLYVFYRATRNNSSRHGQSKTPPKVQHQRGGNVEPDQTNVITIPPPNYSSSVSYGTKESNAVAMNVTISSGTFTYEELLEATGGFSEANLLGEGGFGYVHKGVLRNGREVAVKQLKIGSNQ…
BnaA01G0285000ZS	BnPERK03A1	MSSAPSPSATPSPPLPPTVIPPVPPLTPPPPTTPVIPPPPPTADPPTTPLTPPPPPPTAIPPTAPVTPPPPLPSTDLTPPPPSSPLPSSPPPPSPATPTPLTPSPPPPFTDPTSPPPPSSPSPPSPPSPSTPPPPRPVTRSPPPRPSGGGSPRTPSITPGFSPPPPASSPGGLSSGVVVGIAIGGVALLVALLTLICFFFFCKKKRRRDEEAPPGPNGPYGAQKQQNASQPSDHGLTSPEQPNPPSAPPRPRGMSSSSNGGYDSNYSDNAVHPPPSPGLALGTYQGTFTYEELARATNGFSEANWLGQGGFGYVYRGILRNGKEIAVKQLKAGSAQGEREFQAEVGIISRVHHRHLVALVGYCIADAQRLLVYEFAPNNTLEFHLHGKGRPPLAWSSRL…
BnaA01G0324200ZS	BnPERK06A1	MAEGQSPENSPPSSTPPSPPSSDTTQQQSPPTPDSSSSSPPSSSPPATTPPPDNASSPPPPDNASSPPPPSSDSQSPPQGNNNNNNNNGGNNDNNNNNNNNGGGSNNGNNNNNGNSNNGNNNNNNGNSGGGSNNNSPSPPSRNNNGGGSNNNSPSPPRSLAPPRSSGGGSNSSRNDVNTGAIIGIVAGAGLLLLVMILFCVCCCRKKKKKHQMPYYASNGYATGKGGGDQYQQQYNQSGHVMNMSGQYSGSNHGNNNWMNSPPPPPPGSWQPSQPPVSGGLNSSEIYSGPHGPALPPPHPSVALGFNQSTFTYDELAAATQGFSKDRLLGQGGFGYVFKGILPNGKEIAVKSLKAGSGQGEREFQAEVEIISRVHHRFLVSLVGYCIAGEQRMLVYEFL…
BnaA01G0333700ZS	BnPERK15A1	MKIASGAARGLAYLHEDCNPKTIHRDVKAANVLIDDSYEAKLADFGLAKCCLDNDTHVSTRIMGTCGYLAPEYASSGILSDKSDVFSFGVMLLELITGRRPVGKSHPFADEENIVDWAKPLMLQALNTGNYHGLVDPRLEKDFDISEIKRMVLCADACVQHSAKHRPKMSQIVRAFDKSISLDDLIQGVALGDITSYNLDGSSDYTSTEYKEDVKKFKRLVLESQTFGSSDLTSDNAQSSSGSFCIKSET
BnaA01G0333900ZS	BnPERK15A2	MMGFSMYLFVLLPQLFLRFGLAENPSGFTSLTCGAPMGTSFLEKATNITYSSDAPYIDTGIGRSIKSEQQTWYLRSFPQSSRSCYTFNLTTGDKYLIRAIFFHGGYDTRPSTKFDLHLGPNKWATVSTAEETKSETFEIIHILATSRLQVCLVKTEDSTPFISAIELRKLTSKAYANESGSLQTFLRADIGSFSKQSLRYGSGVYGADVFDRIWLPYNSENWSQIRTDNSVDNDNGFKVPENVMATASVPTDPDAHMNISLTGLHQTSRFYVCLHFSEIQELNPNDTRELKVMYNGRLIIEPFKPISFYTSSHSFFRDELGPNANGQCTFSLQKTASSTLPPLLNAMEVYMVNSLSQNETDTKEVDTMINIKLSCGINKVDWQGDPCVPRDYMWSGVNC…
BnaA01G0334300ZS	BnPERK15A3	MKIASGAARGLAYLHEDCNPKTIHRDVKAANVLIDDSYEAKLADFGLAKCCLDNDTHVSTRIMGTCGYLAPEYASSGILSDKSDVFSFGVMLLELITGRRPVGKSHPFADEENIVDWAKPLMLQALNTGNYHGLVDPRLEKDFDISEIKRMVLCADACVQHSAKHRPKMSQPLGDITSYNLDGSSDYTSTEYKEDVKKFKRLVLESQTFGSSDLTSDNAQSSSGSFCIKSET
BnaA02G0188100ZS	BnPERK13A1	MSDSPTSSPPAPSADSVPPPDNSTGGSAPPPTDSSPPPSPPADSAPPPSTPSPPPASPPPESNPPPDSSPPPPPDAPPPSDPLPPVDSGSPPPEPTNSPPPPPEEFESPPPPPPNEDNTSPPSPPEQPPPPPPQAPSPKGGPKNPKKSLPPANSPPAPPNAPSHALPPKSTGAGGPLKSPSRGVPSFPPPPPTSNDGGYQGKTMAGMAVAGFAIIALIAVVFLVRRKKKKNVDVYTDSQYLPPSNFSIKSDGFLYGQNTTKGGYSGPGGYNTKQQSNNSFGSQRGSTPDSAVMGSGQTHFAYEELMEITQGFAKQNILGEGGFGCVYKGKLHDGKLVAVKQLKVGSGQGDREFKAEVEIISRVHHRHLVSLVGYCISDVQRLLIYEYVPNQTLEHHLHG…
BnaA03G0355400ZS	BnPERK06A2	MAEGQSPENSPPSPTPPSPSSPDNTQQQSPPSPDSSSSSSSPSSSPPAPPPPDNSSSSPPPPSSDSQPPPSPQQENNNNNNNNNGGNNDNNNNGNNNGGNNDNNNNGNNNNGGNNDNNNNGNTNNGGNNDNNNNGNNNNNGNNGNNSNNGNNGNNNNGNNNNGNNSGGSNNHSPAPPSRNSDRNSPSPPRSLAPPRSSGGGDAPNTGAIIGIAAGAGLLLLVMILFCVCCCRKKKKKNPMPYYASNGYATGKGDQYQQQQQHYNNQSEHVMNLSHQHPGLNSNNNWMNSPPPPPPQPVSGGVNNGNSSEIYSGPYGPALPPPHPSVALGFNQSTFTYDELAAATQNFSQARLLGQGGFGYVHKGILPNGKEIAVKSLKAGSGQGEREFQAEVDIISRVH…
BnaA04G0101900ZS	BnPERK08A1	MSLVPPLPILTPPPSSNSSTTSSPPPSSSPPTTPLVPPPVTPPPSPPVPSSSPPPPVISSPPPSSSPPPPVVSSPPPAAASSPPPPPVVVASPPPSTPPPAPPQDSSPPPPPESSPSPPAPTTTTSPPPPPPSNTPSPPKPSPSPPSDTRSPPPPPSSDKPSPPPPPPASHPTDPAALAPPPTPLPVLPREKPTPPASPNANGNNTSSPSPSGGGGVGTGGIVAIGVIVGLLLLSLFVLALWLTRKRKRKDPGAFVGYTMPPSGYSSPQGSDAVLFNTNSSAPNNKMRSHSGNDYMYASSDSGMVSNQRSWFSYDELAQVTNGFSQKNLLGEGGFGCVYKGVLSDGREIAVKQLKIGGSQGEREFKAEVEIISRVHHRHLVTLVGYCISEQHRLLVYDY…
BnaA05G0370900ZS	BnPERK06A3	MADEGQSSQNSPPSPPSSDNNNNQQQSPPSPDSSSPPSPPSSDSQSPPSQQQGNNNNNNNNNNNGGNNDNNNNNGNNNNDNNNNNNNGGNNDNNNSNGNNNNDGNNGNKNNGNNNNNGNNNKGNNNDNNNNNGNNNNNKNNNGGSKNRSPPPPSKNSGRNSPPKSLSPPKSSRGGSKSSRSDTPNMGAIIGIAASAGLLLLVMILFCVCCCRKKKKKKNQMPYYASNGFNGASGQYQHQQQQYNNQSDHVMNVGNNNWMNSPPPPPPGTWQPTQPMPVSGGLNSSDMSSNYSGPHGPALPPPHPSVALGFNQSTFTYDELAAATQGFSQARLLGQGGFGYVHKGILPNGKEIAVKSLKAGSGQGEREFQAEVDIISRVHHRFLVSLVGYCIAGGQRMLV…
BnaA06G0036600ZS	BnPERK07A1	MAEGQSPENSPPAPPPPSPSSPSSNDQTTSPPPTSDSQTTSSPPPSPTLAPPPELQEQSPPPPENSSSPPPPPYESSTPSSQSQSPPLPSQSPPQQSDNKGNNQGNDGGGNNASPPPPPPSKTSEHSSHSPPKSLAPSTSNGGSSSSSNDRPNMGVVIGLVAAAGLLFLVMILLCVCCLRKKKKKKSKIEQMPYYGSNAFAPGKNGGDQYFNNAATQQQQHYNQNDNNANLPPPPGTMGTNWVNSPPPPPPGNWQPMPSPPAPVSGGANAIHSNEMSSNYSSGPYAPSLPPPHPSVALGFNKSTFTYEELAAATQGFSKDHLLGQGGFGYVHKGVLPNGKEIAVKSLKAGSGQGDREFQAEVDIISRVHHRHLVSLVGYCSNSGGQRLLVYEFLPNDTL…
BnaA06G0068700ZS	BnPERK11A1	MDKVQEQADFIGKKIAPFVTSHQPNLPGFTDQKILGGSQTTQPPATSPPSPPSQDSGGGGSQSSPPPVTVSPPPSNQPPITTPPPKPPSSPPPSITPPPSPPQPQTPPQSTPSGDSPVVIPSPKPQLPLPALPPPTLVTQQPEAKPNDNGQEQPNNPNSPPSPPLNPLSPPSGSQGSPPFSSPSPPVISLNPNLPRNPSQPLDSPPAEGSNHVPSSSSVPSPPSLSGSDDNSGGSNRHNGGNGQQNNEPNFTEKALIGIGVAGVLVIIIIAVIFFFRRKQKKSSSPRSNQQYLPPANVSVHTEGLIHYRQNPGNGPASAQNSLPDTNNSLGNPKPGRGTPDSAVIGTSKIPFTFEELSEITEGFSKRFVIGEGGFGCVFKGILSEGKPIAIKQLKSISA…
BnaA07G0019100ZS	BnPERK04A1	MASSPESSPPPSNSSSSPSPPSNSSSTSSTPPSPPSPTQGDSSSPPPDSSSPPAPQAPSPPSSSNNSPPSPASQGGGGNGGGNQSPPSRGSPPSRDGDNSGSKSSPSGNNGGSRSDNSPSGGSGGGGGGGVNNTNTAIIIGNQYQYYGNNNNSSQNYPNWHLNSQGQNQQPPNSWGGGGPSPPPPQRMPTSGDASSLYSGPARPVLPPPPPTLALGFNKSTFTYQELAAATGGFADSNLLGQGGFGYVHKGVLSSGKEVAVKSLKSGSGQGEREFQAEVDIISRVHHRYLVSLVGYCIADAQRMLVYEFVPNNTLEYHLHGKNLPVMDFSTRMRIALGAGKGLAYLHEDCHPRIIHRDIKSANILLDFNFDAMVADFGLAKLTSDNYTHVSTRVMGTFG…
BnaA07G0067400ZS	BnPERK01A1	MSSAPSPGTGSPPSPPSNSTITTPPPASAPPPTTPSSPPPPSTPPPSSPSTPSAPPPSPSPPTPSTPGSSPPLPQPSPPAPTTPGSPPAPVTPTRNPPPSVPGPPSNPSPGGGSPRTPSSPSPPSPSSDGLSTGVVVGIAIGGVALLVIVTLICLLCKKKRRRDEEDAYYLPPPPPGPKAGGPYGGQQHQQWRQQNATPPSDHVVTSLPPPPKAPSPPRQPPPPPPPPFMSSSGGSDYSDRPVLPPPSPGLVLGFSKSTFTYEELARATNGFSEANLLGQGGFGYVHKGVLPSGKEVAVKQLKVGSGQGEREFQAEVEIISRVHHRHLVSLVGYCIAGAKRLLVYEFVPNNNLEFHLHGEGRPTMEWSTRLKIALGSAKGLSYLHEDCNPKIIHRDIKA…
BnaA07G0273700ZS	BnPERK09A1	MATTPAQPPVSTFPPPPPVVSPPLGSSLPTNNATSPPPSQSPPPATPPPVTSPPPPNDAPPPLPKPPETSLPPPQPVIPSPPPSTSPPPPSVQPPQASPPPPLPSSPPPPSSVPPPRPSPSPPISQRSPPPSSGRPSQSPPPSPPPKRPIQSPPPPPPSPSGRPVQSPPPPSEDTTPPPSDTLPPPTFSPPPPVQDSPSEILVPPGSNNTPQNNLPPSAPDTSNSTHSSSIGTGPIVGISVAVALIVFSLIGLIVWCVRRREKRLSAVSGGYVTPSPMSSSSSRPDAAFFRTQSSAPIVSGKRSGSYFSQSQSGGLGNSRPLFSYQELVKATNGFSQENLLGEGGFGCVYKGVLPDGRVVAVKQLKIGGGQGDREFKAEVETLSRIHHRHLVSIVGHCI…
BnaA07G0303600ZS	BnPERK09A2	MATSPAQPPVSNSPPSPPVASPPLGNSLPNNNATSLPPSQSPPLATPPPVTSPPLGNSLPSNNATSPPPPSLSSPPATPPPVTSLPLGDSLPSNNATSPPPVTPPPSPSPPPPNGAPPPVTTSPPNGSPPPPPLPKPPETSPPPPPQPVISSPPPAIPPPPPSVQPPQASPPPPPSAPPLPSSPPPPSSVPPLPPTSQRSPPPPPTEGPVQSPPPPSPPSERPIQSPPPFSPPSRRPPSSPPSHSPPSDRPIQSPPSPPENTSPPPSDSLPPPTFSSPPVPGPNNPPQNNPTPSSPDTSNPTHSTSGIGAGPILGITVAVALLLFSLIGLLVWCIRRREKRLSAVSGGYVTPSPRSDSAFFRTQSSAPGSHRTYFSQSQSGGLGNSKALFSYQELVNAT…
BnaA07G0318100ZS	BnPERK13A2	MSDSPSSSPPAPSSDSTPPPDNSTGGGSAPPPTDSAPPPSPPADSTPPPDNSTGGSAPPPADSAPPPTPPSDSTPPPDSSSPPPATPPPVSEPPPDSPPPDAPPPADPTPVDSGSPPPEPTNSPPPPPPPEESEPPPPPPNEEDSSPPPQPPPEKSSPPPSEKSSPPPPEKSSPLPSEKSSPPPPEKSSPPPSEKSSPPPTSSPKSAPKKKKKSSPPPPGAPTKSPSNAPPPLNAPHALPPKSTAAGGPLKSPSTGVPSFPPPPPNGNDNGYQGKTMAGMAVAGFAIIAVVAVLFFVRRKKKRNVDAYSDSQYMPPPNFSIQSDGLLHGQNTTKGYSVPGGYNTQQQSYNTQQQSDNTRTSFGSQRGSQRGYPPDSAVMGSGQTHFTYEELMDITEGFA…
BnaA08G0018400ZS	BnPERK15A4	MSSNNTIPSAANPPDPVFPFTQPANTTTSSPSPPSPIEPSSTPPFPAARASDRGLAPGVLAGLITGAVLGATFVLIGVCVFVCFYKRKKRKLQRRRDAEAAIDGDSPLPSLSDQKLDNSNNLQQWNQSTTSSDNVFTYQDLAKATDNFSSTTLIGQGGFGYVHKGVLTDGKEVAIKQLKAGSGQGEREFQAEIQTISRVHHRHLVSLLGYCITGSQRLLVYEFVPNKTLEFHLHEKGRPVMEWGKRMKIALGAAKGLSYLHEDCNPKTIHRDVKAANILIDDSYEAKLADFGLARSSLDTDTHVSTRIMGTFGYLAPEYASSGKLTDKSDVFSFGVVLLELITGRRPVDKSQPFVDDDSIVDWAKPLMIQALNDSNFDGLVDPRLEGNFDISEMTRVVA…
BnaA08G0135200ZS	BnPERK05A2	MADSPENSPPAPETPNAGSLSNGTSPLTSPASSPPSPDSAPPPTPTASSPPPAPPTQETSPPPSLPTSPPAVPNPPAKPQENPSPPSPQISSPVTPPAPPQAPSKQSPPPQRPSPPSPVANDDRNRINSNNREGSTPSGTSENDDRNRINSNNREGSTPSPPSGNRRSSDGGSPSPPRSISPPRNSGDSDTSSPPGEQPHQANLGLIIGVIVGAGLLLLLLMFICICCYKKKKEKRAPQVNHMHYYNNNTPFGAPNGNGGYYNNGTPQDHVVNMDHSDSSNLAGPTAPSPPAATLGHNQSTFTYDELSIATEGFSQSNLLGQGGFGYVHKGVLPNGKEVAVKSLKLGSGQGEREFQAEVEIISRVHHRHLVSLVGYCISGGQRLLVYEFLPNNTLEFHL…
BnaA08G0236000ZS	BnPERK12A1	MSDSGGSPASSPPAPPADSAPPPETSPPPPSDSSPPPPSDPQPSPPPPDSLLPPLPSLLPPLTATPPPASNPPPADSTNSPPPTSTETPSPPPPANSDAPPNESNNPPPSPDVQSPPPPPSSPSTNPETPPPESPPAPPSDPTNSPPIQPSPPAYSPPPSSLLAPHKPNGGSGRPVVSPSVPSRETPPTNSSNGNQTMVGMAVAGVAIMALIAIVFFVRRKKKKNIDAYAHSHYLPHPNFSVKSDGFSYGQDPSKVYSGPGGSMYNSQQQYSSMGNSYGSQRGQSNDSAILGTGQTHFSYEELADITQGFARHNILGEGGFGCVYKGTLHDGKVVAVKQLKAGSGQGDREFKAEVEIISRVHHRHLVSLVGYCISDQHRLLIYEYVSNQTLEHHLHGRG…
BnaA08G0287700ZS	BnPERK11A2	MDKVQEQAELIEKKLTPFVASQPTTVVIGGGLADQKTTGGESTDQKTTGGGLADQKTTGGSQTTQPPTTSPPSPPSPDSGGGGGGGSQSSPPPVLTLSPPPSNQSLNTTSPPTPPSSPPPSITPPPSPPQPQTPPQSTPAGNSPVVIPSPTPQIQLPLTPPTFVTQQPTVNGLALPNNPIFNPSPPSTPLSPPSPENSGSQGSPPSPPVVPLTPNAPRNPSQPLDSPPAAGGSNHVPSSSPPSLSGSDNNSGGSNRHNANGNGNGGSGQQKNDSNYTEKTMIGIGIAGVLVIIFVAAIFFIRRKQNKSSSPRSNQNYLPPANVSVNTDGFVNYRQKPGNGNISAQNSSPDTNNSLGNQKPGRSTTPDSAVLGNSKTIFTFEELSQITEGFCKRYVIGEG…
BnaA09G0117300ZS	BnPERK04A2	MASSPESAPPPSNSSSSPSPPSPSPPPPTQEGSSPPPPDSTSPPAPQAPSPPDSSNNSPPPPASQGGGGNGGGNESPPSRGSPPSPPSRDGDNGGSRTSPSGDNGGSRSNNSPSSGGGSSTSGGGSGTNGGGGGGGINTNTAIIIGVLAGAGLLMIVLIIVCLRRRRKSKDSFDAESMKGNTIYTHMRLCLHQMFHHINIVSGNQYQYYGNNNNNSNNASQNYPNWHLNSQGQNQQPSGGWGGGGPSPPPPPRMPTSGDNSSLYSGPARPVLPPPPPTLALGFNKSTFTYQELADATGGFVDSNLLGQGGFGYVHKGVLPNGKEVAVKSLKSGSGQGEREFQAEVDIISRVHHRYLVSLVGYCIADGQRMLVYEFVPNNTLEYHLHGKNLPVMDFSTRM…
BnaA09G0440000ZS	BnPERK10A1	MATPVQPPTAEVPPSPPLSPGGNAVSPTREPIDGNSPEIPNPPPQSTPPPAAPLSSPPPEDSSSPPPPTGAPPPTPTLPADPPPPPSPDTSPPPQPPISPPSFPPPETSPPPTPSSPDPPLNPPPPPLPEISPPPPPPLHEPAVSPPSFPPPEVSTPPPPSSPESSPPPPSLPESSPPPPSSPDRPAISPPLFPPPKSSPPPPASDPPTNPPPLVPPLHSSPPPPSLPPPRPPPSPPGSQRPALSPPPPPRDPEHPQQPPPPDSKRPPPPEKIHPPSKPSPAPLPSNSSSSPSPPLVPSPPPQKSVPDSGNPPQQNNLTPPVTNNSSNSGFSTVALVGVSIGLVLVLLGLIGVIVWCVKRQKKRPSSIGGGYVMPSPIVSSPRSDSTPSKTNSSAPLVG…
BnaA09G0451000ZS	BnPERK12A2	MSDSDGSPSSSPPADSAPPPDSSLDNSAPPPTDSTSTPSPPADLSEPPPSDSEPSPPPPDSILPLPWILTPLTDTPPPDSNSPPEDSIIPQPPPTSTKSPSPPTDSETPPAPPYESDNPPPSSDVHSPPSPSYSSTIPETPPSQSPSTTPLEPTNSPPAPPSDPTNPLLIQPSAPANSPPGASTFLAPPKLNGGSGGGAVVSPSLTVPSKVTPPTNGSNGISSQGKIMVGVAVAGGFAIMALIAVCFLVRRKKKRNIDSYDHPQYLPHPNFSVKSDGFSYGQDPSKVYSGPGGGSMYNSQQQQSSMGNSYGSQPGHQMQSNSMPDSAILGTNQTHFSYQELAEITQGFARHNILGEGGFGCVYKGTLHDGKVVAVKQLKAGSGQGDREFTAEVEIISRV…
BnaC01G0043100ZS	BnPERK05C1	MADSPVDSPPAPEAPNAGTGSPPNKTSPPVAPVSSPPAPDSASPPTNNSSASSPPPAPPSQETLPPPSPPPSPPVAGNPPPKTPENPSPPSPEVKAPVTPSPEVKTPVTPPAPPQTPANQPPPSQRPTPPSPGANEDRNRTTGGGNNNNNNGNNRDGSTPSPPSGNNRNSSGGGSPSPPRSISPPRSSGGSDSSSSSPGENHYQANVGLIIGVLVGAGLLLLLLVLICICCKKKKKKRDPQVNHLHYYNNSPFGAPNGNGGYYNNGTPQDHVVNMGGGNWVPQQPVSGPHSDTSNLAGPTPSPQAATLGHNQSTFTYDELSIATEGFAQSNLLGQGGFGYVHKGVLPGGKEVAVKSLKVGSGQGEREFQAEVEIISRVHHRHLVSLVGYCISGGQRLLV…
BnaC01G0060000ZS	BnPERK14C1	MSLSPSASPAPADSPPTTSSPPAPPLSPVPSPLGSPPPLALPPSILPPTASPPPPSPPLEAPPFPPLETPPVPPEEPPPSPPEEPPPSPPSPSGSPPFPFLPAKPSPPPSPLPSETLPPPGKTDTPPPPSLPSELPPPVNAASPPPPSPPRRRGPKPSLPPPISSSPPKTSPSTPSLPETSPPSKPPPFPSSSTPAPKNSPATTTLPFFGPVGPPDGTIAAPIGPIIEPKTTPGETISPETAQPLVPKSLPETTSYHRSSAGFLFGGVIVGALLLVLLGLLYVFYRATRNRNNTSRHHQSKTPPKVQHQRGGNVEPDQTNVITIPPPNYSSSVSYGTKEKSNAIAMNVTISSGTFTYEELLEATGGFSEANLLGEGGFGYVHKGVLRNGREVAVKQLKI…
BnaC01G0401400ZS	BnPERK06C1	MAEGQSPQNSPPSSTPPSPPSSDNTQQQSPPSPDSSSSSPPSSSPPATPPPDNASSPPPPDNASSPPPPSSDSQSPPSQPQGNNNNNNNNGGNNDNNNNNNNGGGSNNGNNNNNGNSNNGGNNNNGNSGGGSNNNSPSPPSRNNNGGGSNNNSPSPPRSLAPPRSSGGGSNSSRNDVNTGAIIGIAAGAGLLLLVMILFCVCCCRKKKKKHQMPYYASSGYATGKGGGDQYQQQYNQSGHVMNMSGQYSGSNNGNNNWMNSPPPPPPGSWQPSQPPVTGGLNSSEIYSGPHGPALPPPHPSVALGFNQSTFTYDELAAATQGFSKDRLLGQGGFGYVFKGILPNGKEIAVKSLKAGSGQGEREFQAEVEIISRVHHRFLVSLVGYCIAGEQRMLVYEFL…
BnaC01G0412900ZS	BnPERK15C1	MMGFSMYLFVLLVLGFGLAQNPSGFTSLTCGAPMGTSFLEKATNITYSSDAPYIDTGIGRSIKSSYQSKSEQQTWYLRSFPQSSRSCYTFNLTTGDKYLIRAIFFHGGYDTRPSTKFDLHLGPNKWATVSTAEETKSETFEIIHILATSRLQVCLVKTEDSTPFISAIELRKLTSKAYANETDNSVDNDNGFKVPENVMATASVPTDPDAHMNISLTGLHQTSRFYVCLHFSEIQELGPNDTREFKCTFSLQKTASSTLPPLLNAMEVYMVNSLSQNETDTKEVDTMINIKLSCGISKVDWQGDPCVPRDYMWSGVNCSYIDSEQPKIISLNLTTHGLTGEIQESISNLSSLQVLDFSNNSLIGPVQEFLAHMTSLKVINLSSNLLYGSIPTSLLDKVQ…
BnaC02G0185500ZS	BnPERK15C2	MKIVSNVTCLWVQVFVCSCQRFIVPFGSCKPKIIHRDIKAANYLIGDSYEAKIADYGLTRSALDSDSHISTRIMGTFGYLTPDYATSGQLSEKADMLSFGVVLLELITGRKPLFTKFLAKPLIVQSLKDGNFDGLVDPRLADSLDANEMMRMVSCAAASVRTSAKHRPKMSQIVRAFEGNLSLDDLN
BnaC02G0248700ZS	BnPERK13C1	MSDSPTSSPPAPSADSSPPPDNSTGGSAPPPTDSSPPPSPPADSAPPPSIPSPPPATPPPESNPPPPPPDSSPPPPPDAPPPSDPLPPVDSGSPPPEPTNSPPPPPEEFESPPPPPNEDNTSPPSPPEQSPPPPPLAPSPKGGSKKPKKSPAPTNSPPAPPNAPSHALPPKSTGAGGPLKSPSRGVPSFPPPPPTSNDGGYQGKTMAGMAVAGFAIIALIAVVFLVRRKKKRNVDVYTDSQYLPPSNFSIKSDGFLYGQNTTKGGYSGPGGYNTQQQQSNTGNSFGSQRGYTQSGSTPDSAVMGSGQTHFAYEELMEITQGFAKQNILGEGGFGCVYKGKLHDGKLVAVKQLKVGSGQGDREFKAEVEIISRVHHRHLVSLVGYCISDVQRLLIYEYVP…
BnaC03G0431000ZS	BnPERK06C2	MAEGQSPENSPPSPTPPSPSSPDNTQQQSPPSPDSSSSSSPSSSPPAPPPPDNSSSSPPPPSSDSQPPPSPQQENNNNNNNNGENNDNNNSNGNSNNDGNNGGNNDGNNGGNNDGNNNNNGNNNNNGNNGNNSNNGNNGNNNNGNNNNGNNGGGSNNHSPAPPSRNSDRNSPSPPRSLAPPRSSGSGDAPNTGAIIGIAAGAGLLLLVMILFCVCCCRKKKKKNQMPYYASNGYATGKGDQYQQQHYNNQSDHVMNLSHQHPGSNSNNNWMNSPPPPPAQPVSGGINNGNSSEIYSGPYGPALPPPHPSVALGFNQSTFTYEELAAATQNFSQARLLGQGGFGYVHKGILPNGKEIAVKSLKAGSGQGEREFQAEVDIISRVHHRFLVSLVGYCIAEGQ…
BnaC03G0746400ZS	BnPERK05C2	MADSPENSPPAPETPNAGSLSNDTSPPTSPASSPPSPDSAPPPTPTASSPPPAPPTQETSPPPSLPTSPPAVPNPPPQTQENPSPPSPQISSPVTPPAPPQAPSKQSPPSQRSSPPSPVANDDRNRINSNNREGSTPSPPSGTSENDDRNRINSNNREGSTPSPPSGNRRSSDGGSPSPPRSISPPRNSGDSDTSSPPGEQPHQANLGLIIGVIVGAGLLLLLLMFICICCYKKKKEKRAPQVNHMHYYNNNTPFGVPNGNGGYYNNGTPQDHVVNMDHSDSSNLAGPTAPSPPAATLGHNQSTFTYDELSIATEGFSQSNLLGQGGFGYVHKGVLPSGKEVAVKSLKLGSGQGEREFQAEVEIISRVHHRHLVSLVGYCISGGQRLLVYEFLPNNTLE…
BnaC03G0791100ZS	BnPERK15C3	MSSNNTIPSAANPPDPVFPFTQPANTTTSSPSPPSPIEPSSTPPFPAARASDRGLAPGVLAGLITGAVLGATFVLIGVCVFVCFYKRKKRKLQRRRDAEAAINGDSPLPSLSDPKLDNRNNLQQWNQSTTSSDNVFTYQDLAKATDNFSSTNLIGQGGFGYVHKGVLTDGREVAIKQLKAGSGQGEREFQAEIQTISRVHHRHLVSLLGYCITGSQRLLVYEFVPNKTLEFHLHEKGRPVMEWGKRMKIALGAAKGLSYLHEDCNPKTIHRDVKAANILIDDSYEAKLADFGLARSSLDTDTHVSTRIMGTFGYLAPEYASSGKLTDKSDVFSFGVVLLELITGRRPVDKSQPFVDDDSIVDWAKPLMIQALNDSNFDGLVDPRLEGNFDISEMTRVVA…
BnaC04G0379400ZS	BnPERK08C1	MSLVPPLPILTPPSSNSSTTSPPPSSSPPTTPSVPPPVTPPPAPPVPPSSPPPSPVISSPPPSSSPPPPVVSSPPPAAASSPPPPPVVAASPPPSTPPPAPPQDSSPPPPPESSPSPPAPTTTTSSPPPPSNTPSPPKPSPSPPSDTRSPPPPPSDKPSPPPPASDPTDPAALAPPPTPLPIVPREKPTPPASTNGNGNNTSSSPSPSGGGGGGVGAGGIAAIGVIVGLLLLSLFVLALWFTRKRKRKDHPGAFVGYTMPPSGYSSPQGSDAVLFNTNSSAPNNKMRSHSGNDYMYSSSDSGMVSNQRSWFSYDELAQVTNGFSQKNLLGQGGFGCVYKGVLADGREIAVKQLKIGGSQGEREFKAEVEIISRVHHRHLVTLVGYCISEQHRLLVYDYV…
BnaC05G0085000ZS	BnPERK11C1	MDKVQEQADFIGKKIAPFVTSHQPNLAGFTDQKILGGSQTTQPPATSPPSPPSPDSGGGGSQSSPPPVTVSPPPSNQPPITTPPPKPPSSPPPSITPPPSPPQPQPPPQSTPSGDSPVVIPSPKPELPLPALPPPSLVTQQPEARPNVNGQELPNNPTSPPSPPLNPLSPPSGSQGSPSFSSTSPPVISLNPNLPRNPSQPLDSPPAEGSNHVPSSSSVPSPPSLSGSDNNSGGSNRQNANSNGNGGNGQQNNEPNFTEKTLISIGIAGVLVIIIIAVIFFFRRKQKKSSSPRSNQQYLPPANVSVHTEGLIHYRQNPGNGTSSAQNSSPDTNNSLGNPKPGRTTPDSAVIGTSKIPFTFEELSEITEGFSKRFVIGEGGFGCVFKGILSEGKPIAIKQ…
BnaC05G0207600ZS	BnPERK12C1	MSDSDGSPSSSPPADSAPPPDSSSENSAPPPSDSTSTPSPPADLSEPPPSDSEPSPPPPDSILPLPWILTPLTDTPPPDSNSPPEDSNNPQPPPTSTKPPSPPTDSETPPAPPYESDNPPPSSDVHHSPPSPSYSSTNPETPPSQSPSTTPLEPTNSPPAPPSDPTNPLLIQPSVPANSPPGASSFLAPPKPNGGSGGGAVVSPSLTVPSKVTPPTNGSNGISSQGKIMVGVAVAGGFAIMALIAVCFLVRRKKKRNIDSYDHPQYLPHPNFSVKSDGFSYGQDPSKVYSGPGGGSMYNSQQQHSSMGNSYGSQPGHQMQSNSMPDSAILGTNQTHFSYQELAEITQGFARHNILGEGGFGCVYKGTLHDGKVVAVKQLKAGSGQGDREFTAEVEIISR…
BnaC05G0223700ZS	BnPERK10C2	MATPVQPPTAEVPPSPPLSPGGNAVSPTREPIDGNSPESPNPPSQSTPPPAAPLSSPPPEPSSSPPPPTGAPPPTPTLPADPPPPPSPDTSPPPQPPISPPPSFPPPETSPPPPPSSLDPPLNPPPPPPPETSPPPPPPLHEPAVSPPPEVSTPPPPSSPESSPPPPSLPESSPPPPPSPDRPAISPPLFPPPKSSPPPPASDPPGNPPPLVPPLHSSPPPPSVPPPRPPPSPPGSQRPALSPPPRDPEHPQQPPPPDSKRPPPPEKIHPPSKPSPAPLPSNSSSSPTLPSPPLLPSPPPPPQKSVPDSGNPPQENNLTPPVTNNSSNSGFSTVALVGVSIGLVLVLLSLIGVIVWCLKRQKKRPSSIGGGYVMPSPIVSSPRSDSTPSKTNSSAPLVG…
BnaC05G0409900ZS	BnPERK06C3	MAEGQSDSNNNQQQSPPSPNSSSSAPPSPPSSDSQPPPSQQQGNNNNGGNNDNNNKNGNNNNGGNNDNNNNNGNNNNGGNNDNNNSNGNNNNDGNNGNKNNGNNGNNNKGNNNDNNNNNKGNNNSNKNNNGGSKNRSPPPPSKNSGRNSPPKSLSPPKSSRGGSKSSRNDTPNMGAIIGIAASAGLLLLVMILFCVCCCRKKKKKKNQMPYYASNGFNGASGQNQQQQQQYNNQSDHVMNVGNNNWMNSPPPPPPGTWQPTQPMPVSGGLNSSDMSSNYSGPHGPALPPPHPSVALGFNQSTFTYDELAAATQGFSQARLLGQGGFGYVHKGILPNGKEIAVKSLKAGSGQGEREFQAEVDIISRVHHRFLVSLVGYCIAGGQRMLVYEFLPNDTLEFH…
BnaC06G0037200ZS	BnPERK07C1	MAEGQSPENSPPAPPPPSPSSPSSNDQITSPPPTSGSQTTPPPPSPTLAPPPEQQEQSPPPPENSSSPPPTPYESSIPSSQSQSPPPPSQSPPQQSDNKGNNQGNDGSGNGGGNNASPPPPPSKTSEHSSHSPPKSLAPPTSNGGSNSSSNDRPNMGVVIGLVAAAGLLFLVMILLCVCCLRKKKKKSKIEQMPYYGSNAFAPGKNGGDQYFNNAATQQQQHYNQNDNTANLPPPPGTMGTNWVNSPPPPPPGNWQPMPSPPAPVSGGANAIHSNEMSSNYSSGPYAPSLPPPHPSVALGFNKSTFTYEELAAATQGFSKDHLLGQGGFGYVHKGVLPNGKEIAVKSLKAGSGQGDREFQAEVDIISRVHHRHLVSLVGYCSNSGGQRLLVYEFLPNDT…
BnaC06G0040200ZS	BnPERK10C1	MGACGSSESRRTDTAKLILPDGALHEFTSPVKVWQIFQKNPTSFVCNSDDMDFDDAVIAVGGSEDLRPGELYFVLPLTWLKYPLRAEQMAALAVKGSSALTKSGWSCGDDGGGQGDREFKAEVETISRVHHRHLLSLVGVSPRTGAAGTPGLDWATHVKIAAGHPRIIHRDIKSSNILLDNNFHPLVSDFGLAKLALDYNTHIRTRVMGTFGYMAPEYASSGKLTEKSDVFSFGVVLLELVTGRKPVDTSQPRGDESLVEWVWHKINILRMELFSFSPMCFCVECFQARPLLSHAVETEEFEALVDPKLGRNYVGAEMFRMIEAAAACIHHSAAKRPRMSQIVRAFDSLAEEDLANGMRLGQSKVIDSAEQSAEIRLFRRMAFGSQNYSTDFFTHNIYN…
BnaC06G0065600ZS	BnPERK07C2	MAEGQSPENSPPAPPPPSPSSPSSNDQITSPPPTSGSQTTPPPPSPTLAPPPEQQEQSPPPPENSSSPPPTPYESSIPSSQSQSPPPPSQSPPQQSDNKGNNQGNDGSGNGGGNNASPPPPPSKTSEHSSHSPPKSLAPPTSNGGSNSSSNDRPNMGVVIGLVAAAGLLFLVMILLCVCCLRKKKKKSKIEQMPYYGSNAFAPGKNGGDQYFNNAATQQQQHYNQNDNTANLPPPPGTMGTNWVNSPPPPPPGNWQPMPSPPAPVSGGANAIHSNEMSSNYSSGPYAPSLPPPHPSVALGFNKSTFTYEELAAATQGFSKDHLLGQGGFGYVHKGVLPNGKEIAVKSLKAGSGQGDREFQAEVDIISRVHHRHLVSLVGYCSNSGGQRLLVYEFLPNDT…
BnaC06G0310100ZS	BnPERK09C1	MATTPAQPPVSTSPPPPPVVSPPLGSSLPTNNATSPPPSQSPPPATPPPVTPPLTPSPPPPNDAPPPVTTSPPNEPPPPPLPKPPETSPPPPQPVIPSPPPSTSPPPPEASPPPPLPSSPPPPSSVPPPRPSPSPPISQRSPPPSSGRPSQSPPPSPPPERPIQSSPPPPSSPSGRPIQSPPPPPPEDTTPPPSDTLPPPTFSPPPVQDSPSEILVPPGSNNTPQNNLPPSAPDTSNSTHTSGIGTGAVVGISVAAALIVFSLIGLIVWCVRRREKRLSAVSGGYVTPSPMSSSSSRPDAAFFRTQSSAPIVSGKRSGSYFSQSQSGGLGNSRPLFSYEELVKATNGFSQENLLGEGGFGCVYKGVLPDGRVVAVKQLKIGGGQGDREFKAEVETLSRI…
BnaC06G0352400ZS	BnPERK09C2	MATSPAQPPVSNSPPSPPVASPPLGNSLPSNNATSPPPSQSPPPATPPPVTSLPLDNSLPSNNATSPPPPSQSSPPATPPPVTSPPLGNSLPSNNATSPPPVTPLPSPSPPPPNGAPPPVTTSPPDGSPPPPLPKPPEASPPPPPQPVIPSPPPAIPPPPPSVQPPQASPPPPPSAPPLPSSPPPPSSVPPLPPTSQRSPPPPPIERPVQSPPPPSPPSERPVQSPPPPSPPSERPIQSPPPFSPPSSRPPSSPPSPSPPSDRPIQSPPSPPENTSPPPSDSLPPPTFSSPPVPGPNNPPQNNLTPSSPDTSNPTHSTSGIGTGPILGITVAVALVVFSLIGLLIWCIRRREKRLSAVSGGYVTPSPRSDSAFFRTQSSAPGSHRTYFSQSQSGGLGNS…
BnaC06G0370000ZS	BnPERK13C2	MSDSPSSSPPAPSADSGSPPDNSTGASAPPPADSAPPPTPPPDNSTGGSAPPPANSAPPPSPPADSTPPPDSSSPPPATPPPVSEPPPPPPDSPPPPPPDAPPPADPTPVDSGSPPPKPTTSPPPPPEESESPPPPPNEEDSSPPPPPPEKSSPPPSEKSSPPPPEKSSSPPSEKSSPPPASSPKAAPKKKKKSPPPPPGVPTKSPSAPTKSPPNAPPPLKAPHALPPKSAAAGGPLKSPSTGVSSFPPPPPNSNDNGYQGKTMAGMAVAGFAIIAVVAVLFFVRRKKKRNVDAYSDSQYLPPPNFSIQSDGLLHGQNTTKGYSVPGGYNTQQQSYNTQQQSDNTRTSFGSQRGSQRGYPPDSAVMGSGQTHFTYEELMDITEGFAQRNILGEGGFGCV…
BnaC07G0039400ZS	BnPERK04C1	MASSPESSPPSNSSSSPSPPSNSSSTSSTPPSPPSPTQGDSSSPPPDSSSPPAPQAPSPPSSSNNTPPSPASQGGGGNGGGNQSPPSRGSPPSRGGDNSGSRSSPSGNNGGSRSDNSPSGGSGGGGGGGGNNTNTAIIIGVLVGAGLLMIVLIIVCLRRKKKRKDSFYPESMKGNQYQYYGNNNNNNNNSSQNYPNWHLNSQGQNQQPPNSWGGGGPSLPPPQQMPTSGDASSLYSGPARRVLPPPPPTLALGFNKSTFTYQELAAVTGGFADSNLLGQGGFGYVHKGVLSSGKEVAVKSLKSGSGQGEREFQAEVDIISRVHHRYLVSLVGYCIADAQRMLVYEFVPNNTLEYHLHGKNLPVMDFSTRMRIALGAGKGLAYLHEDCHPRIIHRDIKSA…
BnaC07G0101700ZS	BnPERK01C1	MSSAPSPGTGSPPSPPSNSTTTTPPPASAPPPTTPSSPPPPSTIPTSPPPSSPSTPSAPPSSPPTPSTPGSPPPLPQPSPPAPTTPGSPPAPVTPPTRNPPPSVPGPPSNPSREGGSPRPPSSPSPPSPSSDGLSTGVVVGIAIGGVALLVIVTLICLLCKKKRRRDEEDAYYVPPPPPPGPKAGGPYGGQQQQWRQQNATPPSDHVVTSLPPPPPKAPSPPRQPPPPPPPPFMSSSGGSDYSDRPVLPPPSPGLVLGFSKSTFTYEELARATNGFSEANLLGQGGFGYVHKGVLPSGKEVAVKQLKVGSGQGEREFQAEVEIISRVHHRHLVSLVGYCIAGAKRLLVYEFVPNNNLEFHLHGEGRPTMEWSTRLKIALGSAKGLSYLHEDCNPKIIHR…
BnaC08G0203500ZS	BnPERK11C2	MDKVQEQAELIEKKLTPFVASQPTTVVIGGESTDQKTTGGGLADQKTTGGSQTTQPPTTSPPSPPSPDSGGGGGSQSSPPPVVTVSPPPSNQSTNTTSPPTPPSSPPPSITPPPSPPQPQTPPQSTSAGNSPVVIPSPTPQIQLPLTPPTLVTQQPTVNGLELPNNPIFNPSPPSTPISPPSTETSGSQGSPPSPPVVPLTPSAPRNPSQPLDSPPAEGGSNHVPSSSPPSLSGSDNNSGGSNRHNANSNGNGGSGQRNNDSNYTEKTMIGIGIAGVLVIIFVAAIFFIRRKQNKSSSPRSNQNYLPPANVSVNTDGFVNYRQKPGNGNISAQNSSPDTNNSLGNQKPGRSTTPDSAVLGNSKTLFTFGELSKITEGFSKRFVIGEGGFGYVYKGIICD…
BnaC08G0276600ZS	BnPERK12C2	MSDSGGSPTSSPPAPPADSAPPPETSPPPPADSSPPPPSDPQPSPPPPDSLLPPLPSLLPPLTATPPPTFNPPPADSNNSPPPPTSTNTPSPPANSDTPPAPPNESNNPPPSPDVQSPPPPPSSSSTNPETPPPESPPAPPSEPTHSPPAPPSDPTNSPPIQPSPPAYSPPPSSLLAPHKPNGGSGRPVVSPSVPSRETPSTNSSNGNQTMVGMAVAGVAIMALIAIVFLVRRKKKRNIDAYAHSQYLPHPNFSVKSDGFSYGQDPSKIYSGPGGSMYNSQQQQQYSSMGNSYGSQRGQSNDSAILGTGQTHFSYEELAEITQGFARHNILGEGGFGCVYKGTLHDGKVVAVKQLKAGSGQGDREFKAEVEIISRVHHRHLVSLVGYCISDQHRLLIYE…
BnaC09G0121100ZS	BnPERK04C2	MASSPESAPPPSNSSSSPSPPSPSPPPPTQEGSSPPPPDSTSPPAPQAPSPPVSSNNSPPPPASQGGGGNGGGNESPPSRGSPPSPPSRGGDNGGSRTSPSGDNGSSRSNNSPSSGGGSSTSGGGSGTSGGGGGGGINTNTAIIIGVLAGAGLLMIVLIIVCLRRRRKRKDDSFDAESMKGNQYQYYGNNNNSNNASQNYPNWHLNSQGQNQQPSGGWGGSGPSPPPPPPRMPASGDNSSLYSGPARPVLPPPPPTLALGFNKSTFTYQELAAATGGFVDSNLLGQGGFGYVHKGVLPSGKEVAVKSLKSGSGQGEREFQAEVDIISRVHHRYLVSLVGYCIADGQRMLVYEFVPNNTLEYHLHGKNLPVMDFSTRMRIALGSAKGLAYLHEDCHPRII…
Gene ID	Gene Name	Promoter sequence
BnaA01G0037700ZS	BnPERK05A1	CCAGAAAACAAGGAGGACTTAACTGAATCAAAAAGGTTCATATTTATTTGAATATCCGATAATGTTCTTCAATTCTGTGTTTTTGTTCTTCTCTCAATATTTTGAAGATACTGGTTGTTGTTTCTCAAATCTGAAACTAGCAAAACATTTTCAGTGTGGATGCAGAAGAGAAAAGCCAGAAAGCAGAAGATGATAGGGAAATGACAGATAGTGATCCAGGCAAAGTAAATCAGGATTCAGTCTCTGAAGGAAAGCAACCTGGTTCCCTAACTGAAAGTTATGCTAGAAATCCAGATTCTGAAGGACAAAAAGTATCTATTAATGCAGCCGCAACTAAAAATTCAGAGAAACCAGCGGATATTATTTGTAAATTGCAGGACAAAAGTTCAGGGAAGGAGC…
BnaA01G0051200ZS	BnPERK14A1	TAGCCAAGCTGAGCAAAAAAAAAAAGTTGGTTTAACAATTTAGAAACAAAAGAAAGCTCTTATGTTGGTTCCAATAACATAACTCAGGAACATGACCAAATAAATACACAGCTAGAGAGCTCCACCAATAGCGAAGTACGCCAAGTACATGTAAGAATATCTCTTCTCACGATATGTCACTAAACATCACTGAAAACCCACAACAAAAGCTTGGAAATTAAACCGAAAACGAAGATAGTTAATGCCCCCAAAAGATAATAGACTGAATTTTCATGAGGACACAGCAGCAGATAAAAGTTTTCACTTTTGAAACTCAAAACAACTAATGGCAACAAATGTGTCTAGCTAACGGGAACGCAATAGATGTAATCAATCTTCCATGCTTCCATAACTCATGCC…
BnaA01G0285000ZS	BnPERK03A1	AAAGCCGCCGGAAAGAGATCAAAACACTTCTTATTTTCCATAGCACGATCCAGACAGCATTGAACTAGATGAGTTCCATGTTATCCTGCCCATGAGAAACGATTCCCAACAGAAGGAATATCCATGAAATCACAAGTGCGGATCATCGTTCTGAACTCTTGGAAAGATGCTTCTGCACGTACTCTACCTCCAATCTTCTCATTATTTCCCAGCATCTCATTAAAATCCCCATAGATGAACCAAGGTTGTCTTCTACGAGTGATGCCTATCCGTTCCAAAGATTCCCAGATATGGTGCCTTAAAGACTGATTAGGGTGACCATATAGAAATGAATAATAGAAAGACATTTCATTGATAGAAACTTTACAATCGATGAGATTAGGAGATTGAGATAAAACA…
BnaA01G0324200ZS	BnPERK06A1	CTGAAACCTATGATCAAGTACTTGCTCATTTATGTTAACATCTCAGAGACATTCCATGAAGAGTGGAAAAGTAAAGCACATCATACATACCACTCGGCTGTTTCCACCATCAACGTCGACCTTGTTTCCAATAACCACAAAGGGAAAATTCTCTGGATCCGATGGACTCGCCTGTAAGGGACAATTACACACTTTGCGTTACTGCTTCTGCCTAGTGTTTACAGAAGGGGGGTGAGAACAAGATACCTGGATGAGAAACTCTTCTCTCCAGTTGTTGAGATTGTCAAATGATTTCATGGAGTTGACATCATATACAAGAACACAGCAATCAGCACCCCGGTAGAAAGCTACACCAAGGCTCTGGAACCTTTCTTGTCCAGCTGTATCCCAGATCTGTAA…
BnaA01G0333700ZS	BnPERK15A1	GAGCAGATGTCTTTGATCGTATTTGGCTGCCATACAACTCTGAAAACTGGTCACAGATTAGAACCGATAATAGTGTAGACAACGATAATGGATTTAAGGTGGCAGAAAATGTTATGGCCACGGCCTCTGTTCCAACAGACCCGGACGCTCATATGAACATTTCGCTAACCGGTTTGCACCAGACATCACGGTTCTACGTCTGCCTACACTTCTCAGAGATCCAAGAGCTCAATCCCAACGACACCAGAGAGTTAAAGGTGATGTACAACGGAAGACTCATCATAGAGCCCTTTAAGCCAATAAGTTTCTATACTAGATCCTTTTTCCGAGATGAACTCGGTCCGAACGCAAATGGACAGTGCACATTTTCGCTTCAAAAGACTGCGAGTTCCACACTGC…
BnaA01G0333900ZS	BnPERK15A2	TGATTCTTGAAATTTAAATCATATGCATGCAAAAGCCCAGTTGCGGCACCTAGACATTAAATATTGTGTTGTATGTGAGTTAATCATTCACCGGGTGATTACCATAAAGTGTGTTTGGTCTGAATGTAATGTACCAGATCAGTTGATGAAATGAGTTAGACGCTTGGTAGCTAAGTCTGTTAAATAAATGAGTTCAAAAAATCCATTTAAAATTTTAATTGTGGAATACCCAATTTCCTTCTAATACAACATTAGAGGCTGAATTCAATGTGAAAACCATATACAAATCATATGTTTATATCATCCCAAGGTACGTGCTTGGACATGCAAGAAACATGTACGTTGAAATGTTATTCTTAATAGATACCATGAAAAATTGCATTTGCATGATTGAAAGTA…
BnaA01G0334300ZS	BnPERK15A3	ATACCACCCGCCAACAACCATTGTTATTCTAAAATTCAATTCAAACGCACTTTATAACTAATTATTAATCAACTTGTTAACAAGATTTAAGATTTTTCCATACTAAGTAAAGAAATAAAGAAGAAGATTAAATTTTAAAAAAAAATATGAAGGAAGAAATAAAAAAGAAGATTTGTTAACAAGTATTCGTGGTTTTATATCAAGCTAAATAAAATGAAAAGTACTGTATATAAAATAGAAGATGTGGCCTATTTTTTAAAAAAAAAAAAATTGTGGCCTAAAGCTAATGCTTTAGCTGCCTTATAAGAGGCACTGGCCTGCTAGTTCCTTTTTCCCAGATGAACTCGGTCCGAACGCAAATGGACAGTGCACATTTTCGCTTCAAAAGACTGCGAGTTC…
BnaA02G0188100ZS	BnPERK13A1	GATTTTAACTTGTGAGTCTTCACATTATATTTTTTTGCAGGAGAAAGTAATCAGATTGATTAGATTTTTTGATGGAACTGTCTCCGGTAATATGTCTGTCTCACACATCTCTATCAGTTTCAGTTACTGTCTTTGGACTAATGAGTTTTGATGACCTTTGTGCAGAAACTCAAAATCCAACCTCGAAAAACGAAGCAGTGCAGGTAATGTTCATGTGACTTATGTGGATATCTTTAGTACTTGATCATCACAAAACTAAAGAGCATGAATGAATATATTCACAGATATATCCATCAAGGGAGAGAGAACTACAATCTCAAGTTACTTTCTTGGAGCAAAGGTAATCATATAACTTCTTTCCCTTTGTTTGTTTGTTTTTTGATTAAGATTTGATTAGTA…
BnaA03G0355400ZS	BnPERK06A2	CATCTCAATGGAAAATTAAGTAGGCTTATCATACATACCACTCTGCTGTTTCCACCGTCCACGTCGACCTTGTTTCCGATAAGAACAAAGGGAAAATTCTCGGGATCCGATGGACTAGCCTGTAAAGGGACAGTTAAACTCTGAGTTAATGCTTTGCCTATTATGAGGGGTGAGAACAAGGTTGAGGTTTTGGAACCTGGATGAGAAACTCTTCTCGCCAGGTGTTGAGGTTTTCAAATGATTTCATGGAGTTGACATCATATACAAGCACACAGCAATCAGCACCTCGGTAGAAAGCTACACCAAGGCTCTGGAACCTTTCCTGTCCAGCTGTATCCCATATCTGTAATAATAACCCACACATTGATAAAAAAAAAAGATAGAAACAAGTGAGCTTTG…
BnaA04G0101900ZS	BnPERK08A1	TTCAAAATTTTGGTATCTAGAGAACTGAAACCAAACCCGACCCGTACCGAAATATATCGGATATCCGAATGTATACGAAATAGATTTATATACCTAAAAATTTTAATTACTTTTTAGATTTAATGTATATTAAAAACATCCAAAATATATAAAATACTTTTAAGTTATCCAAAATACTTGAAAATATATATAAATAGACAAAATAAATGTGTAAAATAGCTAAAATATACTCAAAATACCAAAAATACTTGAAATATCTATTGATTCTCTATCCAAATATTCAAACCAAACTGATTTATATGTTAATTTTAGGTATTTTGACATATGTTATTCAGATTTATATGTAATACTCCCTTTGTTTTATATTAAATGTCATTTTAACATTTTGTTTTTGTTACA…
BnaA05G0370900ZS	BnPERK06A3	GACTAACAACAAAGTCATGATGAAGATCCATGGTTACAAAAGGTGGTACATAAAAAGTGATAACAGAAAGTTCATTTTGAGTAATTGGTTGCTTTGCTAGTTTATCAGCCACTTTGTTTCCATTTCTTCTTGTCCATAGGAACCGAACATCAGCAAACTTCTTACTCCACCACATTGCTTCTTGAACCCAATTGTATCCATAAAAAAAAGATGAATACGACTATTCATAATGTTTATTACCTTCTTACAGTTACATTTAAATTCAATAATTTTGTAACCTCTAGCACAACTATTTTGCATCAAAGACTTTTTTAACATTCTTTCAGGTACCTTGATCCTTCTTCTATAGTAGTCGTTAAAGTCTCGGAAAACCCAACCCGCTTGTGGACATATGTGTTA…
BnaA06G0036600ZS	BnPERK07A1	GGAGAGCGAGGAAGTGGTGGTACTAGCGGATGATAGGACGGTGTTTCTGACCTTTTCGAAAGGATATCCCATTTCGGAGTCAGAGGTTATGGTTTACTTTACAAGGATATTTGGGGAAGTGATAGAAACGATACTGATGCAAGAGGTGGAAGAGAATGAGCAACCGTTGTTTGCGAGGATGGTGTTGAAGATGGAATGTGCATCGAAGATGGACGAGATTGTGGGTCCAGGGAATAAAAGAAAATTCACTATTGATGGCAAACATGTTTGGGCTCGCAAATACGTTCGCAAGAATCCTAGTTCAACTGCTTCTCCCTCATCCTCACATGTGTGACTGTCTTCTTTAGTTTTTTTTTTCAATTATAAGTTGGATGTTTTCTCAGACATAAAATGGCAGTT…
BnaA06G0068700ZS	BnPERK11A1	GACAGTCCAAACACCGATGGGATTCACCTTCAGAACTCCAGAGATGTCCTCATTCACAGCACAACACTCGCTTGTGGTATGAATCTTGAATTCTTGAATCATGATTTCTTGAGTCTTGAATTCTTGAATAATATGAATGTTAGACTAATGGTGTATCTACGTGTGTGTGTGTGTGCAGGAGATGATTGTATCTCCATCCAAACAGGTTGCTCGAATGTATTCGTACACAACGTGAACTGTGGACCAGGTCACGGTATTAGCATAGGTAGTCTCGGCAAAGACAGCACAAAAGCGTGTGTCTCGAACATAACAGTGAGAGATGTGGCGATGCACAACACGATGACAGGCGTCAGGATCAAGACATGGCAAGGAGGAGTAGGATCAGTGAAAGGGATACTC…
BnaA07G0019100ZS	BnPERK04A1	TTTTAGAGTTTTTTGTATTTAAGATTTTTTCCAAATTAAGCTTATATTTCTTTCGCATAATATATATATGTCATAAAAATTACCATCAAATCAAATTTACTTATTTATTATTTGTTTTTAAATGAAAATACACTTTTTAAATAATTTAATTTAAAATAAAATTATATATTAATTTGTTGTATTCTAAAAATTTGATTGATTTAATAAATTTGCTTTGGTGGATAACATAAAAAGTTTTCATATGAATTGGGGAAAGTAAGCTTATGTTGTTATATTATATTTATTTATGTATATGGAGTCTATATATAATGCTAGTGTAATAAAGGAAGAACATTATTTTTTTGTAACTTCAAAAAGATACATTATTACAGTTTGAAATTATTCAAAATTGAATAAAAT…
BnaA07G0067400ZS	BnPERK01A1	TTCCAAAACTCACAAATGTGATCTTAAATAAATATTACAAAACCTATAAATTAAAATACATAACATAAATACAATGCATTTACCTTATGGCAAAAAATAGTTTATTCAATTTTATGTACTACTAAAAGGTATATGGGAAATTTAATCATTTTTTAAAATATTATCAGATTTCATGTGATTTTAGCGGGTCAATAGGTCTTAGGCTGATGGCGGGTTTTTAGGTTTTATCAGATTTTTAATTAATGAGTTTTTTTCGTTAAATCAAAATCAGATTATGTACGGTCACCATGTTTACCAATTCGACCGCAGATTCATATCATATATGAAAACACTAATTAAAACTCAGACTTTATAATATACTTTTAAATTATTATTTTTCTAATAAAACCTATTTATTTA…
BnaA07G0273700ZS	BnPERK09A1	TCTATTTATACAGATCATGGCACCATCTCTGAGATCATTGGGAAGCTTTGAATACACATCGTGATGGAGCCAATAAATGAGATTTATGATGAAGCCATTAATCACACCGTTTCATGTCGCCAGAAGAAGCTCAGAGGTCACCGGATCACCGCCGCACATAGAAAAGTGACGAACTTCGTTTCTTCGATGCAGGGTGTTAGGGTTAGAGTGATCTCCTTCACGTTGGGCCCAGACTCTTACTAATCAAACAGCCCAATTACACCATATATTACAAACGAAGCCCAACATCCAAAATCACTTGATTACGTGGCAAAACGTTAAAATCTGATTGGTAGATTTTATTGTCTGATGTGGATGCCCTCTCTGATCAATATATCCTCCTTTTAGTATAGGTTAGAT…
BnaA07G0303600ZS	BnPERK09A2	TACTTGGGAGTTGAGTGAGGAAACCATACTCCTTGACTCCAAGAGACAGCTGGCTGTGCGTTCCCCATGCTTCTCAGGTACAGCCAACTTTTCTTGGTTGAAAAACCACTCGCATACTTCCCTTCTTTCTGCTTCCAAAGTGGTATGTCGTCATCCATATTATTTTGTAATTTAATCTCTGCAATCTCATTTTCAACTTCATTGAGTAAACCCACACGATGCCTTCTTCTCCGGTGTTTTACCAAGGCCACTGCAACTGAGTCCTCATAGGATATACCCAAATCAATGGTACTATCACCTATGACCTCCCGGAGACAGCCAAGCTTCGACCAGTTATCAAACCAAAAGCTGGTGTCTTTCCCATTACGAACCTCAATCTTGAAAAATTGTTGAGCCAGA…
BnaA07G0318100ZS	BnPERK13A2	ATCTATAAGTTACATCACAAAATAACTAAGTTTTGTAATGTATTAAAATACCTCTTAGCGTAGGAGACTTGAAGCTCACGACATGACTCGGAAGGATGTAAGAGTTCATGTTACAGCTCCATATCACATACTTCCTCGGATTCTCGAGATTATCCACACCACAATCATACTCACTCGAGCTTGGGTACGTTTGCTTAGATCCAACGATGATTCTCTCAGGTTTGCCAAGAATCAAACGGCACAAGAGAAGATGTTCAATCCCTTCCTCATCAGCTTCACCGAGTATAGCCCTAAAATAGATAAAAAAAACTCACGGTTACAAGATTGCTTCCTCAGCAAGTAACTAAAACATCCAGCGTAAACCCTAAACTTACGCAGCCTTAGAGCATGTATGATGAA…
BnaA08G0018400ZS	BnPERK15A4	TATAGATTGAATCTGTAAGAAATGATGTTTGTTATTGAATCTTTTCATGTTTTGTCTTGCTTAGGTACCGAAGCCAAGCCAAGGAACAAGGCAGCAGCTTCATCATCTTAAACACTAGATTTATGGCGTCTGAGTTTGTTGGCATGAATACTCTGTTTTATTATTCAGCATCTGATTACTATTTATCTTTTTGGTGTGTTTTGTACTCTTTTTATAAAGTTTTGGACTTGAATGAGATTTCTGTTAACTTTGCAATTTGGAATTTGCAAGTCCTGTATTCTGTTATTTATTTCGCGTTTAGTCTATACGCATCTAGGTCCTTTGCTAAGTGTGTTTATGTTTTTCATTCCCTCGTTTTGTTTTGCTTAGTGTGTTTATGTTTTTCATTCACTCGTTTAG…
BnaA08G0135200ZS	BnPERK05A2	TTCCAGAACTAAAAAATCTGCTAGGAAACCAGATGCTAAAGGACTAAAAAAATCTACTAATTCAGTGGCAACTGAAAAATCAGAGGAACCAGCGGATATAATTTGTACATCGCAGGATAAATGTTCAGGGAAAGAGCTCCAAGAACCTTTGAAGGATGGGAATAAGCTTTCTAGTGAAAATAAAGACGCCTCTCAAGCAACTGTCTCCCAGTTAGCTCCAGATGCTTCTCAGCCAGAGGCATCAAAAGATGTGGAGATGAAGGATATGTCACAGTCACAGAAGGATCCTCAAGATATGGTCAAAACAGTAGGAGAGGAGATTGAACAGGCTAAGAAGAATGCAAAGGATGTTCTTAGTATGCCAGACACGTCTGTTGCACAGCAGGCCATTGCATCACC…
BnaA08G0236000ZS	BnPERK12A1	AGATCGTATTGTACCGCCTGCGCTTGATCAGAATTGTGCTTCAAGCAAGTGTGTGCGTCTGTTTGTTTGGTCATGAAGTCCTATCTCCGAGTGGTCGACAGGCAATTGTTTTCAACGCGGTCCTCCTCGACTAGCACCGGAGCACGTCTTGCCAGCCGTCCGTTGTTGTTAAACGAGAGACCTCTGGGTTAACCGCGATAAATCATAGCCCTTTGGACCTTCTCCTCTATCCTTCTCGGGTTTAGGAAGTGCTTAGATTTGGACCAATATTGCTGATGTTTGTTGCTGAATTGTGTTTCATTGCTTGGCCTTGTTGGACAAACATTGAATTCGTGATGCTTAGGGTTCTTTTTAAACTTTTTTGGGGTTCTAAGCATCGGTTTGGTCCTCGAGCAAACT…
BnaA08G0287700ZS	BnPERK11A2	ACTGCCAGATCAGATTTAAACTTTGTCTAGAAAAGAAAGCTTGGTGATTTATCTTAAAAAGTTGGTCAGTATTCAAACCCAAAGATACATAAAATATTCTTAACTTGGTGTCACAAGATATGAAGCTTACTACCTAGGAGGATGATATTTGATATGAAGTAGGCCATATCTTACATGCTCTTAATTCGATACCGCAACATACTTATTTGTCTACGTTAAAAAAAAAAGCATACTTATTTGTTATTCCGATCATAGATTTAACAGAAAGATACAATAGTATGAGGGTGTTATTGTCATATGACTGCACAATTTGTCGAATCCCAAAGGTGGTTTATGCGTACGGTACACGACTGCACATTTTTGTTGAATTAATACAATACTAGCATGTGGCATAATACG…
BnaA09G0117300ZS	BnPERK04A2	AGAGAGCAAGATCGCCATTTTCAAATTTTATCTTTTTAAGCTATGTTTCTTGAGAGGTGAGTGTACAATTCCAAAGAGTCTTGTATATATAGTGAAGGGCTCGATAGATGACTTTCCGGATACGTTACCTCTCCTAAATTAAGTTGTTGAAAATTGTGTTACAAAGTTGTTACATTTGAGGATAAAATCTTCTTCGGAATTATAAATGTGGCAAAATTAAGTCTAATAGTCTTGTGGTCCAACACTCCAATAGTTACGTATTCTGATAGACTTCTGTTAGATCGATTGATTGTATAATTTGTATGTCATGGCACTGGTATATTGAACTATTAGTTACCTACGATGCATGGCTTCTTTTGTTCGATTATTGTGGTCCAACACTCCAATAGTTACGTATTC…
BnaA09G0440000ZS	BnPERK10A1	TTTCTCTTTTTTTTTTTTCTTCTGCAATGATGATGACGAATGAGGCTTGCTTTTTCCTTTCACACATAATAATAGACCGACTGATGTGTAATTGTGTATGATACAAGGTTATATAAAACATATATATACATGTGCGTATTAATTTCGACCGACACAAATATTTGTCCGGAAGATCCTCCATTATCTATGGTTAGTTGGTTACACGTTGCCGGTTACCCCAAAAGTGACTACTGAATAATAGTAAAATGCTTTGTGAATTTTACACTAAACTCTTTGTTTGGGTGAATTTTTCTACCTGTAAGATTGCAGATTCTGGAATTATATATTTTATATTATTAATGTATTGACAATGTTATAAGTTACGTAACTTAAGTTTTATTTACCATTTTTGACAGTTAA…
BnaA09G0451000ZS	BnPERK12A2	GCCGAGAAGGATCGCTGATCCGGAGGAAGCGGAGGAGGAATCAGCATCGGAGAGGGGTTCGAGAATTTCGCCATTATCAAGTTCGGTGCTGACGGAGGATTGGTCCTCGATTTCCACATGCGCCGCCGCCATCTCGAGTGGGGAGGAAAGTTCGAGAGAGAGAGAGAGAGAGAGAGAGAGAAGTTTTCTTGGGGAAGGGGACAAACCAGAGAATGTAGAAGAAAGGAGAGGAGTCTTAAACGGTTATAAAGCGGTGCCGTTACGTGTCTAATGACTTTATTACCCCTACATGATCATCTTCTTCTCATCTAAGATGATATTTTTGTTGATACAGTTGGGTTTTAATTCCTTGATTACAGATTTTTTTCCTTGGAATGTTGTTTGAATTCCTTTGTGACT…
BnaC01G0043100ZS	BnPERK05C1	GTTTTGTTCTCGATGATCCACCAGAAAACAAGACTGACTTAACTGAATCAAAAAGGTTCATATTTATTTGGATATTCAATAATGTTTTTCAGTTCTGTGTTTCTCTTCTTCTCTCAATATTTTTGAAGATATTGGTTGTTGTTTCTCAAATCTGAAACTAGCAAAACATTTGCAGTGTGGATGCAGAAGATGTCTCCTTGATTTCAGATGATAGGGAAATGACAGATACTGATCCAGGCAAAGAAAATCAGGATTCAGTCTCTGAAGAAAAGCAACCTGGTTCCCGAACTGAAATTTCTGCTAGAAATCCAGATTCCAAAGGACCAAAAGTATATAGCAATGCAGCCGCAGCTAAAAGTTCAGAGAAACCACCGGATATTATTTGTAAATTGCAGGACA…
BnaC01G0060000ZS	BnPERK14C1	TTCAGCTTTATAATTAATTGGGTTGCTTATTTATGAGCTATGATTACAATGCAAGAACATCTTTGGATATGCAGGTACATTCAGACTCTCAAGGGAAGAAGAAGATTCTTGTCGAAAATTAAATTTGGGAATGCCAAAGAGAAATCTAAGGCTCAAAGACAAGCTGTAAATTCTGTGTGCCAGGTCCGACCTTGTTTCTTCCTTTCCTTTTCCCTTACACTTCATGTTATGCTGTGACGTCTAATAAGACACTTTACCAGATCTATCTATTTAGCATAGAAATGTATGATCTTCCCTTTTTGGTCTTTCGCTGTTGGTGACAGTTATAAGAAGTCTCATTTCATTCAATATGAATACTCAAAAATGGATTCCTGAACATTTGCTTACAGACCATATAAT…
BnaC01G0401400ZS	BnPERK06C1	TTGGTCATTTATTTATGTTACATCTCAGAGACATTCCATGAAGAGTGGAAAAGTAAGTAAAGCACATCATACATACCACTCGGCTGTTTCCGCCATCAACGTCGACCTTGTTTCCAATAACCACAAAGGGAAAATTCTCTGGATCCGATGGACTTGCCTGTAAGGGACAATTACACACTTTGCGTTACTGCATCTGCCTAGTGTTTACAGAGGGGGCGAGAACAAGATACCTGGATGAGAAACTCTTCCCTCCAGTTGTTGAGATTGTCAAATGATTTCATGGAGTTGACATCATATACAAGAACACAGCAATCAGCACCCCGGTAGAAAGCTACACCAAGGCTCTGAAACCTTTCTTGTCCAGCTGTATCCCAGATCTGTAGTAACCCACCCATTGGA…
BnaC01G0412900ZS	BnPERK15C1	GGGAGGTGGATGTGATTCTTGAAATTTAAATCACATGCATGCAAAAGCCCAGTTGCGACACCTTGACATTAAATATTGTGTTGTATGTGAGTTGATCATTCACCGGGTGATTACCATAAAGTTTGTTTGGTCTGAATGTAATGTACCAGATCAGTTGACGAAATGAGTTAGAAGGTTGGTAGCTAAGTCTGTTAAATAAATTAGTTCAAAAAATCCAATTAAATTTTTAATTGTGGAATACCCAATTTCCTTCTAATACAACATTAGAGGCTGAATTCAATGTGGAAACCATATATGAAGCATACGTTTATATCATCCCAAGGTACGTGTTTGGACATGTATGTTGAAATGTTATTCTTAATAGATACCATGAAAAATTGCATTTGCATGATTAAAAGT…
BnaC02G0185500ZS	BnPERK15C2	GATTTTGAAGCAAGTAGTGCTCTGCATTTGTATATCTATCAAGGTATTATTGATTTTATAAGATGTGTTTGTGCATATATTCACATGTAATGAATCCAATTCCAAAGAATGGCTTCTAAGACTTCCCATTGCATACTCTGAACATCATCTTTAATTACTAAGTCTCTCTACACATAATTTCTTAAAGCTCTACTCCAAATCTGCGGTAAGTATATCTCTAATAGATATAACAAGTTGTATGGATAGGTGCATAAACAAAACAGACAAAAAAATTTCAAACTTAATTGCAAAAAGAAAAAAAAACAGAGTTATTGCTTATTGCAACAACAACAATATTGACTTCTATGTAATTTAAACAGATATGAAAAACATTGAGTATGCCTGATCCAAAATGTTGGA…
BnaC02G0248700ZS	BnPERK13C1	CAAACTAAAGAGCATGAATGAATATATTCACAGATAAATCCATCAAGGGAGAGAGAACTACAATCTCAAGTTAATTTCTTGGAGCAAAGGTAATCATATAACTTCTTTCCCTTTGTTTGTTTTGTTTTTTGATTAAGATTTGATTAGTAAGTTGAGTGTTCTACGAGTTTTCAGTGTTGAGATACTTGTAGAGGAAGTGAAGAGAAGAAAAGAAATAAATGATCAGGTAAAAAAAAAGGATTAAAACATAAATGAATATTAGAGATCATAATAGTAACTATAAAACTAAAATGTTGATCTGTTTTTTGCAGCTAGAAGAACATATCAGATCTCTAACTAGTAGCAGCAGCAGGAACAATAGCAGATCAGGAGCTTAATTAACCATCCTCTTTTTGTCTC…
BnaC03G0431000ZS	BnPERK06C2	AAAATTTAGCTATACCTTAAACGTAAAAGATTACAATCTTTTACTTATCACAAGAAAATCTAATATATAAATAAAAAGAAATTAGAATATTCCAATACTAATAGAAACAATATTTAGAAACATGCTATAATATACAATAATTAATAATGGAATCGATAATAGGAAATGGAAATAACTTGGATACCTTTTCTAAACCTTATACATACAGTTTGTATATTATATGTGTTTTATAAACCTTATACATACACTTTGTAAATTCTATAAATACCTTTTCTAAACATTATACATATACTTTGTATATTTTTCAAAAAGTAAATGAAATGAATAAACTGAATAAAACCCACAAATATACTTAAAACTCTAATATTTTAGACTTTAATGTTTACTTTACCAAATAAA…
BnaC03G0746400ZS	BnPERK05C2	GCACATCTCCGGTGGTAGGTTGTATGGCGTAAGAAAGACTGGTCACAATGAATATTGTCTCGCTGACATTCCGAACTGACTAAATCCATCTATGCATAATCCGAGATACACATTCCAGCTATTGCTAGCGAAATCCGGATGTACTTTGTTAAAATGTTTCCAGGCTCTTGCATCTGATGGATGAGTCATCTCACCATCCGTCTGAGTATGCTCGGCATGTCATCTCATCTTTTCAGCAGTCTGCTCTGATTGGTACAATCTTTTCAATATGTCTGTAATTGGTAGGTACCACATCCTTTGGTACGGTACCCTATTACGTCCCCGTCCTTGCGGCTTGAATCGTGGCTTCTTGCAGAATCAACATTCTTCTAACTTCTCATCATCTCCCCGGTAGATCAT…
BnaC03G0791100ZS	BnPERK15C3	TTGGTGTTGTCAGTATTATTTTTACAAGTTTGACCAAAAAAAAAAGAAAGATCTTATCACTAACTATAATATAAAAATCGTAAGCAATCTGAAAAATCTTTAATAACTAAGTTCAACAGTAAACAATTGGTCAGTTTGCCGTATTACTAAGTTATAAATTTGGTGAAAAGGGTAGTGGTGAATATCGATTTAAAGTTTTAAACACTTCGTTATTCGTATAAGAGAATAATTCTATGTAAAGCTGTGAAAAGTATAAGATATGGTCTCACCCCCACGCGAATTGCTTTTGCTTGTTTAATTTCAGAATCCTTCCTTTTATGATGATGAAAGGTATTTATTTTCCTTGAATCTAAAATATACAAGATAATTGCTTCCCTTGACTATTGCATTCAATAGTTG…
BnaC04G0379400ZS	BnPERK08C1	AGCTACTTGCACCGTGAGGTTATAAACCTCCGCAGTGAGGCGATCAACCTGCCGAGTGAGCCCTTTAGCCTGTGCCTGCACATGGAAACAACAATGAAAATGTCTTATTCACATAATAAGTTATTAAAAAAAATATGTAGAGAAAAATGTGACACAAAAAAAAATTTCTTTACTAACCTCTAGTGTCTCAATCTGGTTTTTCAGACTCGGTACGAACTTCATCACCTCCTCAGCCTCCTCCAAACGCTTAGTCAAGCTTTCGATCTGCTCCTGGATACCAATCACCCAAGGCTGACGATAGTGAAACCCATCAGCCTTGTTAAGAACCAAAAATATTTCAGCATACATATGTTTATAAACATAATGAATGAAAATGTTCTTCAGAGTCTTACCTCGTAG…
BnaC05G0085000ZS	BnPERK11C1	TCACCTTCAGAACTCCAGAGATGTCCTCATTCACAGCACAACACTAGCTTGTGGTATGAATCTTGAATTCTTGAATCATGATTTCTTGAGTCTTGAATTCTTGAATTATGGATCTTTTGAGTCTTGAATTCTTGAGTCTTGAATTCTTGAATTCTTGAATCTTGAATCTTGAATCTTGAATAATCTGAATGTTAGACTAATGGTGTATCCTATCTACGTGTGTGTGTGTGTGTGTGCAGGAGATGATTGTATCTCCATCCAAACAGGCTGCTCGAATGTATTCGTACACAACGTGAACTGTGGACCAGGTCACGGTATCAGCATCGGTAGTCTCGGCAAAGACAGCACAAAAGCCTGTGTCTCGAACATAACAGTGAGAGATGTGGCGATGCACAACAC…
BnaC05G0207600ZS	BnPERK12C1	TATTGTCCTTCGCATGCCACGTGTATTTTTTCTTGACACTGCATGGATTTAAATTTTAAATGTGTGTTAATATTCATCTAGTCAATAAATACACGCACATACTTCACAGCCACCTACGGAAGGAACATTTTTTTCCATAAAAGCATTATTAGTAAAATATATGTACGAAATTATCAATTAATTATATATATATATATATATAATATATTTATATAGTATTAGTTTCTTGTGAATAATAGATGGATAACTCACAGTCAAAGAATTAAGGGGCGAAATATTGTTGCATAATTCCCGCAGATGGAGCTGTCTGCAAAAAAGTTGATTAAATAAATGAATAATTGTAATTGTTTGATCAATTAGTGCGAGACATGTCTCTATTAAATTTTGTGTATACTTTTC…
BnaC05G0223700ZS	BnPERK10C2	AGAGACACCAAATGTTGCCGTGTGTTATTTCACTGAACACAATTTCTCCTTTTTTTCTTCTTCTGCAATGATGATGACGAAGAAGGCTTGCTTTTTCCTTTCACACATAATAATAGACCGTCTGATGTGTAATTGTATATGATAGAAAGTTAAATAAAACATATATATACATGTGCGTATTAATTTCGACCGACATAAATATTTGTCCGGAAGATCCTCCATTATCTATGGTTAGTTGGTTACACGTTGCCGGTTACCCCAAGAGTGACTACTGAAAAATAGTAACATACTTTGTGAATTTTACACTAAACTCTTTGTCTGGGTGAATTTTTCTACTTGTAAGATTGCAGATTCTCGAATTTATACATTTAATTTTATTAATGTATTGACAATGTTATA…
BnaC05G0409900ZS	BnPERK06C3	GAGAAACCTTTCATCGGCCTTAGTCTTCATTTTTTTCTGCTCCTCTTTAGCCATGCTTCTACTATCACACACTCTGAGACAGATCAACACTGATTGATAAAACATTGCAGATGATCTCACTTATACTAAGTTTTTGAAATATTGTTACCAGTTAATCAACCAAAATAAACCTATTCACAACCTATTCCCCATTTAAATTTCTCAAACATTTAATTGTGGCTTGAATATCACAGCTTAGATATATATGACTCTACATATGTGTGTTGCTAATAAATGTTAAGAAACTTCGTCTCTGTAAGAGGACTGAAACTTGAGATGCGTAAATATGGAGATTCAAACCAACATAAAAGGGGAACAAAATCCACAAACTGAAAAAACAATCAAAGAGATATGAAGTTT…
BnaC06G0037200ZS	BnPERK07C1	GACCTTTTCTAAAGGGTACCCCATTTCGGAGTCAGAAGTTGTGGTTTACTTTACAAGGAGATTTGGGAAGTGATAGAAGCGATACTGATGCAAGAGGTGGAAGAGAATGAGCAACCGTTGTTTGCGAGGATGGTGTTGAAGATGGAATGTGCATCGAAGATGGACGAGATTGTGGGTCCAGGGAATAAAAGAAAATTCACTATTGATGGCAAACATGTTTGGGCTCGCAAATACGTTCGCAAGAATCCTAGTTCAACTGCTTCTCCCTCATCCTCACATGTGTGACTGTCTTATTTAGTTTTTTTTTTAATTATAAGTTGGATGTTTTCTCAGACATAAAATGGCAGTTGGTCTTATCATCACATTATAATATATATTTTCATTTGGCGATATATAAAC…
BnaC06G0040200ZS	BnPERK10C1	CCTTTTGGCCCTCTAACCCTGCAAGATAGAGACCTCGTGGTGTCAGATCTTCTCACAAGAGAAACCAGAAAATGGAATATAGCAAAAGTGGAAAATCTGCTACCTGAACTCAAAAGCCACATCCTAGGTCTGAGACCAAGCATTCTTGGAGCACGAGACTCTTTCATCTGGCCGCTACAAAAATCAGGAGTTTACATAGTCAAAACGGGGTACAATGCGATACATGCTACAAAGAATCAAGGATCAGACACTTTTGGGGCAAGGGAATCAAACCTTTGAAACAAACTCATTTGGAGCACATCATTGTCACCAAAGCTGAAACTCTTCCTCTGGAAAGTTGGGAATAATGCTCTCCCGAGGGAGCAAAACCTACAAACTCGAGGAATGCTCTCAAATACC…
BnaC06G0065600ZS	BnPERK07C2	TCTGACCTTTTCTAAAGGGTACCCCATTTCGGAGTCAGAAGTTGTGGTTTACTTTACAAGGAGATTTGGGGAAGTGATAGAAGCGATACTGATGCAAGAGGTGGAAGAGAATGAGCAACCGTTGTTTGCGAGGATGGTGTTGAAGATGGAATGTGCATCGAAGATGGACGAGATTGTGGGTCCAGGGAATAAAAGAAAATTCACTATTGATGGCAAACATGTTTGGGCTCGCAAATACGTTCGCAAGAATCCTAGTTCAACTGCTTCTCCCTCATCCTCACATGTGTGACTGTCTTATTTAGTTTTTTTTTTTAATTATAAGTTGGATGTTTTCTCAGACATAAAATGGCAGTTGGTCTTATCATCACATTATAATATATATTTTCATTTGGCGATATA…
BnaC06G0310100ZS	BnPERK09C1	TTCGTTGAACGATTACAAAATGTTAAAACATAATTTTTTGATAATTTGCTTTGCAAATATAGTCAGATAGCCGTCCTTTTAACTATATTGTGTTAAAACATAATCTTCCGAATTTATTGATATTACAAGATGATTAGTTCTTTTGTAATCCGAATGTGAACTATCTTTGATATAGTAGGTTATTTTTAAATCAGAATATTTTAAAATTGATTAATTATATAATTAAGTTAAATTTAGAGAAAAAGATAAAAATAGCACTAAATCAAGTTTATGTTCCCAAACTAGCACTCAAGGTCAAAAGTCACAAAAATAGCACTTAATGTTTTATCAAAAGTCACAAACTTAGGGTTTAAAGTTAAAGGGTGGGGTTTAGGATTTAGGGTTTAGGGTTTAGGGTTT…
BnaC06G0352400ZS	BnPERK09C2	ATTTAGCGAAAAATGAAACAAAAAAAAATCACCTTATATATTGGGTAAATAATCCGGTTAGCTTTAAAAGTATATTGGTAAACTTTAAGGTTTGGTCCGGTTTAGACGACTTATTCTGGCTGATAATGTACAACAGACGACTTAATATTTAGTCGTCTGTTTTCAGACGACAAAATATTAAGTCGTCCTAGACCCTAAAATGAACCCCTAAACTAAAATGACTAGATTAACTAACTAACCACGTTATAAAATCAAATTATACTTAAATAGTGTTTACTATACACAGAAATGAACACGCATAAGTAATTTTAAAAATTTTCAAAAACGGTTTTAATGTTTTCCAAAATCTAACCCTAAGAACACATACAATACTACAACATATGTTGATGAAACATAAAC…
BnaC06G0370000ZS	BnPERK13C2	ATCCCTTCCTCGTCAGCTTCACCAAGTACAGCCCTGAAAAAGAGAGAAAAAAAAAACTCACGGTTACAAGATTGCTTCCTCAGCAATTAAATAAAAACATCCAGCGTAAACCCTAAACTTACGCAGCGAGAGAGCATTTATGATGAAGAAAATGGACTCCAACGCCGTGAGATCGACCGTCCTTCTCGTCCTTCTCGACCTCGCTGCTGCTAAACCCGTACGAAACGATGCGTTCGATCTCTTCCTTGGAGCCGGAGTGCCATCCGTACCTCACGTTAGCGTCTCCGCCGTTCTTCCTCTTCATAGCCTCCGCGAAGACGTTTGACGCGGCGAGCTTCGCCTTGGCTGTGATTCTCTGCGCGGAGGTTTTGCGCACGGAGACGATGGTGGTTTCGGCGG…
BnaC07G0039400ZS	BnPERK04C1	TAGGTTGTTAGAACTAGGAATCTCGCCGACAGCTCTCATAGCCGAGGCTTCGACCTTGTTGTAACGCTCATACGGGAATTCGGAATAAAACTCCTTTTGCTCTCTTTTACGATTTCTTATTTCTTTTTCGTCTTTACTTGCGTGTTATGATTGCTTGGCGTGTGGTTTAACAGATATCTGAGACCTCTGGGAAATTAGGGTTTTCCCAACTTTCCTAATTTAAACGGAAATCGATAGTGCGAATTTCGGTTCCCACAATATTAAACATCAAGAATCATGCAATCAGATCATTCGGATTTTAAACAAGTAAACCTCAATCAATCTATCATCCTATCGGATTATATAAGCAAAGCAAGCTAGCAACCTATCAGATTCAATCAATGTTTTAACAGGCTGGTC…
BnaC07G0101700ZS	BnPERK01C1	TCATGTGCATAATTGTTATACCAAATAATCATAGTGTGCCCATGTGACACCCTACTTTCCTATACTAACCCGTAGCCCCAACTCACACGTTTTAAAAGATTTTTCACACAACTCAAATGTTAGTTGATTGTTGAATAACCAAAAAAAAAACTTACTTGTTTTTCTTCTTGTAAATAAATATTCGTGTGACTTTGCAATCTAAGATCATGTTGCTTATCTAATCATACCTTCCCTTTCGTGAGTCTCGTCCTCTCGTTTACACATACAACTTATCCCTTCGCACAAAAATACAACCCAAGACAACACTTGACACTCCCTATACACCAATGCAAACCCCATCTCCCTCTTTACAAGATTTACCTTTTCTTGTTCACTCACAATATATGTATATGTTCATTG…
BnaC08G0203500ZS	BnPERK11C2	ACCAAAGAACTTATAGAAAGGTCAAACGGTTTTAACATGGACCAAAGCTCGCACATTGAGTTGTCCCATAAGGTCCCTTGGTCCGGACACAAACCCATTGTAAGTCCCAAGAAGGACATGGTCGTGAGTACCCCTGACTTTGACACGGATCCTTTGGTCCCAAGAAGGACAAGAAATATGTCCTTGGTCCGGTAAAGTCCCTTACCCAAGTGCCATTGGCGCCTTGATGTAATAGGCAAACCATACTAGGCCGGACGTGTGTTCTTGCCGTGAATCTCTTATATATGTTTAGCTCATGTTCGACCATGAGGCACTGGAAATAAAGACATACACGTCCCTTACCTTAAGTACTATTGGTGCCTTGCCTTGATGTATTTGTAATGTCATACACATCCGGAC…
BnaC08G0276600ZS	BnPERK12C2	AAACGGTTGTGCAAAAAGAGGCTACCAAAGAGTCCAGAAGAATATAAAAAATGTAGCGGTGGCCAAGGAAGGATTGGGTCAAAATTGACAATAAACCACTACTTCCAGCCATATCGTCCATTTAATATACCGCCGCTTTCTTGGTTCATCCATGGGATCACAATCAAAACATCCAAAAATCTGCTCAACGCGCTTCAGGAAATGGCTTTGATTGTACGAGAGGCAGGGCCACCCTCAGAAGAAGCCATCAAAGCGAGAGAGAAAAATATTATTGAAGTACATAAGTTTTGAAAAATATAGAACTATAGAAGATTGTCATCAAACATACAAAAGCCGTTTATCGCGTATTAGCGATTATCTTGGTATCGACTACTCCAGCTAAAAATTGTTTTTCTGAAG…
BnaC09G0121100ZS	BnPERK04C2	GAAGCATCACCGGTCCATATTTGATTGATAGCTTATGAAAACATCTGTGAGGCAACCCTGCAACATGATGCAAGTTTCCAATGAGAGGAAGACTTGAGGGGCTAGGAGGAAGATTGAGTTTTGAGTTTTGTAACTTCTTAAGAAAGATTGATGATACAAGAGTAAGAAGCAAAACCAAAAACAAAGAGAGCAAGATCGCCATTTTCAAATTTTCTCTTTTTAAGCTATGTTTCTTGAGAGGTGAGTGTACAATTCCAAAGAGACTTGTATATATAGTGAAGGGCTCGATAGATGACTTTCCCGATACGTTACCTCTCCTGAATTAAGTTGTTGAAAATTGTGTTACAAAGTTGTTACATTTGAGGATAAAATCTTCTTCGGAATTATAAGTGTGACAAA…

## Sheet: Table S4
Table S4. Number of PERK genes in different plant species.
Plant species	Number of PERK Genes
Arabidopsis thaliana	15
Brassica napus	50
Brassica rape	25
Zea mays	23
Triticum aestivum	30
Oryza sativa	8
Gossypium hirsutum	33

## Sheet: Table S5
Table S5. Characteristics of the PERK proteins in Brassica napus
Gene name	Gene ID	Genomic position (bp)	CDS lengt (bp)	Exon	Protein length (aa)	Molecular Weight (KDa)	Isoelectric Point (PI)	Predicted ProSite domain	Subcellular location
BnPERK15C2	BnaC02G0185500ZS	C02:15128955-15129767 -	564	4	187	20.633	8.59	Protein kinase	Nucleus
BnPERK15A3	BnaA01G0334300ZS	A01:30793446-30794627 +	699	6	232	25.4867	5.49	Protein kinase	Nucleus
BnPERK15A1	BnaA01G0333700ZS	A01:30729455-30730619 +	753	6	250	27.432	5.37	Protein kinase	Nucleus
BnPERK10C1	BnaC06G0040200ZS	C06:10480543-10490982 +	1218	6	405	44.924	5.97	Protein kinase	Plasma Membrane
BnPERK07C1	BnaC06G0037200ZS	C06:10040982-10043359 -	1488	5	495	52.202	6.59	Protein kinase	Nucleus
BnPERK15A4	BnaA08G0018400ZS	A08:1533161-1536073 +	1554	8	517	56.2181	6.04	Protein kinase	Plasma Membrane
BnPERK15C3	BnaC03G0791100ZS	C03:76539978-76542914 -	1554	8	517	56.2652	6.16	Protein kinase	Plasma Membrane
BnPERK05A1	BnaA01G0037700ZS	A01:2066453-2069251 -	1617	7	538	56.3673	5.91	Protein kinase	Nucleus
BnPERK04A1	BnaA07G0019100ZS	A07:1642353-1644858 +	1635	8	544	56.8892	6.47	Protein kinase	Nucleus
BnPERK07C2	BnaC06G0065600ZS	C06:13489114-13494638 -	1788	6	595	63.5329	6.29	Protein kinase	Nucleus
BnPERK04C1	BnaC07G0039400ZS	C07:6646850-6649342 +	1857	8	618	65.158	8.39	Protein kinase	Nucleus
BnPERK04C2	BnaC09G0121100ZS	C09:8547902-8550417 -	1878	8	625	65.6596	6.88	Protein kinase	Nucleus
BnPERK09C2	BnaC06G0352400ZS	C06:45451548-45454969 +	1923	7	641	67.1	6.9	Protein kinase	plasma membrane
BnPERK01A1	BnaA07G0067400ZS	A07:11760616-11763459 -	1935	7	644	68.0745	8.52	Protein kinase	Chloroplast
BnPERK04A2	BnaA09G0117300ZS	A09:6901402-6903919 -	1944	7	647	68.3556	6.61	Protein kinase	Nucleus
BnPERK01C1	BnaC07G0101700ZS	C07:21002275-21005153 -	1947	7	648	68.544	8.52	Protein kinase	Chloroplast
BnPERK06C3	BnaC05G0409900ZS	C05:46301225-46304165 +	1968	7	655	70.4178	8	Protein kinase	Endomembrane System
BnPERK12A1	BnaA08G0236000ZS	A08:24416770-24419515 -	1977	8	659	70.57	5.87	Protein kinase	nucleus
BnPERK03A1	BnaA01G0285000ZS	A01:26616116-26624713 +	1983	8	660	70.2471	8.54	Protein kinase	Chloroplast
BnPERK05A2	BnaA08G0135200ZS	A08:18649682-18652380 -	1986	8	661	70.7956	6.19	Protein kinase	Endomembrane System
BnPERK05C2	BnaC03G0746400ZS	C03:72359341-72362835 -	1995	8	664	71.1558	6	Protein kinase	Endomembrane System
BnPERK06A3	BnaA05G0370900ZS	A05:37226696-37229641 +	1998	7	665	71.745	6.71	Protein kinase	Endomembrane System
BnPERK09A1	BnaA07G0273700ZS	A07:25641079-25644595 -	2001	9	666	70.8628	6.74	Protein kinase	Plasma Membrane
BnPERK13A1	BnaA02G0188100ZS	A02:11575623-11579150 +	2001	8	667	71.16	5.97	Protein kinase	Endomembrane system
BnPERK08C1	BnaC04G0379400ZS	C04:50341414-50344318 -	2007	6	668	70.6114	6.74	Protein kinase	Chloroplast Thylakoid Lumen
BnPERK08A1	BnaA04G0101900ZS	A04:12034196-12037190 +	2010	6	669	70.9039	6.74	Protein kinase	Plasma Membrane
BnPERK12C2	BnaC08G0276600ZS	C08:36165257-36168544 -	2025	8	674	72.1982	5.84	Protein kinase	Nucleus
BnPERK13C1	BnaC02G0248700ZS	C02:23127165-23132576 +	2031	8	676	72.1872	5.93	Protein kinase	Nucleus
BnPERK09C1	BnaC06G0310100ZS	C06:41483651-41487279 -	2040	10	679	72.0039	6.13	Protein kinase	Plasma Membrane
BnPERK06A1	BnaA01G0324200ZS	A01:30082374-30085903 +	2058	7	685	72.7243	5.74	Protein kinase	Endomembrane System
BnPERK07A1	BnaA06G0036600ZS	A06:2371337-2374496 +	2058	7	685	72.7345	5.74	Protein kinase	Chloroplast
BnPERK05C1	BnaC01G0043100ZS	C01:2415379-2418563 -	2061	8	686	72.5226	6.42	Protein kinase	Plasma Membrane
BnPERK06C1	BnaC01G0401400ZS	C01:46578264-46581766 +	2061	7	686	72.6713	5.86	Protein kinase	Endomembrane System
BnPERK11C1	BnaC05G0085000ZS	C05:4834185-4837240 -	2085	8	694	74.4351	6.46	Protein kinase	Plasma Membrane
BnPERK06C2	BnaC03G0431000ZS	C03:29849829-29853112 -	2088	7	695	73.8272	5.52	Protein kinase	Endomembrane System
BnPERK12A2	BnaA09G0451000ZS	A09:50578957-50582647 +	2094	8	697	74.6237	5.26	Protein kinase	Endomembrane System
BnPERK12C1	BnaC05G0207600ZS	C05:14952293-14956013 -	2097	8	698	74.5974	5.33	Protein kinase	Endomembrane System
BnPERK14C1	BnaC01G0060000ZS	C01:3403099-3406383 -	2112	8	703	74.7045	6.94	Protein kinase	Endomembrane System
BnPERK14A1	BnaA01G0051200ZS	A01:2750535-2755289 -	2127	10	708	75.4856	6.53	Protein kinase	Endomembrane System
BnPERK11A1	BnaA06G0068700ZS	A06:4030090-4033696 -	2133	8	710	76.5796	6.33	Protein kinase	Plasma Membrane
BnPERK06A2	BnaA03G0355400ZS	A03:18879370-18882681 -	2142	7	713	75.8441	5.59	Protein kinase	Endomembrane System
BnPERK11C2	BnaC08G0203500ZS	C08:30917749-30921587 -	2178	8	725	77.7464	6.75	Protein kinase	Plasma Membrane
BnPERK09A2	BnaA07G0303600ZS	A07:27432758-27436593 +	2202	9	733	77.2407	6.36	Protein kinase	Chloroplast Thylakoid Lumen
BnPERK11A2	BnaA08G0287700ZS	A08:26853485-26857161 +	2214	8	737	78.8537	6.75	Protein kinase	Plasma Membrane
BnPERK13C2	BnaC06G0370000ZS	C06:47027503-47030581 +	2217	8	738	78.3419	6.13	Protein kinase	Nucleus
BnPERK13A2	BnaA07G0318100ZS	A07:28474550-28477688 +	2259	8	752	80.1059	6.11	Protein kinase	Nucleus
BnPERK10A1	BnaA09G0440000ZS	A09:49809313-49812290 -	2304	7	767	81.2707	5.8	Protein kinase	Plasma Membrane
BnPERK10C2	BnaC05G0223700ZS	C05:16886984-16890821 +	2304	8	767	81.1205	5.8	Protein kinase	Nucleus
BnPERK15C1	BnaC01G0412900ZS	C01:47794562-47798601 +	2520	17	840	93.03	5.99	Protein kinase	plasma membrane
BnPERK15A2	BnaA01G0333900ZS	A01:30753331-30758051 +	2763	17	921	102.21	6.06	Protein kinase	plasma membrane

## Sheet: Table S6
Table S6. PERK proteins from Arabidopsis and rapeseed were used to generate a phylogenetic tree.
Species	Gene ID	Gene Name	Protein sequences
A.thaliana	At3G24550	AtPERK1	MSTAPSPGTTPSPSPPSPPTNSTTTTPPPAASSPPPTTTPSSPPPSPSTNSTSPPPSSPLPPSLPPPSPPGSLTPPLPQPSPSAPITPSPPSPTTPSNPRSPPSPNQGPPNTPSGSTPRTPSNTKPSPPSDSSDGLSTGVVVGIAIGGVAILVILTLICLLCKKKRRRRHDDEAAYYVPPPPPSGPKAGGPYGGQQQYWQQQNASRPSDNHVVTSLPPPKPPSPPRKPPPPPPPPAFMSSSGGSDYSDLPVLPPPSPGLVLGFSKSTFTYEELSRATNGFSEANLLGQGGFGYVHKGILPSGKEVAVKQLKAGSGQGEREFQAEVEIISRVHHRHLVSLIGYCMAGVQRLLVYEFVPNNNLEFHLHGKGRPTMEWSTRLKIALGSAKGLSYLHEDCNPK…
A.thaliana	At3G24400	AtPERK2	MSSAPPPGGTPSPPPQPLPIPPPPQPLPVTPPPPPTALPPALPPPPPPTALPPALPPPPPPTTVPPIPPSTPSPPPPLTPSPLPPSPTTPSPPLTPSPTTPSPPLTPSPPPAITPSPPLTPSPLPPSPTTPSPPPPSPSIPSPPLTPSPPPSSPLRPSSPPPPSPATPSTPPRSPPPPSTPTPPPRVGSLSPPPPASPSGGRSPSTPSTTPGSSPPAQSSKELSKGAMVGIAIGGGFVLLVALALIFFLCKKKRRRDNEAPPAPIDGVPYGGQQQQNASRRSDHVVMSVPPPKSPSSAPPRPPHFMSSGSSGDYDSNYSDQSVLPPPSPGLALGLGIYQGTFNYEELSRATNGFSEANLLGQGGFGYVFKGMLRNGKEVAVKQLKEGSSQGEREFQAEV…
A.thaliana	At3G24540	AtPERK3	MARSNRCVPQNSSIVQIPIEEVFKTQLKSRWQQITMSSASSPPPPQVFVPEPLFSEPPPPPKAPVNVSLSPPPPPRSPSTSTPPRLGNRNPPPPASPSGQEPTTPTMTPGFSLSPPSPSRLSTGAVVGISIGGGVFVLTLIFFLCKKKRPRDDKALPAPIGLVLGIHQSTFTYGELARATNKFSEANLLGEGGFGFVYKGILNNGNEVAVKQLKVGSAQGEKEFQAEVNIISQIHHRNLVSLVGYCIAGAQRLLVYEFVPNNTLEFHLHGKGRPTMEWSLRLKIAVSSSKGLSYLHENCNPKIIHRDIKAANILIDFKFEAKVADFGLAKIALDTNTHVSTRVMGTFGYLAPEYAASGKLTEKSDVYSFGVVLLELITGRRPVDANNVYADDSLVDWAR…
A.thaliana	At2G18470	AtPERK4	MASSPESAPPTNSTSSPSPPSNTNSTTSSPPAPSPPSPTPPQGDSSSSPPPDSTSPPAPQAPNPPNSSNNSPSPPSQGGGGERGNGGNNGGNDTPPSRGSPPSPPSRSNGDNGGSRSSPPGDTGGSRSDNPPSSGGSSGGGGGGRSNTNTAIIVGVLVGAGLLMIVLIIVCLRRKKKRKDSFYPEPMKGNQYQYYGNNNNNNASQNYPNWHLNSQGQNQQSTGGWGGGGPSPPPPPRMPTSGEDSSMYSGPSRPVLPPPSPALALGFNKSTFTYQELAAATGGFTDANLLGQGGFGYVHKGVLPSGKEVAVKSLKAGSGQGEREFQAEVDIISRVHHRYLVSLVGYCIADGQRMLVYEFVPNKTLEYHLHGKNLPVMEFSTRLRIALGAAKGLAYLHED…
A.thaliana	At4G34440	AtPERK5	MADSPVDSSPAPETSNGTPPSNGTSPSNESSPPTPPSSPPPSSISAPPPDISASFSPPPAPPTQETSPPTSPSSSPPVVANPSPQTPENPSPPAPEGSTPVTPPAPPQTPSNQSPERPTPPSPGANDDRNRTNGGNNNRDGSTPSPPSSGNRTSGDGGSPSPPRSISPPQNSGDSDSSSGNHPQANIGLIIGVLVGAGLLLLLAVCICICCNRKKKKKSPQVNHMHYYNNNPYGGAPSGNGGYYKGTPQDHVVNMAGQGGGNWGPQQPVSGPHSDASNLTGRTAIPSPQAATLGHNQSTFTYDELSIATEGFAQSNLLGQGGFGYVHKGVLPSGKEVAVKSLKLGSGQGEREFQAEVDIISRVHHRHLVSLVGYCISGGQRLLVYEFIPNNTLEFHLHG…
A.thaliana	At3G18810	AtPERK6	MAEGQSPENSPPSPTPPSPSSSDNQQQSSPPPSDSSSPSPPAPPPPDDSSNGSPQPPSSDSQSPPSPQGNNNNDGNNGNNNNDNNNNNNGNNNNDNNNGNNKDNNNNGNNNNGNNNNGNDNNGNNNNGNNNDNNNQNNGGGSNNRSPPPPSRNSDRNSPSPPRALAPPRSSGGGSNSSGNNEPNTAAIVGIVAGAGLLFLVMILFCVCCCRKKKKKHQMPYYAGNGYATGKGDQYQQQQYNNQSDHVMNLSQQYPGSNGNNNWMNSPPPPPPGSWQPSPPPPPPPVSGGMNGNSSDFSSNYSGPHGPSVPPPHPSVALGFNKSTFTYDELAAATQGFSQSRLLGQGGFGYVHKGILPNGKEIAVKSLKAGSGQGEREFQAEVDIISRVHHRFLVSLVGY…
A.thaliana	At1G49270	AtPERK7	MAEGQSPENSPPAPPPPSPPSPPSSNDQQTTSPPPSDNQETTSPPPPSSPDIAPPPQQQQESPPPPLPENSSDGSSSSSPPPPSDSSSQSQSPPPPSTSPPQQSDNNGNKGNNNENNKGNDGSSGDGGNKNMSHTPPPPSKTSDHSSHSQPRSLAPPTSNSGSNSSSNDGLNIGAVIGLVAAAGILFIVMILLCVCCFRKKKKKSKLDQMPYYGSNAYPAGKTGGDQYYNQNAATQQQQHYNQNDHIVNLPPPPGSMGTNWVSSPPPPPPGNWQPMPSPPAPVSGGANVIQSGEMSSNFSSGPYAPSLPPPHPSVALGFNNSTFTYEELASATQGFSKDRLLGQGGFGYVHKGILPNGKEIAVKSLKAGSGQGEREFQAEVEIISRVHHRHLVSLVGYC…
A.thaliana	At5G38560	AtPERK8	MSLVPPLPILSPPSSNSSTTAPPPLQTQPTTPSAPPPVTPPPSPPQSPPPVVSSSPPPPVVSSPPPSSSPPPSPPVITSPPPTVASSPPPPVVIASPPPSTPATTPPAPPQTVSPPPPPDASPSPPAPTTTNPPPKPSPSPPGETPSPPGETPSPPKPSPSTPTPTTTTSPPPPPATSASPPSSNPTDPSTLAPPPTPLPVVPREKPIAKPTGPASNNGNNTLPSSSPGKSEVGTGGIVAIGVIVGLVFLSLFVMGVWFTRKRKRKDPGTFVGYTMPPSAYSSPQGSDVVLFNSRSSAPPKMRSHSGSDYMYASSDSGMVSNQRSWFSYDELSQVTSGFSEKNLLGEGGFGCVYKGVLSDGREVAVKQLKIGGSQGEREFKAEVEIISRVHHRHLVTLV…
A.thaliana	At1G68690	AtPERK9	MATTPVQPPVSNSPPVTSPPPPLNNATSPATPPPVTSPLPPSAPPPNRAPPPPPPVTTSPPPVANGAPPPPLPKPPESSSPPPQPVIPSPPPSTSPPPQPVIPSPPPSASPPPALVPPLPSSPPPPASVPPPRPSPSPPILVRSPPPSVRPIQSPPPPPSDRPTQSPPPPSPPSPPSERPTQSPPSPPSERPTQSPPPPSPPSPPSDRPSQSPPPPPEDTKPQPPRRSPNSPPPTFSSPPRSPPEILVPGSNNPSQNNPTLRPPLDAPNSTNNSGIGTGAVVGISVAVALVVFTLFGIFVWCLRKREKRLSAVSGGDVTPSPMSSTARSDSAFFRMQSSAPVGASKRSGSYQSQSGGLGNSKALFSYEELVKATNGFSQENLLGEGGFGCVYKGILPDG…
A.thaliana	At1G26150	AtPERK10	MTTPAQAPREEVSLSPSLASPPLMALPPPQPSFPGDNATSPTREPTNGNPPETTNTPAQSSPPPETPLSSPPPEPSPPSPSLTGPPPTTIPVSPPPEPSPPPPLPTEAPPPANPVSSPPPESSPPPPPPTEAPPTTPITSPSPPTNPPPPPESPPSLPAPDPPSNPLPPPKLVPPSHSPPRHLPSPPASEIPPPPRHLPSPPASERPSTPPSDSEHPSPPPPGHPKRREQPPPPGSKRPTPSPPSPSDSKRPVHPSPPSPPEETLPPPKPSPDPLPSNSSSPPTLLPPSSVVSPPSPPRKSVSGPDNPSPNNPTPVTDNSSSSGISIAAVVGVSIGVALVLLTLIGVVVCCLKKRKKRLSTIGGGYVMPTPMESSSPRSDSALLKTQSSAPLVGNRSSN…
A.thaliana	At1G10620	AtPERK11	MDKVQQQADLFGKTISPFVASQPTNVGGFTDQKIIGGSETTQPPATSPPSPPSPDTQTSPPPATAAQPPPNQPPNTTPPPTPPSSPPPSITPPPSPPQPQPPPQSTPTGDSPVVIPFPKPQLPPPSLFPPPSLVNQLPDPRPNDNNILEPINNPISLPSPPSTPFSPPSQENSGSQGSPPLSSLLPPMLPLNPNSPGNPLQPLDSPLGGESNRVPSSSSSPSPPSLSGSNNHSGGSNRHNANSNGDGGTSQQSNESNYTEKTVIGIGIAGVLVILFIAGVFFVRRKQKKGSSSPRSNQYLPPANVSVNTEGFIHYRQKPGNGNSSAQNSSPDTNSLGNPKHGRGTPDSAVIGTSKIHFTYEELSQITEGFCKSFVVGEGGFGCVYKGILFEGKPVAIKQ…
A.thaliana	At1G23540	AtPERK12	MSDLGESPSSSPPAPPADTAPPPETPSENSALPPVDSSPPSPPADSSSTPPLSEPSTPPPDSQLPPLPSILPPLTDSPPPPSDSSPPVDSTPSPPPPTSNESPSPPEDSETPPAPPNESNDNNPPPSQDLQSPPPSSPSPNVGPTNPESPPLQSPPAPPASDPTNSPPASPLDPTNPPPIQPSGPATSPPANPNAPPSPFPTVPPKTPSSGPVVSPSLTSPSKGTPTPNQGNGDGGGGGGGYQGKTMVGMAVAGFAIMALIGVVFLVRRKKKRNIDSYNHSQYLPHPNFSVKSDGFLYGQDPGKGYSSGPNGSMYNNSQQQQSSMGNSYGTAGGGYPHHQMQSSGTPDSAILGSGQTHFSYEELAEITQGFARKNILGEGGFGCVYKGTLQDGKVVAVK…
A.thaliana	At1G70460	AtPERK13	MSDSPTSSPPAPSADSAPPPDTSSDGSAAPPPTDSAPPPSPPADSSPPPALPSLPPAVFSPPPTVSSPPPPPLDSSPPPPPDLTPPPSSPPPPDAPPPIPIVFPPPIDSPPPESTNSPPPPEVFEPPPPPADEDESPPAPPPPEQLPPPASSPQGGPKKPKKHHPGPATSPPAPSAPATSPPAPPNAPPRNSSHALPPKSTAAGGPLTSPSRGVPSSGNSVPPPANSGGGYQGKTMAGFAIAGFAVIALMAVVFLVRRKKKRNIDAYSDSQYLPPSNFSIKSDGFLYGQNPTKGYSGPGGYNSQQQSNSGNSFGSQRGGGGYTRSGSAPDSAVMGSGQTHFTYEELTDITEGFSKHNILGEGGFGCVYKGKLNDGKLVAVKQLKVGSGQGDREFKAEVE…
A.thaliana	At4G32710	AtPERK14	MSLSPSSSPAPATSPPAMSLPPADSVPDTSSPPAPPLSPLPPPLSSPPPLPSPPPLSAPTASPPPLPVESPPSPPIESPPPPLLESPPPPPLESPSPPSPHVSAPSGSPPLPFLPAKPSPPPSSPPSETVPPGNTISPPPRSLPSESTPPVNTASPPPPSPPRRRSGPKPSFPPPINSSPPNPSPNTPSLPETSPPPKPPLSTTPFPSSSTPPPKKSPAAVTLPFFGPAGQLPDGTVAPPIGPVIEPKTSPAESISPGTPQPLVPKSLPVTTSYHRSSAGFLFGGVIVGALLLILLGLLFVFYRATRNRNNNSSSAHHQSKTPSKVQHHRGGNAGTNQAHVITMPPPIHAKYISSGGCDTKENNSVAKNISMPSGMFSYEELSKATGGFSEENLLGEGG…
A.thaliana	At1G52290	AtPERK15	MSTDTIPSLSSPPAPEFPSTTPDTATSPAPSQPSIIGPSSLAPFPETTTNIDGGSRNVALTGLITGVVLGATFVLLGVCIFVCFYKRKKRKLKKKKKEDIEASINRDSLDPKDDSNNLQQWSSSEIGQNLFTYEDLSKATSNFSNTNLLGQGGFGYVHRGVLVDGTLVAIKQLKSGSGQGEREFQAEIQTISRVHHRHLVSLLGYCITGAQRLLVYEFVPNKTLEFHLHEKERPVMEWSKRMKIALGAAKGLAYLHEDCNPKTIHRDVKAANILIDDSYEAKLADFGLARSSLDTDTHVSTRIMGTFGYLAPEYASSGKLTEKSDVFSIGVVLLELITGRRPVDKSQPFADDDSIVDWAKPLMIQALNDGNFDGLVDPRLENDFDINEMTRMVACAAAS…
B.napus	BnaA01G0037700ZS	BnPERK05A1	MADSPVDSPPAPEAPNAGTGSPPNETSPPVAPVSSPPAPDSAPPPTNNSSASSPPPAPPSQETLPPPSPPPSPPAAGNPPPKTPENPSPPSPEVKTPVTPPAPPQAPANQSPPSQRPTPPSPGANDDRNKTNGGNNNGNNRDGSTPSPPSGNNRNSSGGDSPSPPRSISPPRSSGGSDSSSSSPGESHHQPNVGLIVGVLVGAGLLLLLLVLICICCKKKKKKRDPQVNHLHYYNNSPFGAPNGNGGYYNNGTPQDHVVNMGGGNWVPQQPVSGPHSDTSNLAGPTPSPQAATLGHPKIIHRDIKAANILLDFSFETKVADFGLAKLSQDNYTHVSTRVMGTFGYLAPEYASSGKLSDKSDVFSFGVMLLELITGRPPVDLTGEMEDSLVDWARPLCMK…
B.napus	BnaA01G0051200ZS	BnPERK14A1	MSLSPSASPAPADSPPATSPPPAPPLSPLPSPLASPPPLAPPPSILPPTASPPPPSPPLEAPPSPPLETPPVPAEEPPPSPPEEPPPSPPSPSGSPPLPFLPAKPSPPPSPLPSETLQPPENPVSPPPPSLPSESPPPVNTASPPPPSPPRRRGPKPSLPPPPKPSPTTPYLPETSPPPKPPLSASPFPSSSTPAPKNSPAATTLPFFGPMGPSDGTIATPIGPIIEPKTTPAETISPGTAQPLVPKSLPETTPYHRSSAGFLFGGVIVGALLLVLLGLLYVFYRATRNNSSRHGQSKTPPKVQHQRGGNVEPDQTNVITIPPPNYSSSVSYGTKESNAVAMNVTISSGTFTYEELLEATGGFSEANLLGEGGFGYVHKGVLRNGREVAVKQLKIGSNQ…
B.napus	BnaA01G0285000ZS	BnPERK03A1	MSSAPSPSATPSPPLPPTVIPPVPPLTPPPPTTPVIPPPPPTADPPTTPLTPPPPPPTAIPPTAPVTPPPPLPSTDLTPPPPSSPLPSSPPPPSPATPTPLTPSPPPPFTDPTSPPPPSSPSPPSPPSPSTPPPPRPVTRSPPPRPSGGGSPRTPSITPGFSPPPPASSPGGLSSGVVVGIAIGGVALLVALLTLICFFFFCKKKRRRDEEAPPGPNGPYGAQKQQNASQPSDHGLTSPEQPNPPSAPPRPRGMSSSSNGGYDSNYSDNAVHPPPSPGLALGTYQGTFTYEELARATNGFSEANWLGQGGFGYVYRGILRNGKEIAVKQLKAGSAQGEREFQAEVGIISRVHHRHLVALVGYCIADAQRLLVYEFAPNNTLEFHLHGKGRPPLAWSSRL…
B.napus	BnaA01G0324200ZS	BnPERK06A1	MAEGQSPENSPPSSTPPSPPSSDTTQQQSPPTPDSSSSSPPSSSPPATTPPPDNASSPPPPDNASSPPPPSSDSQSPPQGNNNNNNNNGGNNDNNNNNNNNGGGSNNGNNNNNGNSNNGNNNNNNGNSGGGSNNNSPSPPSRNNNGGGSNNNSPSPPRSLAPPRSSGGGSNSSRNDVNTGAIIGIVAGAGLLLLVMILFCVCCCRKKKKKHQMPYYASNGYATGKGGGDQYQQQYNQSGHVMNMSGQYSGSNHGNNNWMNSPPPPPPGSWQPSQPPVSGGLNSSEIYSGPHGPALPPPHPSVALGFNQSTFTYDELAAATQGFSKDRLLGQGGFGYVFKGILPNGKEIAVKSLKAGSGQGEREFQAEVEIISRVHHRFLVSLVGYCIAGEQRMLVYEFL…
B.napus	BnaA01G0333700ZS	BnPERK15A1	MKIASGAARGLAYLHEDCNPKTIHRDVKAANVLIDDSYEAKLADFGLAKCCLDNDTHVSTRIMGTCGYLAPEYASSGILSDKSDVFSFGVMLLELITGRRPVGKSHPFADEENIVDWAKPLMLQALNTGNYHGLVDPRLEKDFDISEIKRMVLCADACVQHSAKHRPKMSQIVRAFDKSISLDDLIQGVALGDITSYNLDGSSDYTSTEYKEDVKKFKRLVLESQTFGSSDLTSDNAQSSSGSFCIKSET
B.napus	BnaA01G0333900ZS	BnPERK15A2	MMGFSMYLFVLLPQLFLRFGLAENPSGFTSLTCGAPMGTSFLEKATNITYSSDAPYIDTGIGRSIKSEQQTWYLRSFPQSSRSCYTFNLTTGDKYLIRAIFFHGGYDTRPSTKFDLHLGPNKWATVSTAEETKSETFEIIHILATSRLQVCLVKTEDSTPFISAIELRKLTSKAYANESGSLQTFLRADIGSFSKQSLRYGSGVYGADVFDRIWLPYNSENWSQIRTDNSVDNDNGFKVPENVMATASVPTDPDAHMNISLTGLHQTSRFYVCLHFSEIQELNPNDTRELKVMYNGRLIIEPFKPISFYTSSHSFFRDELGPNANGQCTFSLQKTASSTLPPLLNAMEVYMVNSLSQNETDTKEVDTMINIKLSCGINKVDWQGDPCVPRDYMWSGVNC…
B.napus	BnaA01G0334300ZS	BnPERK15A3	MKIASGAARGLAYLHEDCNPKTIHRDVKAANVLIDDSYEAKLADFGLAKCCLDNDTHVSTRIMGTCGYLAPEYASSGILSDKSDVFSFGVMLLELITGRRPVGKSHPFADEENIVDWAKPLMLQALNTGNYHGLVDPRLEKDFDISEIKRMVLCADACVQHSAKHRPKMSQPLGDITSYNLDGSSDYTSTEYKEDVKKFKRLVLESQTFGSSDLTSDNAQSSSGSFCIKSET
B.napus	BnaA02G0188100ZS	BnPERK13A1	MSDSPTSSPPAPSADSVPPPDNSTGGSAPPPTDSSPPPSPPADSAPPPSTPSPPPASPPPESNPPPDSSPPPPPDAPPPSDPLPPVDSGSPPPEPTNSPPPPPEEFESPPPPPPNEDNTSPPSPPEQPPPPPPQAPSPKGGPKNPKKSLPPANSPPAPPNAPSHALPPKSTGAGGPLKSPSRGVPSFPPPPPTSNDGGYQGKTMAGMAVAGFAIIALIAVVFLVRRKKKKNVDVYTDSQYLPPSNFSIKSDGFLYGQNTTKGGYSGPGGYNTKQQSNNSFGSQRGSTPDSAVMGSGQTHFAYEELMEITQGFAKQNILGEGGFGCVYKGKLHDGKLVAVKQLKVGSGQGDREFKAEVEIISRVHHRHLVSLVGYCISDVQRLLIYEYVPNQTLEHHLHG…
B.napus	BnaA03G0355400ZS	BnPERK06A2	MAEGQSPENSPPSPTPPSPSSPDNTQQQSPPSPDSSSSSSSPSSSPPAPPPPDNSSSSPPPPSSDSQPPPSPQQENNNNNNNNNGGNNDNNNNGNNNGGNNDNNNNGNNNNGGNNDNNNNGNTNNGGNNDNNNNGNNNNNGNNGNNSNNGNNGNNNNGNNNNGNNSGGSNNHSPAPPSRNSDRNSPSPPRSLAPPRSSGGGDAPNTGAIIGIAAGAGLLLLVMILFCVCCCRKKKKKNPMPYYASNGYATGKGDQYQQQQQHYNNQSEHVMNLSHQHPGLNSNNNWMNSPPPPPPQPVSGGVNNGNSSEIYSGPYGPALPPPHPSVALGFNQSTFTYDELAAATQNFSQARLLGQGGFGYVHKGILPNGKEIAVKSLKAGSGQGEREFQAEVDIISRVH…
B.napus	BnaA04G0101900ZS	BnPERK08A1	MSLVPPLPILTPPPSSNSSTTSSPPPSSSPPTTPLVPPPVTPPPSPPVPSSSPPPPVISSPPPSSSPPPPVVSSPPPAAASSPPPPPVVVASPPPSTPPPAPPQDSSPPPPPESSPSPPAPTTTTSPPPPPPSNTPSPPKPSPSPPSDTRSPPPPPSSDKPSPPPPPPASHPTDPAALAPPPTPLPVLPREKPTPPASPNANGNNTSSPSPSGGGGVGTGGIVAIGVIVGLLLLSLFVLALWLTRKRKRKDPGAFVGYTMPPSGYSSPQGSDAVLFNTNSSAPNNKMRSHSGNDYMYASSDSGMVSNQRSWFSYDELAQVTNGFSQKNLLGEGGFGCVYKGVLSDGREIAVKQLKIGGSQGEREFKAEVEIISRVHHRHLVTLVGYCISEQHRLLVYDY…
B.napus	BnaA05G0370900ZS	BnPERK06A3	MADEGQSSQNSPPSPPSSDNNNNQQQSPPSPDSSSPPSPPSSDSQSPPSQQQGNNNNNNNNNNNGGNNDNNNNNGNNNNDNNNNNNNGGNNDNNNSNGNNNNDGNNGNKNNGNNNNNGNNNKGNNNDNNNNNGNNNNNKNNNGGSKNRSPPPPSKNSGRNSPPKSLSPPKSSRGGSKSSRSDTPNMGAIIGIAASAGLLLLVMILFCVCCCRKKKKKKNQMPYYASNGFNGASGQYQHQQQQYNNQSDHVMNVGNNNWMNSPPPPPPGTWQPTQPMPVSGGLNSSDMSSNYSGPHGPALPPPHPSVALGFNQSTFTYDELAAATQGFSQARLLGQGGFGYVHKGILPNGKEIAVKSLKAGSGQGEREFQAEVDIISRVHHRFLVSLVGYCIAGGQRMLV…
B.napus	BnaA06G0036600ZS	BnPERK07A1	MAEGQSPENSPPAPPPPSPSSPSSNDQTTSPPPTSDSQTTSSPPPSPTLAPPPELQEQSPPPPENSSSPPPPPYESSTPSSQSQSPPLPSQSPPQQSDNKGNNQGNDGGGNNASPPPPPPSKTSEHSSHSPPKSLAPSTSNGGSSSSSNDRPNMGVVIGLVAAAGLLFLVMILLCVCCLRKKKKKKSKIEQMPYYGSNAFAPGKNGGDQYFNNAATQQQQHYNQNDNNANLPPPPGTMGTNWVNSPPPPPPGNWQPMPSPPAPVSGGANAIHSNEMSSNYSSGPYAPSLPPPHPSVALGFNKSTFTYEELAAATQGFSKDHLLGQGGFGYVHKGVLPNGKEIAVKSLKAGSGQGDREFQAEVDIISRVHHRHLVSLVGYCSNSGGQRLLVYEFLPNDTL…
B.napus	BnaA06G0068700ZS	BnPERK11A1	MDKVQEQADFIGKKIAPFVTSHQPNLPGFTDQKILGGSQTTQPPATSPPSPPSQDSGGGGSQSSPPPVTVSPPPSNQPPITTPPPKPPSSPPPSITPPPSPPQPQTPPQSTPSGDSPVVIPSPKPQLPLPALPPPTLVTQQPEAKPNDNGQEQPNNPNSPPSPPLNPLSPPSGSQGSPPFSSPSPPVISLNPNLPRNPSQPLDSPPAEGSNHVPSSSSVPSPPSLSGSDDNSGGSNRHNGGNGQQNNEPNFTEKALIGIGVAGVLVIIIIAVIFFFRRKQKKSSSPRSNQQYLPPANVSVHTEGLIHYRQNPGNGPASAQNSLPDTNNSLGNPKPGRGTPDSAVIGTSKIPFTFEELSEITEGFSKRFVIGEGGFGCVFKGILSEGKPIAIKQLKSISA…
B.napus	BnaA07G0019100ZS	BnPERK04A1	MASSPESSPPPSNSSSSPSPPSNSSSTSSTPPSPPSPTQGDSSSPPPDSSSPPAPQAPSPPSSSNNSPPSPASQGGGGNGGGNQSPPSRGSPPSRDGDNSGSKSSPSGNNGGSRSDNSPSGGSGGGGGGGVNNTNTAIIIGNQYQYYGNNNNSSQNYPNWHLNSQGQNQQPPNSWGGGGPSPPPPQRMPTSGDASSLYSGPARPVLPPPPPTLALGFNKSTFTYQELAAATGGFADSNLLGQGGFGYVHKGVLSSGKEVAVKSLKSGSGQGEREFQAEVDIISRVHHRYLVSLVGYCIADAQRMLVYEFVPNNTLEYHLHGKNLPVMDFSTRMRIALGAGKGLAYLHEDCHPRIIHRDIKSANILLDFNFDAMVADFGLAKLTSDNYTHVSTRVMGTFG…
B.napus	BnaA07G0067400ZS	BnPERK01A1	MSSAPSPGTGSPPSPPSNSTITTPPPASAPPPTTPSSPPPPSTPPPSSPSTPSAPPPSPSPPTPSTPGSSPPLPQPSPPAPTTPGSPPAPVTPTRNPPPSVPGPPSNPSPGGGSPRTPSSPSPPSPSSDGLSTGVVVGIAIGGVALLVIVTLICLLCKKKRRRDEEDAYYLPPPPPGPKAGGPYGGQQHQQWRQQNATPPSDHVVTSLPPPPKAPSPPRQPPPPPPPPFMSSSGGSDYSDRPVLPPPSPGLVLGFSKSTFTYEELARATNGFSEANLLGQGGFGYVHKGVLPSGKEVAVKQLKVGSGQGEREFQAEVEIISRVHHRHLVSLVGYCIAGAKRLLVYEFVPNNNLEFHLHGEGRPTMEWSTRLKIALGSAKGLSYLHEDCNPKIIHRDIKA…
B.napus	BnaA07G0273700ZS	BnPERK09A1	MATTPAQPPVSTFPPPPPVVSPPLGSSLPTNNATSPPPSQSPPPATPPPVTSPPPPNDAPPPLPKPPETSLPPPQPVIPSPPPSTSPPPPSVQPPQASPPPPLPSSPPPPSSVPPPRPSPSPPISQRSPPPSSGRPSQSPPPSPPPKRPIQSPPPPPPSPSGRPVQSPPPPSEDTTPPPSDTLPPPTFSPPPPVQDSPSEILVPPGSNNTPQNNLPPSAPDTSNSTHSSSIGTGPIVGISVAVALIVFSLIGLIVWCVRRREKRLSAVSGGYVTPSPMSSSSSRPDAAFFRTQSSAPIVSGKRSGSYFSQSQSGGLGNSRPLFSYQELVKATNGFSQENLLGEGGFGCVYKGVLPDGRVVAVKQLKIGGGQGDREFKAEVETLSRIHHRHLVSIVGHCI…
B.napus	BnaA07G0303600ZS	BnPERK09A2	MATSPAQPPVSNSPPSPPVASPPLGNSLPNNNATSLPPSQSPPLATPPPVTSPPLGNSLPSNNATSPPPPSLSSPPATPPPVTSLPLGDSLPSNNATSPPPVTPPPSPSPPPPNGAPPPVTTSPPNGSPPPPPLPKPPETSPPPPPQPVISSPPPAIPPPPPSVQPPQASPPPPPSAPPLPSSPPPPSSVPPLPPTSQRSPPPPPTEGPVQSPPPPSPPSERPIQSPPPFSPPSRRPPSSPPSHSPPSDRPIQSPPSPPENTSPPPSDSLPPPTFSSPPVPGPNNPPQNNPTPSSPDTSNPTHSTSGIGAGPILGITVAVALLLFSLIGLLVWCIRRREKRLSAVSGGYVTPSPRSDSAFFRTQSSAPGSHRTYFSQSQSGGLGNSKALFSYQELVNAT…
B.napus	BnaA07G0318100ZS	BnPERK13A2	MSDSPSSSPPAPSSDSTPPPDNSTGGGSAPPPTDSAPPPSPPADSTPPPDNSTGGSAPPPADSAPPPTPPSDSTPPPDSSSPPPATPPPVSEPPPDSPPPDAPPPADPTPVDSGSPPPEPTNSPPPPPPPEESEPPPPPPNEEDSSPPPQPPPEKSSPPPSEKSSPPPPEKSSPLPSEKSSPPPPEKSSPPPSEKSSPPPTSSPKSAPKKKKKSSPPPPGAPTKSPSNAPPPLNAPHALPPKSTAAGGPLKSPSTGVPSFPPPPPNGNDNGYQGKTMAGMAVAGFAIIAVVAVLFFVRRKKKRNVDAYSDSQYMPPPNFSIQSDGLLHGQNTTKGYSVPGGYNTQQQSYNTQQQSDNTRTSFGSQRGSQRGYPPDSAVMGSGQTHFTYEELMDITEGFA…
B.napus	BnaA08G0018400ZS	BnPERK15A4	MSSNNTIPSAANPPDPVFPFTQPANTTTSSPSPPSPIEPSSTPPFPAARASDRGLAPGVLAGLITGAVLGATFVLIGVCVFVCFYKRKKRKLQRRRDAEAAIDGDSPLPSLSDQKLDNSNNLQQWNQSTTSSDNVFTYQDLAKATDNFSSTTLIGQGGFGYVHKGVLTDGKEVAIKQLKAGSGQGEREFQAEIQTISRVHHRHLVSLLGYCITGSQRLLVYEFVPNKTLEFHLHEKGRPVMEWGKRMKIALGAAKGLSYLHEDCNPKTIHRDVKAANILIDDSYEAKLADFGLARSSLDTDTHVSTRIMGTFGYLAPEYASSGKLTDKSDVFSFGVVLLELITGRRPVDKSQPFVDDDSIVDWAKPLMIQALNDSNFDGLVDPRLEGNFDISEMTRVVA…
B.napus	BnaA08G0135200ZS	BnPERK05A2	MADSPENSPPAPETPNAGSLSNGTSPLTSPASSPPSPDSAPPPTPTASSPPPAPPTQETSPPPSLPTSPPAVPNPPAKPQENPSPPSPQISSPVTPPAPPQAPSKQSPPPQRPSPPSPVANDDRNRINSNNREGSTPSGTSENDDRNRINSNNREGSTPSPPSGNRRSSDGGSPSPPRSISPPRNSGDSDTSSPPGEQPHQANLGLIIGVIVGAGLLLLLLMFICICCYKKKKEKRAPQVNHMHYYNNNTPFGAPNGNGGYYNNGTPQDHVVNMDHSDSSNLAGPTAPSPPAATLGHNQSTFTYDELSIATEGFSQSNLLGQGGFGYVHKGVLPNGKEVAVKSLKLGSGQGEREFQAEVEIISRVHHRHLVSLVGYCISGGQRLLVYEFLPNNTLEFHL…
B.napus	BnaA08G0236000ZS	BnPERK12A1	MSDSGGSPASSPPAPPADSAPPPETSPPPPSDSSPPPPSDPQPSPPPPDSLLPPLPSLLPPLTATPPPASNPPPADSTNSPPPTSTETPSPPPPANSDAPPNESNNPPPSPDVQSPPPPPSSPSTNPETPPPESPPAPPSDPTNSPPIQPSPPAYSPPPSSLLAPHKPNGGSGRPVVSPSVPSRETPPTNSSNGNQTMVGMAVAGVAIMALIAIVFFVRRKKKKNIDAYAHSHYLPHPNFSVKSDGFSYGQDPSKVYSGPGGSMYNSQQQYSSMGNSYGSQRGQSNDSAILGTGQTHFSYEELADITQGFARHNILGEGGFGCVYKGTLHDGKVVAVKQLKAGSGQGDREFKAEVEIISRVHHRHLVSLVGYCISDQHRLLIYEYVSNQTLEHHLHGRG…
B.napus	BnaA08G0287700ZS	BnPERK11A2	MDKVQEQAELIEKKLTPFVASQPTTVVIGGGLADQKTTGGESTDQKTTGGGLADQKTTGGSQTTQPPTTSPPSPPSPDSGGGGGGGSQSSPPPVLTLSPPPSNQSLNTTSPPTPPSSPPPSITPPPSPPQPQTPPQSTPAGNSPVVIPSPTPQIQLPLTPPTFVTQQPTVNGLALPNNPIFNPSPPSTPLSPPSPENSGSQGSPPSPPVVPLTPNAPRNPSQPLDSPPAAGGSNHVPSSSPPSLSGSDNNSGGSNRHNANGNGNGGSGQQKNDSNYTEKTMIGIGIAGVLVIIFVAAIFFIRRKQNKSSSPRSNQNYLPPANVSVNTDGFVNYRQKPGNGNISAQNSSPDTNNSLGNQKPGRSTTPDSAVLGNSKTIFTFEELSQITEGFCKRYVIGEG…
B.napus	BnaA09G0117300ZS	BnPERK04A2	MASSPESAPPPSNSSSSPSPPSPSPPPPTQEGSSPPPPDSTSPPAPQAPSPPDSSNNSPPPPASQGGGGNGGGNESPPSRGSPPSPPSRDGDNGGSRTSPSGDNGGSRSNNSPSSGGGSSTSGGGSGTNGGGGGGGINTNTAIIIGVLAGAGLLMIVLIIVCLRRRRKSKDSFDAESMKGNTIYTHMRLCLHQMFHHINIVSGNQYQYYGNNNNNSNNASQNYPNWHLNSQGQNQQPSGGWGGGGPSPPPPPRMPTSGDNSSLYSGPARPVLPPPPPTLALGFNKSTFTYQELADATGGFVDSNLLGQGGFGYVHKGVLPNGKEVAVKSLKSGSGQGEREFQAEVDIISRVHHRYLVSLVGYCIADGQRMLVYEFVPNNTLEYHLHGKNLPVMDFSTRM…
B.napus	BnaA09G0440000ZS	BnPERK10A1	MATPVQPPTAEVPPSPPLSPGGNAVSPTREPIDGNSPEIPNPPPQSTPPPAAPLSSPPPEDSSSPPPPTGAPPPTPTLPADPPPPPSPDTSPPPQPPISPPSFPPPETSPPPTPSSPDPPLNPPPPPLPEISPPPPPPLHEPAVSPPSFPPPEVSTPPPPSSPESSPPPPSLPESSPPPPSSPDRPAISPPLFPPPKSSPPPPASDPPTNPPPLVPPLHSSPPPPSLPPPRPPPSPPGSQRPALSPPPPPRDPEHPQQPPPPDSKRPPPPEKIHPPSKPSPAPLPSNSSSSPSPPLVPSPPPQKSVPDSGNPPQQNNLTPPVTNNSSNSGFSTVALVGVSIGLVLVLLGLIGVIVWCVKRQKKRPSSIGGGYVMPSPIVSSPRSDSTPSKTNSSAPLVG…
B.napus	BnaA09G0451000ZS	BnPERK12A2	MSDSDGSPSSSPPADSAPPPDSSLDNSAPPPTDSTSTPSPPADLSEPPPSDSEPSPPPPDSILPLPWILTPLTDTPPPDSNSPPEDSIIPQPPPTSTKSPSPPTDSETPPAPPYESDNPPPSSDVHSPPSPSYSSTIPETPPSQSPSTTPLEPTNSPPAPPSDPTNPLLIQPSAPANSPPGASTFLAPPKLNGGSGGGAVVSPSLTVPSKVTPPTNGSNGISSQGKIMVGVAVAGGFAIMALIAVCFLVRRKKKRNIDSYDHPQYLPHPNFSVKSDGFSYGQDPSKVYSGPGGGSMYNSQQQQSSMGNSYGSQPGHQMQSNSMPDSAILGTNQTHFSYQELAEITQGFARHNILGEGGFGCVYKGTLHDGKVVAVKQLKAGSGQGDREFTAEVEIISRV…
B.napus	BnaC01G0043100ZS	BnPERK05C1	MADSPVDSPPAPEAPNAGTGSPPNKTSPPVAPVSSPPAPDSASPPTNNSSASSPPPAPPSQETLPPPSPPPSPPVAGNPPPKTPENPSPPSPEVKAPVTPSPEVKTPVTPPAPPQTPANQPPPSQRPTPPSPGANEDRNRTTGGGNNNNNNGNNRDGSTPSPPSGNNRNSSGGGSPSPPRSISPPRSSGGSDSSSSSPGENHYQANVGLIIGVLVGAGLLLLLLVLICICCKKKKKKRDPQVNHLHYYNNSPFGAPNGNGGYYNNGTPQDHVVNMGGGNWVPQQPVSGPHSDTSNLAGPTPSPQAATLGHNQSTFTYDELSIATEGFAQSNLLGQGGFGYVHKGVLPGGKEVAVKSLKVGSGQGEREFQAEVEIISRVHHRHLVSLVGYCISGGQRLLV…
B.napus	BnaC01G0060000ZS	BnPERK14C1	MSLSPSASPAPADSPPTTSSPPAPPLSPVPSPLGSPPPLALPPSILPPTASPPPPSPPLEAPPFPPLETPPVPPEEPPPSPPEEPPPSPPSPSGSPPFPFLPAKPSPPPSPLPSETLPPPGKTDTPPPPSLPSELPPPVNAASPPPPSPPRRRGPKPSLPPPISSSPPKTSPSTPSLPETSPPSKPPPFPSSSTPAPKNSPATTTLPFFGPVGPPDGTIAAPIGPIIEPKTTPGETISPETAQPLVPKSLPETTSYHRSSAGFLFGGVIVGALLLVLLGLLYVFYRATRNRNNTSRHHQSKTPPKVQHQRGGNVEPDQTNVITIPPPNYSSSVSYGTKEKSNAIAMNVTISSGTFTYEELLEATGGFSEANLLGEGGFGYVHKGVLRNGREVAVKQLKI…
B.napus	BnaC01G0401400ZS	BnPERK06C1	MAEGQSPQNSPPSSTPPSPPSSDNTQQQSPPSPDSSSSSPPSSSPPATPPPDNASSPPPPDNASSPPPPSSDSQSPPSQPQGNNNNNNNNGGNNDNNNNNNNGGGSNNGNNNNNGNSNNGGNNNNGNSGGGSNNNSPSPPSRNNNGGGSNNNSPSPPRSLAPPRSSGGGSNSSRNDVNTGAIIGIAAGAGLLLLVMILFCVCCCRKKKKKHQMPYYASSGYATGKGGGDQYQQQYNQSGHVMNMSGQYSGSNNGNNNWMNSPPPPPPGSWQPSQPPVTGGLNSSEIYSGPHGPALPPPHPSVALGFNQSTFTYDELAAATQGFSKDRLLGQGGFGYVFKGILPNGKEIAVKSLKAGSGQGEREFQAEVEIISRVHHRFLVSLVGYCIAGEQRMLVYEFL…
B.napus	BnaC01G0412900ZS	BnPERK15C1	MMGFSMYLFVLLVLGFGLAQNPSGFTSLTCGAPMGTSFLEKATNITYSSDAPYIDTGIGRSIKSSYQSKSEQQTWYLRSFPQSSRSCYTFNLTTGDKYLIRAIFFHGGYDTRPSTKFDLHLGPNKWATVSTAEETKSETFEIIHILATSRLQVCLVKTEDSTPFISAIELRKLTSKAYANETDNSVDNDNGFKVPENVMATASVPTDPDAHMNISLTGLHQTSRFYVCLHFSEIQELGPNDTREFKCTFSLQKTASSTLPPLLNAMEVYMVNSLSQNETDTKEVDTMINIKLSCGISKVDWQGDPCVPRDYMWSGVNCSYIDSEQPKIISLNLTTHGLTGEIQESISNLSSLQVLDFSNNSLIGPVQEFLAHMTSLKVINLSSNLLYGSIPTSLLDKVQ…
B.napus	BnaC02G0185500ZS	BnPERK15C2	MKIVSNVTCLWVQVFVCSCQRFIVPFGSCKPKIIHRDIKAANYLIGDSYEAKIADYGLTRSALDSDSHISTRIMGTFGYLTPDYATSGQLSEKADMLSFGVVLLELITGRKPLFTKFLAKPLIVQSLKDGNFDGLVDPRLADSLDANEMMRMVSCAAASVRTSAKHRPKMSQIVRAFEGNLSLDDLN
B.napus	BnaC02G0248700ZS	BnPERK13C1	MSDSPTSSPPAPSADSSPPPDNSTGGSAPPPTDSSPPPSPPADSAPPPSIPSPPPATPPPESNPPPPPPDSSPPPPPDAPPPSDPLPPVDSGSPPPEPTNSPPPPPEEFESPPPPPNEDNTSPPSPPEQSPPPPPLAPSPKGGSKKPKKSPAPTNSPPAPPNAPSHALPPKSTGAGGPLKSPSRGVPSFPPPPPTSNDGGYQGKTMAGMAVAGFAIIALIAVVFLVRRKKKRNVDVYTDSQYLPPSNFSIKSDGFLYGQNTTKGGYSGPGGYNTQQQQSNTGNSFGSQRGYTQSGSTPDSAVMGSGQTHFAYEELMEITQGFAKQNILGEGGFGCVYKGKLHDGKLVAVKQLKVGSGQGDREFKAEVEIISRVHHRHLVSLVGYCISDVQRLLIYEYVP…
B.napus	BnaC03G0431000ZS	BnPERK06C2	MAEGQSPENSPPSPTPPSPSSPDNTQQQSPPSPDSSSSSSPSSSPPAPPPPDNSSSSPPPPSSDSQPPPSPQQENNNNNNNNGENNDNNNSNGNSNNDGNNGGNNDGNNGGNNDGNNNNNGNNNNNGNNGNNSNNGNNGNNNNGNNNNGNNGGGSNNHSPAPPSRNSDRNSPSPPRSLAPPRSSGSGDAPNTGAIIGIAAGAGLLLLVMILFCVCCCRKKKKKNQMPYYASNGYATGKGDQYQQQHYNNQSDHVMNLSHQHPGSNSNNNWMNSPPPPPAQPVSGGINNGNSSEIYSGPYGPALPPPHPSVALGFNQSTFTYEELAAATQNFSQARLLGQGGFGYVHKGILPNGKEIAVKSLKAGSGQGEREFQAEVDIISRVHHRFLVSLVGYCIAEGQ…
B.napus	BnaC03G0746400ZS	BnPERK05C2	MADSPENSPPAPETPNAGSLSNDTSPPTSPASSPPSPDSAPPPTPTASSPPPAPPTQETSPPPSLPTSPPAVPNPPPQTQENPSPPSPQISSPVTPPAPPQAPSKQSPPSQRSSPPSPVANDDRNRINSNNREGSTPSPPSGTSENDDRNRINSNNREGSTPSPPSGNRRSSDGGSPSPPRSISPPRNSGDSDTSSPPGEQPHQANLGLIIGVIVGAGLLLLLLMFICICCYKKKKEKRAPQVNHMHYYNNNTPFGVPNGNGGYYNNGTPQDHVVNMDHSDSSNLAGPTAPSPPAATLGHNQSTFTYDELSIATEGFSQSNLLGQGGFGYVHKGVLPSGKEVAVKSLKLGSGQGEREFQAEVEIISRVHHRHLVSLVGYCISGGQRLLVYEFLPNNTLE…
B.napus	BnaC03G0791100ZS	BnPERK15C3	MSSNNTIPSAANPPDPVFPFTQPANTTTSSPSPPSPIEPSSTPPFPAARASDRGLAPGVLAGLITGAVLGATFVLIGVCVFVCFYKRKKRKLQRRRDAEAAINGDSPLPSLSDPKLDNRNNLQQWNQSTTSSDNVFTYQDLAKATDNFSSTNLIGQGGFGYVHKGVLTDGREVAIKQLKAGSGQGEREFQAEIQTISRVHHRHLVSLLGYCITGSQRLLVYEFVPNKTLEFHLHEKGRPVMEWGKRMKIALGAAKGLSYLHEDCNPKTIHRDVKAANILIDDSYEAKLADFGLARSSLDTDTHVSTRIMGTFGYLAPEYASSGKLTDKSDVFSFGVVLLELITGRRPVDKSQPFVDDDSIVDWAKPLMIQALNDSNFDGLVDPRLEGNFDISEMTRVVA…
B.napus	BnaC04G0379400ZS	BnPERK08C1	MSLVPPLPILTPPSSNSSTTSPPPSSSPPTTPSVPPPVTPPPAPPVPPSSPPPSPVISSPPPSSSPPPPVVSSPPPAAASSPPPPPVVAASPPPSTPPPAPPQDSSPPPPPESSPSPPAPTTTTSSPPPPSNTPSPPKPSPSPPSDTRSPPPPPSDKPSPPPPASDPTDPAALAPPPTPLPIVPREKPTPPASTNGNGNNTSSSPSPSGGGGGGVGAGGIAAIGVIVGLLLLSLFVLALWFTRKRKRKDHPGAFVGYTMPPSGYSSPQGSDAVLFNTNSSAPNNKMRSHSGNDYMYSSSDSGMVSNQRSWFSYDELAQVTNGFSQKNLLGQGGFGCVYKGVLADGREIAVKQLKIGGSQGEREFKAEVEIISRVHHRHLVTLVGYCISEQHRLLVYDYV…
B.napus	BnaC05G0085000ZS	BnPERK11C1	MDKVQEQADFIGKKIAPFVTSHQPNLAGFTDQKILGGSQTTQPPATSPPSPPSPDSGGGGSQSSPPPVTVSPPPSNQPPITTPPPKPPSSPPPSITPPPSPPQPQPPPQSTPSGDSPVVIPSPKPELPLPALPPPSLVTQQPEARPNVNGQELPNNPTSPPSPPLNPLSPPSGSQGSPSFSSTSPPVISLNPNLPRNPSQPLDSPPAEGSNHVPSSSSVPSPPSLSGSDNNSGGSNRQNANSNGNGGNGQQNNEPNFTEKTLISIGIAGVLVIIIIAVIFFFRRKQKKSSSPRSNQQYLPPANVSVHTEGLIHYRQNPGNGTSSAQNSSPDTNNSLGNPKPGRTTPDSAVIGTSKIPFTFEELSEITEGFSKRFVIGEGGFGCVFKGILSEGKPIAIKQ…
B.napus	BnaC05G0207600ZS	BnPERK12C1	MSDSDGSPSSSPPADSAPPPDSSSENSAPPPSDSTSTPSPPADLSEPPPSDSEPSPPPPDSILPLPWILTPLTDTPPPDSNSPPEDSNNPQPPPTSTKPPSPPTDSETPPAPPYESDNPPPSSDVHHSPPSPSYSSTNPETPPSQSPSTTPLEPTNSPPAPPSDPTNPLLIQPSVPANSPPGASSFLAPPKPNGGSGGGAVVSPSLTVPSKVTPPTNGSNGISSQGKIMVGVAVAGGFAIMALIAVCFLVRRKKKRNIDSYDHPQYLPHPNFSVKSDGFSYGQDPSKVYSGPGGGSMYNSQQQHSSMGNSYGSQPGHQMQSNSMPDSAILGTNQTHFSYQELAEITQGFARHNILGEGGFGCVYKGTLHDGKVVAVKQLKAGSGQGDREFTAEVEIISR…
B.napus	BnaC05G0223700ZS	BnPERK10C2	MATPVQPPTAEVPPSPPLSPGGNAVSPTREPIDGNSPESPNPPSQSTPPPAAPLSSPPPEPSSSPPPPTGAPPPTPTLPADPPPPPSPDTSPPPQPPISPPPSFPPPETSPPPPPSSLDPPLNPPPPPPPETSPPPPPPLHEPAVSPPPEVSTPPPPSSPESSPPPPSLPESSPPPPPSPDRPAISPPLFPPPKSSPPPPASDPPGNPPPLVPPLHSSPPPPSVPPPRPPPSPPGSQRPALSPPPRDPEHPQQPPPPDSKRPPPPEKIHPPSKPSPAPLPSNSSSSPTLPSPPLLPSPPPPPQKSVPDSGNPPQENNLTPPVTNNSSNSGFSTVALVGVSIGLVLVLLSLIGVIVWCLKRQKKRPSSIGGGYVMPSPIVSSPRSDSTPSKTNSSAPLVG…
B.napus	BnaC05G0409900ZS	BnPERK06C3	MAEGQSDSNNNQQQSPPSPNSSSSAPPSPPSSDSQPPPSQQQGNNNNGGNNDNNNKNGNNNNGGNNDNNNNNGNNNNGGNNDNNNSNGNNNNDGNNGNKNNGNNGNNNKGNNNDNNNNNKGNNNSNKNNNGGSKNRSPPPPSKNSGRNSPPKSLSPPKSSRGGSKSSRNDTPNMGAIIGIAASAGLLLLVMILFCVCCCRKKKKKKNQMPYYASNGFNGASGQNQQQQQQYNNQSDHVMNVGNNNWMNSPPPPPPGTWQPTQPMPVSGGLNSSDMSSNYSGPHGPALPPPHPSVALGFNQSTFTYDELAAATQGFSQARLLGQGGFGYVHKGILPNGKEIAVKSLKAGSGQGEREFQAEVDIISRVHHRFLVSLVGYCIAGGQRMLVYEFLPNDTLEFH…
B.napus	BnaC06G0037200ZS	BnPERK07C1	MAEGQSPENSPPAPPPPSPSSPSSNDQITSPPPTSGSQTTPPPPSPTLAPPPEQQEQSPPPPENSSSPPPTPYESSIPSSQSQSPPPPSQSPPQQSDNKGNNQGNDGSGNGGGNNASPPPPPSKTSEHSSHSPPKSLAPPTSNGGSNSSSNDRPNMGVVIGLVAAAGLLFLVMILLCVCCLRKKKKKSKIEQMPYYGSNAFAPGKNGGDQYFNNAATQQQQHYNQNDNTANLPPPPGTMGTNWVNSPPPPPPGNWQPMPSPPAPVSGGANAIHSNEMSSNYSSGPYAPSLPPPHPSVALGFNKSTFTYEELAAATQGFSKDHLLGQGGFGYVHKGVLPNGKEIAVKSLKAGSGQGDREFQAEVDIISRVHHRHLVSLVGYCSNSGGQRLLVYEFLPNDT…
B.napus	BnaC06G0040200ZS	BnPERK10C1	MGACGSSESRRTDTAKLILPDGALHEFTSPVKVWQIFQKNPTSFVCNSDDMDFDDAVIAVGGSEDLRPGELYFVLPLTWLKYPLRAEQMAALAVKGSSALTKSGWSCGDDGGGQGDREFKAEVETISRVHHRHLLSLVGVSPRTGAAGTPGLDWATHVKIAAGHPRIIHRDIKSSNILLDNNFHPLVSDFGLAKLALDYNTHIRTRVMGTFGYMAPEYASSGKLTEKSDVFSFGVVLLELVTGRKPVDTSQPRGDESLVEWVWHKINILRMELFSFSPMCFCVECFQARPLLSHAVETEEFEALVDPKLGRNYVGAEMFRMIEAAAACIHHSAAKRPRMSQIVRAFDSLAEEDLANGMRLGQSKVIDSAEQSAEIRLFRRMAFGSQNYSTDFFTHNIYN…
B.napus	BnaC06G0065600ZS	BnPERK07C2	MAEGQSPENSPPAPPPPSPSSPSSNDQITSPPPTSGSQTTPPPPSPTLAPPPEQQEQSPPPPENSSSPPPTPYESSIPSSQSQSPPPPSQSPPQQSDNKGNNQGNDGSGNGGGNNASPPPPPSKTSEHSSHSPPKSLAPPTSNGGSNSSSNDRPNMGVVIGLVAAAGLLFLVMILLCVCCLRKKKKKSKIEQMPYYGSNAFAPGKNGGDQYFNNAATQQQQHYNQNDNTANLPPPPGTMGTNWVNSPPPPPPGNWQPMPSPPAPVSGGANAIHSNEMSSNYSSGPYAPSLPPPHPSVALGFNKSTFTYEELAAATQGFSKDHLLGQGGFGYVHKGVLPNGKEIAVKSLKAGSGQGDREFQAEVDIISRVHHRHLVSLVGYCSNSGGQRLLVYEFLPNDT…
B.napus	BnaC06G0310100ZS	BnPERK09C1	MATTPAQPPVSTSPPPPPVVSPPLGSSLPTNNATSPPPSQSPPPATPPPVTPPLTPSPPPPNDAPPPVTTSPPNEPPPPPLPKPPETSPPPPQPVIPSPPPSTSPPPPEASPPPPLPSSPPPPSSVPPPRPSPSPPISQRSPPPSSGRPSQSPPPSPPPERPIQSSPPPPSSPSGRPIQSPPPPPPEDTTPPPSDTLPPPTFSPPPVQDSPSEILVPPGSNNTPQNNLPPSAPDTSNSTHTSGIGTGAVVGISVAAALIVFSLIGLIVWCVRRREKRLSAVSGGYVTPSPMSSSSSRPDAAFFRTQSSAPIVSGKRSGSYFSQSQSGGLGNSRPLFSYEELVKATNGFSQENLLGEGGFGCVYKGVLPDGRVVAVKQLKIGGGQGDREFKAEVETLSRI…
B.napus	BnaC06G0352400ZS	BnPERK09C2	MATSPAQPPVSNSPPSPPVASPPLGNSLPSNNATSPPPSQSPPPATPPPVTSLPLDNSLPSNNATSPPPPSQSSPPATPPPVTSPPLGNSLPSNNATSPPPVTPLPSPSPPPPNGAPPPVTTSPPDGSPPPPLPKPPEASPPPPPQPVIPSPPPAIPPPPPSVQPPQASPPPPPSAPPLPSSPPPPSSVPPLPPTSQRSPPPPPIERPVQSPPPPSPPSERPVQSPPPPSPPSERPIQSPPPFSPPSSRPPSSPPSPSPPSDRPIQSPPSPPENTSPPPSDSLPPPTFSSPPVPGPNNPPQNNLTPSSPDTSNPTHSTSGIGTGPILGITVAVALVVFSLIGLLIWCIRRREKRLSAVSGGYVTPSPRSDSAFFRTQSSAPGSHRTYFSQSQSGGLGNS…
B.napus	BnaC06G0370000ZS	BnPERK13C2	MSDSPSSSPPAPSADSGSPPDNSTGASAPPPADSAPPPTPPPDNSTGGSAPPPANSAPPPSPPADSTPPPDSSSPPPATPPPVSEPPPPPPDSPPPPPPDAPPPADPTPVDSGSPPPKPTTSPPPPPEESESPPPPPNEEDSSPPPPPPEKSSPPPSEKSSPPPPEKSSSPPSEKSSPPPASSPKAAPKKKKKSPPPPPGVPTKSPSAPTKSPPNAPPPLKAPHALPPKSAAAGGPLKSPSTGVSSFPPPPPNSNDNGYQGKTMAGMAVAGFAIIAVVAVLFFVRRKKKRNVDAYSDSQYLPPPNFSIQSDGLLHGQNTTKGYSVPGGYNTQQQSYNTQQQSDNTRTSFGSQRGSQRGYPPDSAVMGSGQTHFTYEELMDITEGFAQRNILGEGGFGCV…
B.napus	BnaC07G0039400ZS	BnPERK04C1	MASSPESSPPSNSSSSPSPPSNSSSTSSTPPSPPSPTQGDSSSPPPDSSSPPAPQAPSPPSSSNNTPPSPASQGGGGNGGGNQSPPSRGSPPSRGGDNSGSRSSPSGNNGGSRSDNSPSGGSGGGGGGGGNNTNTAIIIGVLVGAGLLMIVLIIVCLRRKKKRKDSFYPESMKGNQYQYYGNNNNNNNNSSQNYPNWHLNSQGQNQQPPNSWGGGGPSLPPPQQMPTSGDASSLYSGPARRVLPPPPPTLALGFNKSTFTYQELAAVTGGFADSNLLGQGGFGYVHKGVLSSGKEVAVKSLKSGSGQGEREFQAEVDIISRVHHRYLVSLVGYCIADAQRMLVYEFVPNNTLEYHLHGKNLPVMDFSTRMRIALGAGKGLAYLHEDCHPRIIHRDIKSA…
B.napus	BnaC07G0101700ZS	BnPERK01C1	MSSAPSPGTGSPPSPPSNSTTTTPPPASAPPPTTPSSPPPPSTIPTSPPPSSPSTPSAPPSSPPTPSTPGSPPPLPQPSPPAPTTPGSPPAPVTPPTRNPPPSVPGPPSNPSREGGSPRPPSSPSPPSPSSDGLSTGVVVGIAIGGVALLVIVTLICLLCKKKRRRDEEDAYYVPPPPPPGPKAGGPYGGQQQQWRQQNATPPSDHVVTSLPPPPPKAPSPPRQPPPPPPPPFMSSSGGSDYSDRPVLPPPSPGLVLGFSKSTFTYEELARATNGFSEANLLGQGGFGYVHKGVLPSGKEVAVKQLKVGSGQGEREFQAEVEIISRVHHRHLVSLVGYCIAGAKRLLVYEFVPNNNLEFHLHGEGRPTMEWSTRLKIALGSAKGLSYLHEDCNPKIIHR…
B.napus	BnaC08G0203500ZS	BnPERK11C2	MDKVQEQAELIEKKLTPFVASQPTTVVIGGESTDQKTTGGGLADQKTTGGSQTTQPPTTSPPSPPSPDSGGGGGSQSSPPPVVTVSPPPSNQSTNTTSPPTPPSSPPPSITPPPSPPQPQTPPQSTSAGNSPVVIPSPTPQIQLPLTPPTLVTQQPTVNGLELPNNPIFNPSPPSTPISPPSTETSGSQGSPPSPPVVPLTPSAPRNPSQPLDSPPAEGGSNHVPSSSPPSLSGSDNNSGGSNRHNANSNGNGGSGQRNNDSNYTEKTMIGIGIAGVLVIIFVAAIFFIRRKQNKSSSPRSNQNYLPPANVSVNTDGFVNYRQKPGNGNISAQNSSPDTNNSLGNQKPGRSTTPDSAVLGNSKTLFTFGELSKITEGFSKRFVIGEGGFGYVYKGIICD…
B.napus	BnaC08G0276600ZS	BnPERK12C2	MSDSGGSPTSSPPAPPADSAPPPETSPPPPADSSPPPPSDPQPSPPPPDSLLPPLPSLLPPLTATPPPTFNPPPADSNNSPPPPTSTNTPSPPANSDTPPAPPNESNNPPPSPDVQSPPPPPSSSSTNPETPPPESPPAPPSEPTHSPPAPPSDPTNSPPIQPSPPAYSPPPSSLLAPHKPNGGSGRPVVSPSVPSRETPSTNSSNGNQTMVGMAVAGVAIMALIAIVFLVRRKKKRNIDAYAHSQYLPHPNFSVKSDGFSYGQDPSKIYSGPGGSMYNSQQQQQYSSMGNSYGSQRGQSNDSAILGTGQTHFSYEELAEITQGFARHNILGEGGFGCVYKGTLHDGKVVAVKQLKAGSGQGDREFKAEVEIISRVHHRHLVSLVGYCISDQHRLLIYE…
B.napus	BnaC09G0121100ZS	BnPERK04C2	MASSPESAPPPSNSSSSPSPPSPSPPPPTQEGSSPPPPDSTSPPAPQAPSPPVSSNNSPPPPASQGGGGNGGGNESPPSRGSPPSPPSRGGDNGGSRTSPSGDNGSSRSNNSPSSGGGSSTSGGGSGTSGGGGGGGINTNTAIIIGVLAGAGLLMIVLIIVCLRRRRKRKDDSFDAESMKGNQYQYYGNNNNSNNASQNYPNWHLNSQGQNQQPSGGWGGSGPSPPPPPPRMPASGDNSSLYSGPARPVLPPPPPTLALGFNKSTFTYQELAAATGGFVDSNLLGQGGFGYVHKGVLPSGKEVAVKSLKSGSGQGEREFQAEVDIISRVHHRYLVSLVGYCIADGQRMLVYEFVPNNTLEYHLHGKNLPVMDFSTRMRIALGSAKGLAYLHEDCHPRII…

## Sheet: Table S7
Table S7. The ratio of Ka/Ks in BnPERK genes family.
Duplicated BnPERK gene pairs	Ka	Ks	Ka_Ks
BnPERK06A1/BnPERK06A2	0.0628062	0.365692	0.171746
BnPERK06A1/BnPERK06A3	0.0877513	0.441775	0.198633
BnPERK06A1/BnPERK07A1	0.202467	1.02303	0.197909
BnPERK05A1/BnPERK05A2	0.0993649	0.443355	0.224121
BnPERK05A1/BnPERK05C1	0.013305	0.115795	0.114902
BnPERK14A1/BnPERK14C1	0.0491104	0.171434	0.286469
BnPERK06A1/BnPERK06C1	0.00708388	0.0622007	0.113887
BnPERK05A1/BnPERK05C2	0.0973919	0.452551	0.215207
BnPERK06A1/BnPERK06C2	0.0728098	0.393881	0.184853
BnPERK06A1/BnPERK06C3	0.0946787	0.476597	0.198656
BnPERK13A1/BnPERK13A2	0.0895886	0.431566	0.20759
BnPERK13A1/BnPERK12A1	0.167776	0.999971	0.167781
BnPERK13A1/BnPERK12A2	0.197509	0.981923	0.201145
BnPERK13A1/BnPERK13C1	0.0176456	0.11054	0.15963
BnPERK13A1/BnPERK12C1	0.195499	0.984755	0.198525
BnPERK13A1/BnPERK13C2	0.0709495	0.388989	0.182395
BnPERK13A1/BnPERK12C2	0.18422	1.05308	0.174935
BnPERK06A2/BnPERK06A3	0.0773247	0.374227	0.206625
BnPERK06A2/BnPERK07A1	0.181129	0.908539	0.199363
BnPERK06A2/BnPERK06C1	0.064687	0.333396	0.194025
BnPERK06A2/BnPERK06C2	0.0148684	0.117493	0.126548
BnPERK06A2/BnPERK06C3	0.0755377	0.328126	0.23021
BnPERK08A1/BnPERK08C1	0.0123361	0.101149	0.121959
BnPERK06A3/BnPERK07A1	0.159435	1.13192	0.140854
BnPERK06A3/BnPERK06C1	0.0837227	0.442003	0.189417
BnPERK06A3/BnPERK06C2	0.0904811	0.427584	0.21161
BnPERK06A3/BnPERK06C3	0.0237378	0.11763	0.2018
BnPERK11A1/BnPERK11A2	0.0782852	0.315899	0.247817
BnPERK07A1/BnPERK06C1	0.192761	1.05054	0.183487
BnPERK07A1/BnPERK06C2	0.178773	0.887537	0.201426
BnPERK11A1/BnPERK11C1	0.0174111	0.0688486	0.25289
BnPERK11A1/BnPERK11C2	0.0755038	0.283598	0.266235
BnPERK09A1/BnPERK09A2	0.0561799	0.354213	0.158605
BnPERK13A2/BnPERK12A1	0.217012	0.836953	0.259288
BnPERK13A2/BnPERK12A2	0.236211	0.98909	0.238817
BnPERK09A2/BnPERK10A1	0.21923	1.00289	0.218598
BnPERK04A1/BnPERK04A2	0.0481255	0.308966	0.155763
BnPERK13A2/BnPERK13C1	0.0972083	0.42494	0.228758
BnPERK13A2/BnPERK12C1	0.241926	1.07049	0.225996
BnPERK09A2/BnPERK10C2	0.211744	1.10194	0.192156
BnPERK09A1/BnPERK09C1	0.0117156	0.137442	0.0852406
BnPERK09A2/BnPERK09C2	0.0349328	0.067862	0.514762
BnPERK13A2/BnPERK13C2	0.0332582	0.134953	0.246444
BnPERK09A2/BnPERK09C1	0.0588998	0.357876	0.164581
BnPERK09A1/BnPERK09C2	0.0701627	0.364447	0.192519
BnPERK04A1/BnPERK04C1	0.00817837	0.0228686	0.357624
BnPERK01A1/BnPERK01C1	0.00494003	0.102432	0.0482276
BnPERK04A1/BnPERK04C2	0.0521838	0.292782	0.178234
BnPERK12A1/BnPERK12A2	0.0766934	0.386992	0.198178
BnPERK05A2/BnPERK05C1	0.0899772	0.427942	0.210256
BnPERK12A1/BnPERK13C1	0.168873	0.901316	0.187363
BnPERK05A2/BnPERK05C2	0.00707036	0.0648536	0.10902
BnPERK15A4/BnPERK15C3	0.00677397	0.0423044	0.160124
BnPERK11A2/BnPERK11C1	0.073288	0.328431	0.223146
BnPERK12A1/BnPERK12C1	0.0750447	0.369729	0.202972
BnPERK12A1/BnPERK13C2	0.188584	0.870783	0.216568
BnPERK12A1/BnPERK12C2	0.0119463	0.112145	0.106526
BnPERK11A2/BnPERK11C2	0.0126814	0.0722058	0.175628
BnPERK12A2/BnPERK13C1	0.178404	0.813377	0.219338
BnPERK10A1/BnPERK10C2	0.0113661	0.101821	0.111629
BnPERK12A2/BnPERK12C1	0.00863641	0.0998388	0.0865035
BnPERK12A2/BnPERK13C2	0.224079	1.01901	0.219899
BnPERK10A1/BnPERK09C2	0.275029	1.00271	0.274286
BnPERK04A2/BnPERK04C1	0.0506252	0.298957	0.16934
BnPERK12A2/BnPERK12C2	0.078365	0.383313	0.204441
BnPERK04A2/BnPERK04C2	0.00855675	0.0636867	0.134357
BnPERK05C1/BnPERK05C2	0.0886218	0.406093	0.21823
BnPERK06C1/BnPERK06C2	0.0725011	0.366782	0.197668
BnPERK06C1/BnPERK06C3	0.0928028	0.454839	0.204035
BnPERK13C1/BnPERK12C1	0.180925	0.917553	0.197182
BnPERK13C1/BnPERK13C2	0.07556	0.343995	0.219654
BnPERK13C1/BnPERK12C2	0.176118	1.00777	0.17476
BnPERK06C2/BnPERK06C3	0.0829493	0.329281	0.25191
BnPERK10C2/BnPERK09C1	0.209917	0.929044	0.225949
BnPERK12C1/BnPERK13C2	0.21616	0.981134	0.220316
BnPERK10C2/BnPERK09C2	0.263708	1.13196	0.232967
BnPERK12C1/BnPERK12C2	0.0782464	0.3858	0.202816
BnPERK11C1/BnPERK11C2	0.0700549	0.293457	0.238723
BnPERK09C1/BnPERK09C2	0.0745992	0.377617	0.197552
BnPERK13C2/BnPERK12C2	0.198494	1.00398	0.197707
BnPERK04C1/BnPERK04C2	0.0511252	0.304029	0.168159

## Sheet: Table S8
Table S8. Cis-regulatory elements present in the BnPERK gene promoter region.
Gene ID	Cis-element	Sequence	Position	Length	Species	Function
BnaA01T0037700ZS	Myc	TCTCTTA	1112	7	Arabidopsis thaliana
BnaA01T0037700ZS	Unnamed__1	CGTGG	1285	5	Zea mays
BnaA01T0037700ZS	Unnamed__1	CGTGG	1392	5	Zea mays
BnaA01T0037700ZS	Unnamed__1	CGTGG	1845	5	Zea mays
BnaA01T0037700ZS	Myb-binding site	CAACAG	625	6	Nicotiana tabacum
BnaA01T0037700ZS	Myb-binding site	CAACAG	1925	6	Nicotiana tabacum
BnaA01T0037700ZS	MYB-like sequence	TAACCA	1580	6	Arabidopsis thaliana
BnaA01T0037700ZS	ARE	AAACCA	348	6	Zea mays	cis-acting regulatory element essential for the anaerobic induction
BnaA01T0037700ZS	ARE	AAACCA	744	6	Zea mays	cis-acting regulatory element essential for the anaerobic induction
BnaA01T0037700ZS	ARE	AAACCA	1559	6	Zea mays	cis-acting regulatory element essential for the anaerobic induction
BnaA01T0037700ZS	MBS	CAACTG	460	6	Arabidopsis thaliana	MYB binding site involved in drought-inducibility
BnaA01T0037700ZS	TGA-element	AACGAC	1084	6	Brassica oleracea	auxin-responsive element
BnaA01T0037700ZS	TGA-element	AACGAC	1963	6	Brassica oleracea	auxin-responsive element
BnaA01T0037700ZS	MYC	CATTTG	1698	6	Arabidopsis thaliana
BnaA01T0037700ZS	MYC	CATTTG	1729	6	Arabidopsis thaliana
BnaA01T0037700ZS	WRE3	CCACCT	674	6	Pisum sativum
BnaA01T0037700ZS	3-AF1 binding site	TAAGAGAGGAA	1112	10	Solanum tuberosum	light responsive element
BnaA01T0037700ZS	CAAT-box	CAAAT	46	5	Pisum sativum	common cis-acting element in promoter and enhancer regions
BnaA01T0037700ZS	CAAT-box	CAAT	70	4	Nicotiana glutinosa
BnaA01T0037700ZS	CAAT-box	CAAT	95	4	Nicotiana glutinosa
BnaA01T0037700ZS	CAAT-box	CAAAT	126	5	Pisum sativum	common cis-acting element in promoter and enhancer regions
BnaA01T0037700ZS	CAAT-box	CAAAT	363	5	Pisum sativum	common cis-acting element in promoter and enhancer regions
BnaA01T0037700ZS	CAAT-box	CAAT	371	4	Nicotiana glutinosa
BnaA01T0037700ZS	CAAT-box	CCAAT	642	5	Arabidopsis thaliana	common cis-acting element in promoter and enhancer regions
BnaA01T0037700ZS	CAAT-box	CAAT	719	4	Nicotiana glutinosa
BnaA01T0037700ZS	CAAT-box	CCAAT	742	5	Arabidopsis thaliana	common cis-acting element in promoter and enhancer regions
BnaA01T0037700ZS	CAAT-box	CAAT	761	4	Nicotiana glutinosa
BnaA01T0037700ZS	CAAT-box	CAAAT	924	5	Pisum sativum	common cis-acting element in promoter and enhancer regions
BnaA01T0037700ZS	CAAT-box	CAAT	998	4	Nicotiana glutinosa
BnaA01T0037700ZS	CAAT-box	CAAT	1120	4	Nicotiana glutinosa
BnaA01T0037700ZS	CAAT-box	CAAAT	1238	5	Pisum sativum	common cis-acting element in promoter and enhancer regions
BnaA01T0037700ZS	CAAT-box	CCAAT	1294	5	Arabidopsis thaliana	common cis-acting element in promoter and enhancer regions
BnaA01T0037700ZS	CAAT-box	CAAT	1295	4	Nicotiana glutinosa
BnaA01T0037700ZS	CAAT-box	CAAT	1368	4	Nicotiana glutinosa
BnaA01T0037700ZS	CAAT-box	CAAT	1450	4	Nicotiana glutinosa
BnaA01T0037700ZS	CAAT-box	CAAT	1514	4	Nicotiana glutinosa
BnaA01T0037700ZS	CAAT-box	CAAAT	1523	5	Pisum sativum	common cis-acting element in promoter and enhancer regions
BnaA01T0037700ZS	CAAT-box	CAAAT	1595	5	Pisum sativum	common cis-acting element in promoter and enhancer regions
BnaA01T0037700ZS	CAAT-box	CAAT	1645	4	Nicotiana glutinosa
BnaA01T0037700ZS	CAAT-box	CAAAT	1669	5	Pisum sativum	common cis-acting element in promoter and enhancer regions
BnaA01T0037700ZS	CAAT-box	CAAAT	1699	5	Pisum sativum	common cis-acting element in promoter and enhancer regions
BnaA01T0037700ZS	CAAT-box	CAAAT	1730	5	Pisum sativum	common cis-acting element in promoter and enhancer regions
BnaA01T0037700ZS	CAAT-box	CCAAT	1804	5	Arabidopsis thaliana	common cis-acting element in promoter and enhancer regions
BnaA01T0037700ZS	CAAT-box	CAAT	1805	4	Nicotiana glutinosa
BnaA01T0037700ZS	CAAT-box	CAAT	1830	4	Nicotiana glutinosa
BnaA01T0037700ZS	CAAT-box	CAAAT	1899	5	Pisum sativum	common cis-acting element in promoter and enhancer regions
BnaA01T0037700ZS	TATA-box	TATAA	733	5	Arabidopsis thaliana	core promoter element around -30 of transcription start
BnaA01T0037700ZS	TATA-box	TATA	734	4	Arabidopsis thaliana	core promoter element around -30 of transcription start
BnaA01T0037700ZS	TATA-box	TACAAAA	1033	7	Oryza sativa	core promoter element around -30 of transcription start
BnaA01T0037700ZS	TATA-box	TACATAAA	1052	8	Oryza sativa	core promoter element around -30 of transcription start
BnaA01T0037700ZS	TATA-box	TATA	1145	4	Arabidopsis thaliana	core promoter element around -30 of transcription start
BnaA01T0037700ZS	TATA-box	ATTATA	1489	6	Brassica napus	core promoter element around -30 of transcription start
BnaA01T0037700ZS	TATA-box	TATAA	1490	5	Arabidopsis thaliana	core promoter element around -30 of transcription start
BnaA01T0037700ZS	TATA-box	TATA	1491	4	Arabidopsis thaliana	core promoter element around -30 of transcription start
BnaA01T0037700ZS	TATA-box	TATATA	1503	6	Arabidopsis thaliana	core promoter element around -30 of transcription start
BnaA01T0037700ZS	TATA-box	ATATAA	1504	6	Brassica oleracea	core promoter element around -30 of transcription start
BnaA01T0037700ZS	TATA-box	TATA	1505	4	Arabidopsis thaliana	core promoter element around -30 of transcription start
BnaA01T0037700ZS	TATA-box	TATA	1511	4	Arabidopsis thaliana	core promoter element around -30 of transcription start
BnaA01T0037700ZS	TATA-box	TATAAAT	1571	7	Brassica juncea	core promoter element around -30 of transcription start
BnaA01T0037700ZS	TATA-box	TATAAA	1572	6	Helianthus annuus	core promoter element around -30 of transcription start
BnaA01T0037700ZS	TATA-box	TATAA	1573	5	Arabidopsis thaliana	core promoter element around -30 of transcription start
BnaA01T0037700ZS	TATA-box	TATA	1574	4	Arabidopsis thaliana	core promoter element around -30 of transcription start
BnaA01T0037700ZS	TATA-box	TATA	1673	4	Arabidopsis thaliana	core promoter element around -30 of transcription start
BnaA01T0037700ZS	TATA-box	ATTATA	1711	6	Brassica napus	core promoter element around -30 of transcription start
BnaA01T0037700ZS	TATA-box	TATAA	1712	5	Arabidopsis thaliana	core promoter element around -30 of transcription start
BnaA01T0037700ZS	TATA-box	TATA	1713	4	Arabidopsis thaliana	core promoter element around -30 of transcription start
BnaA01T0037700ZS	TCT-motif	TCTTAC	1111	6	Arabidopsis thaliana	part of a light responsive element
BnaA01T0037700ZS	AC-I	(T/C)C(T/C)(C/T)ACC(T/C)ACC	1851	8.5	Phaseolus vulgaris
BnaA01T0037700ZS	DRE1	ACCGAGA	1981	7	Zea mays
BnaA01T0037700ZS	LTR	CCGAAA	1469	6	Hordeum vulgare	cis-acting element involved in low-temperature responsiveness
BnaA01T0037700ZS	Unnamed__4	CTCC	12	4	Petroselinum hortense
BnaA01T0037700ZS	Unnamed__4	CTCC	395	4	Petroselinum hortense
BnaA01T0037700ZS	Unnamed__4	CTCC	467	4	Petroselinum hortense
BnaA01T0037700ZS	Unnamed__4	CTCC	515	4	Petroselinum hortense
BnaA01T0037700ZS	Unnamed__4	CTCC	573	4	Petroselinum hortense
BnaA01T0037700ZS	Unnamed__4	CTCC	596	4	Petroselinum hortense
BnaA01T0037700ZS	Unnamed__4	CTCC	1006	4	Petroselinum hortense
BnaA01T0037700ZS	Unnamed__4	CTCC	1265	4	Petroselinum hortense
BnaA01T0037700ZS	Unnamed__4	CTCC	1307	4	Petroselinum hortense
BnaA01T0037700ZS	Unnamed__4	CTCC	1355	4	Petroselinum hortense
BnaA01T0037700ZS	Unnamed__4	CTCC	1599	4	Petroselinum hortense
BnaA01T0037700ZS	Unnamed__4	CTCC	1662	4	Petroselinum hortense
BnaA01T0037700ZS	Unnamed__4	CTCC	1683	4	Petroselinum hortense
BnaA01T0037700ZS	Unnamed__4	CTCC	1747	4	Petroselinum hortense
BnaA01T0037700ZS	Unnamed__4	CTCC	1760	4	Petroselinum hortense
BnaA01T0037700ZS	Unnamed__4	CTCC	1959	4	Petroselinum hortense
BnaA01T0037700ZS	Myb	TAACTG	20	6	Arabidopsis thaliana
BnaA01T0037700ZS	Myb	TAACTG	268	6	Arabidopsis thaliana
BnaA01T0037700ZS	Myb	CAACTG	460	6	Arabidopsis thaliana
BnaA01T0037700ZS	Myb	TAACTG	976	6	Arabidopsis thaliana
BnaA01T0037700ZS	Myb	TAACTG	1048	6	Arabidopsis thaliana
BnaA01T0037700ZS	G-box	CACGTC	620	6	Zea mays	cis-acting regulatory element involved in light responsiveness
BnaA01T0037700ZS	G-box	CACGTG	1393	6	Arabidopsis thaliana	cis-acting regulatory element involved in light responsiveness
BnaA01T0037700ZS	G-box	CACGTC	1992	6	Zea mays	cis-acting regulatory element involved in light responsiveness
BnaA01T0037700ZS	O2-site	GATGA(C/T)(A/G)TG(A/G)	1991	8	Zea mays	cis-acting regulatory element involved in zein metabolism regulation
BnaA01T0037700ZS	GARE-motif	TCTGTTG	624	7	Brassica oleracea	gibberellin-responsive element
BnaA01T0037700ZS	GATA-motif	GATAGGG	192	7	Pisum sativum	part of a light responsive element
BnaA01T0037700ZS		motif_sequence	62	4	organism	short_function
BnaA01T0037700ZS		motif_sequence	104	4	organism	short_function
BnaA01T0037700ZS		motif_sequence	165	4	organism	short_function
BnaA01T0037700ZS		motif_sequence	186	4	organism	short_function
BnaA01T0037700ZS		motif_sequence	480	4	organism	short_function
BnaA01T0037700ZS		motif_sequence	515	4	organism	short_function
BnaA01T0037700ZS		motif_sequence	585	4	organism	short_function
BnaA01T0037700ZS		motif_sequence	630	4	organism	short_function
BnaA01T0037700ZS		motif_sequence	655	4	organism	short_function
BnaA01T0037700ZS		motif_sequence	670	4	organism	short_function
BnaA01T0037700ZS		motif_sequence	866	4	organism	short_function
BnaA01T0037700ZS		motif_sequence	918	4	organism	short_function
BnaA01T0037700ZS		motif_sequence	1078	4	organism	short_function
BnaA01T0037700ZS		motif_sequence	1159	4	organism	short_function
BnaA01T0037700ZS		motif_sequence	1334	4	organism	short_function
BnaA01T0037700ZS		motif_sequence	1359	4	organism	short_function
BnaA01T0037700ZS		motif_sequence	1429	4	organism	short_function
BnaA01T0037700ZS		motif_sequence	1656	4	organism	short_function
BnaA01T0037700ZS		motif_sequence	1724	4	organism	short_function
BnaA01T0037700ZS		motif_sequence	1745	4	organism	short_function
BnaA01T0037700ZS		motif_sequence	1870	4	organism	short_function
BnaA01T0037700ZS	G-Box	CACGTG	1393	6	Pisum sativum	cis-acting regulatory element involved in light responsiveness
BnaA01T0037700ZS	Box 4	ATTAAT	318	6	Petroselinum crispum	part of a conserved DNA module involved in light responsiveness
BnaA01T0037700ZS	Box 4	ATTAAT	947	6	Petroselinum crispum	part of a conserved DNA module involved in light responsiveness
BnaA01T0037700ZS	MYB	CAACCA	112	6	Arabidopsis thaliana
BnaA01T0037700ZS	MYB	CAACAG	625	6	Arabidopsis thaliana
BnaA01T0037700ZS	MYB	CAACCA	677	6	Arabidopsis thaliana
BnaA01T0037700ZS	MYB	TAACCA	1580	6	Arabidopsis thaliana
BnaA01T0037700ZS	MYB	CAACAG	1925	6	Arabidopsis thaliana
BnaA01T0037700ZS	ABRE	ACGTG	620	5	Arabidopsis thaliana	cis-acting element involved in the abscisic acid responsiveness
BnaA01T0037700ZS	ABRE	CACGTG	1393	6	Arabidopsis thaliana	cis-acting element involved in the abscisic acid responsiveness
BnaA01T0037700ZS	ABRE	ACGTG	1394	5	Arabidopsis thaliana	cis-acting element involved in the abscisic acid responsiveness
BnaA01T0037700ZS	ABRE	ACGTG	1992	5	Arabidopsis thaliana	cis-acting element involved in the abscisic acid responsiveness
BnaA01T0037700ZS	as-1	TGACG	1994	5	Arabidopsis thaliana
BnaA01T0037700ZS	CTAG-motif	ACTAGCAGAA	136	9	Avena sativa
BnaA01T0037700ZS	CCAAT-box	CAACGG	1138	6	Hordeum vulgare	MYBHv1 binding site
BnaA01T0037700ZS	MYB recognition site	CCGTTG	1138	6	Arabidopsis thaliana
BnaA01T0037700ZS	AT~TATA-box	TATATA	1503	6	Arabidopsis thaliana
BnaA01T0037700ZS	TGACG-motif	TGACG	1994	5	Hordeum vulgare	cis-acting regulatory element involved in the MeJA-responsiveness
BnaA01T0037700ZS	CGTCA-motif	CGTCA	1994	5	Hordeum vulgare	cis-acting regulatory element involved in the MeJA-responsiveness
BnaA01T0037700ZS	Unnamed__2	CCCCGG	1943	6	Zea mays
BnaA01T0037700ZS	ACE	GACACGTATG	618	9	Petroselinum crispum	cis-acting element involved in light responsiveness
BnaA01T0037700ZS	Gap-box	CAAATGAA(A/G)A	1725	9	Arabidopsis thaliana	part of a light responsive element
BnaA01T0037700ZS	AE-box	AGAAACAA	118	8	Arabidopsis thaliana	part of a module for light response
BnaA01T0037700ZS	AuxRR-core	GGTCCAT	709	7	Nicotiana tabacum	cis-acting regulatory element involved in auxin responsiveness
BnaA01T0037700ZS	AuxRR-core	GGTCCAT	1312	7	Nicotiana tabacum	cis-acting regulatory element involved in auxin responsiveness
BnaA01T0051200ZS	W box	TTGACC	624	6	Arabidopsis thaliana
BnaA01T0051200ZS	Unnamed__2	AACCTAACCT	1912	9	Petroselinum hortense
BnaA01T0051200ZS	AE-box	AGAAACAA	42	8	Arabidopsis thaliana	part of a module for light response
BnaA01T0051200ZS	AE-box	AGAAACAA	406	8	Arabidopsis thaliana	part of a module for light response
BnaA01T0051200ZS	MYB recognition site	CCGTTG	1103	6	Arabidopsis thaliana
BnaA01T0051200ZS	STRE	AGGGG	842	5	Arabidopsis thaliana
BnaA01T0051200ZS	STRE	AGGGG	1071	5	Arabidopsis thaliana
BnaA01T0051200ZS	STRE	AGGGG	1534	5	Arabidopsis thaliana
BnaA01T0051200ZS	STRE	AGGGG	1976	5	Arabidopsis thaliana
BnaA01T0051200ZS		motif_sequence	88	4	organism	short_function
BnaA01T0051200ZS		motif_sequence	145	4	organism	short_function
BnaA01T0051200ZS		motif_sequence	161	4	organism	short_function
BnaA01T0051200ZS		motif_sequence	231	4	organism	short_function
BnaA01T0051200ZS		motif_sequence	287	4	organism	short_function
BnaA01T0051200ZS		motif_sequence	373	4	organism	short_function
BnaA01T0051200ZS		motif_sequence	526	4	organism	short_function
BnaA01T0051200ZS		motif_sequence	658	4	organism	short_function
BnaA01T0051200ZS		motif_sequence	854	4	organism	short_function
BnaA01T0051200ZS		motif_sequence	971	4	organism	short_function
BnaA01T0051200ZS		motif_sequence	1148	4	organism	short_function
BnaA01T0051200ZS		motif_sequence	1520	4	organism	short_function
BnaA01T0051200ZS		motif_sequence	1877	4	organism	short_function
BnaA01T0051200ZS	GATA-motif	GATAGGA	1011	7	Arabidopsis thaliana	part of a light responsive element
BnaA01T0051200ZS	Box 4	ATTAAT	602	6	Petroselinum crispum	part of a conserved DNA module involved in light responsiveness
BnaA01T0051200ZS	Box 4	ATTAAT	1582	6	Petroselinum crispum	part of a conserved DNA module involved in light responsiveness
BnaA01T0051200ZS	MYB	CAACCA	1373	6	Arabidopsis thaliana
BnaA01T0051200ZS	MYB	CAACCA	1639	6	Arabidopsis thaliana
BnaA01T0051200ZS	MYB	TAACCA	1697	6	Arabidopsis thaliana
BnaA01T0051200ZS	CCAAT-box	CAACGG	1103	6	Hordeum vulgare	MYBHv1 binding site
BnaA01T0051200ZS	O2-site	GATGACATGG	1155	9	Zea mays	cis-acting regulatory element involved in zein metabolism regulation
BnaA01T0051200ZS	O2-site	GATGATGTGG	1165	9	Zea mays	cis-acting regulatory element involved in zein metabolism regulation
BnaA01T0051200ZS	GT1-motif	GGTTAA	1698	6	Arabidopsis thaliana	light responsive element
BnaA01T0051200ZS	LTR	CCGAAA	223	6	Hordeum vulgare	cis-acting element involved in low-temperature responsiveness
BnaA01T0051200ZS	Unnamed__4	CTCC	120	4	Petroselinum hortense
BnaA01T0051200ZS	Unnamed__4	CTCC	637	4	Petroselinum hortense
BnaA01T0051200ZS	Unnamed__4	CTCC	752	4	Petroselinum hortense
BnaA01T0051200ZS	Unnamed__4	CTCC	854	4	Petroselinum hortense
BnaA01T0051200ZS	Unnamed__4	CTCC	968	4	Petroselinum hortense
BnaA01T0051200ZS	Unnamed__4	CTCC	984	4	Petroselinum hortense
BnaA01T0051200ZS	Unnamed__4	CTCC	1038	4	Petroselinum hortense
BnaA01T0051200ZS	Unnamed__4	CTCC	1049	4	Petroselinum hortense
BnaA01T0051200ZS	Unnamed__4	CTCC	1129	4	Petroselinum hortense
BnaA01T0051200ZS	Unnamed__4	CTCC	1153	4	Petroselinum hortense
BnaA01T0051200ZS	Unnamed__4	CTCC	1267	4	Petroselinum hortense
BnaA01T0051200ZS	Unnamed__4	CTCC	1411	4	Petroselinum hortense
BnaA01T0051200ZS	Unnamed__4	CTCC	1464	4	Petroselinum hortense
BnaA01T0051200ZS	Unnamed__4	CTCC	1761	4	Petroselinum hortense
BnaA01T0051200ZS	Unnamed__4	CTCC	1952	4	Petroselinum hortense
BnaA01T0051200ZS	Unnamed__4	CTCC	1988	4	Petroselinum hortense
BnaA01T0051200ZS	Myb	CAACTG	1318	6	Arabidopsis thaliana
BnaA01T0051200ZS	TCT-motif	TCTTAC	151	6	Arabidopsis thaliana	part of a light responsive element
BnaA01T0051200ZS	TCCC-motif	TCTCCCT	1127	7	Spinacia oleracea	part of a light responsive element
BnaA01T0051200ZS	AC-I	(T/C)C(T/C)(C/T)ACC(T/C)ACC	1954	8.5	Phaseolus vulgaris
BnaA01T0051200ZS	TCA-element	CCATCTTTTT	21	9	Nicotiana tabacum	cis-acting element involved in salicylic acid responsiveness
BnaA01T0051200ZS	AAGAA-motif	GAAAGAA	1467	7	Avena sativa
BnaA01T0051200ZS	3-AF1 binding site	TAAGAGAGGAA	1928	10	Solanum tuberosum	light responsive element
BnaA01T0051200ZS	CAAT-box	CAAT	36	4	Nicotiana glutinosa
BnaA01T0051200ZS	CAAT-box	CCAAT	71	5	Arabidopsis thaliana	common cis-acting element in promoter and enhancer regions
BnaA01T0051200ZS	CAAT-box	CAAT	72	4	Nicotiana glutinosa
BnaA01T0051200ZS	CAAT-box	CAAAT	97	5	Pisum sativum	common cis-acting element in promoter and enhancer regions
BnaA01T0051200ZS	CAAT-box	CCAAT	125	5	Arabidopsis thaliana	common cis-acting element in promoter and enhancer regions
BnaA01T0051200ZS	CAAT-box	CAAT	126	4	Nicotiana glutinosa
BnaA01T0051200ZS	CAAT-box	CAAAT	333	5	Pisum sativum	common cis-acting element in promoter and enhancer regions
BnaA01T0051200ZS	CAAT-box	CAAT	358	4	Nicotiana glutinosa
BnaA01T0051200ZS	CAAT-box	CAAT	371	4	Nicotiana glutinosa
BnaA01T0051200ZS	CAAT-box	CCAAT	399	5	Arabidopsis thaliana	common cis-acting element in promoter and enhancer regions
BnaA01T0051200ZS	CAAT-box	CAAT	400	4	Nicotiana glutinosa
BnaA01T0051200ZS	CAAT-box	CAAT	402	4	Nicotiana glutinosa
BnaA01T0051200ZS	CAAT-box	CAAT	521	4	Nicotiana glutinosa
BnaA01T0051200ZS	CAAT-box	CCAAT	563	5	Arabidopsis thaliana	common cis-acting element in promoter and enhancer regions
BnaA01T0051200ZS	CAAT-box	CAAT	564	4	Nicotiana glutinosa
BnaA01T0051200ZS	CAAT-box	CAAT	600	4	Nicotiana glutinosa
BnaA01T0051200ZS	CAAT-box	CCAAT	727	5	Arabidopsis thaliana	common cis-acting element in promoter and enhancer regions
BnaA01T0051200ZS	CAAT-box	CAAT	801	4	Nicotiana glutinosa
BnaA01T0051200ZS	CAAT-box	CAAT	977	4	Nicotiana glutinosa
BnaA01T0051200ZS	CAAT-box	CCAAT	1325	5	Arabidopsis thaliana	common cis-acting element in promoter and enhancer regions
BnaA01T0051200ZS	CAAT-box	CAAAT	1340	5	Pisum sativum	common cis-acting element in promoter and enhancer regions
BnaA01T0051200ZS	CAAT-box	CAAT	1359	4	Nicotiana glutinosa
BnaA01T0051200ZS	CAAT-box	CAAT	1428	4	Nicotiana glutinosa
BnaA01T0051200ZS	CAAT-box	CAAT	1432	4	Nicotiana glutinosa
BnaA01T0051200ZS	CAAT-box	CAAT	1445	4	Nicotiana glutinosa
BnaA01T0051200ZS	CAAT-box	CCAAT	1461	5	Arabidopsis thaliana	common cis-acting element in promoter and enhancer regions
BnaA01T0051200ZS	CAAT-box	CAAT	1479	4	Nicotiana glutinosa
BnaA01T0051200ZS	CAAT-box	CAAAT	1506	5	Pisum sativum	common cis-acting element in promoter and enhancer regions
BnaA01T0051200ZS	CAAT-box	CAAT	1557	4	Nicotiana glutinosa
BnaA01T0051200ZS	CAAT-box	CAAT	1568	4	Nicotiana glutinosa
BnaA01T0051200ZS	CAAT-box	CCAAT	1586	5	Arabidopsis thaliana	common cis-acting element in promoter and enhancer regions
BnaA01T0051200ZS	CAAT-box	CAAT	1623	4	Nicotiana glutinosa
BnaA01T0051200ZS	CAAT-box	CAAAT	1659	5	Pisum sativum	common cis-acting element in promoter and enhancer regions
BnaA01T0051200ZS	CAAT-box	CAAT	1726	4	Nicotiana glutinosa
BnaA01T0051200ZS	CAAT-box	CAAAT	1743	5	Pisum sativum	common cis-acting element in promoter and enhancer regions
BnaA01T0051200ZS	CAAT-box	CAAT	1774	4	Nicotiana glutinosa
BnaA01T0051200ZS	CAAT-box	CAAT	1900	4	Nicotiana glutinosa
BnaA01T0051200ZS	TATA-box	TATAA	552	5	Arabidopsis thaliana	core promoter element around -30 of transcription start
BnaA01T0051200ZS	TATA-box	TATA	553	4	Arabidopsis thaliana	core promoter element around -30 of transcription start
BnaA01T0051200ZS	TATA-box	TATA	1190	4	Arabidopsis thaliana	core promoter element around -30 of transcription start
BnaA01T0051200ZS	TATA-box	TATA	1396	4	Arabidopsis thaliana	core promoter element around -30 of transcription start
BnaA01T0051200ZS	TATA-box	TACAAAA	1551	7	Oryza sativa	core promoter element around -30 of transcription start
BnaA01T0051200ZS	Myc	TCTCTTA	1932	7	Arabidopsis thaliana
BnaA01T0051200ZS	MYB-like sequence	TAACCA	1697	6	Arabidopsis thaliana
BnaA01T0051200ZS	ARE	AAACCA	28	6	Zea mays	cis-acting regulatory element essential for the anaerobic induction
BnaA01T0051200ZS	ARE	AAACCA	426	6	Zea mays	cis-acting regulatory element essential for the anaerobic induction
BnaA01T0051200ZS	ARE	AAACCA	579	6	Zea mays	cis-acting regulatory element essential for the anaerobic induction
BnaA01T0051200ZS	ARE	AAACCA	1377	6	Zea mays	cis-acting regulatory element essential for the anaerobic induction
BnaA01T0051200ZS	ARE	AAACCA	1561	6	Zea mays	cis-acting regulatory element essential for the anaerobic induction
BnaA01T0051200ZS	MBS	CAACTG	1318	6	Arabidopsis thaliana	MYB binding site involved in drought-inducibility
BnaA01T0051200ZS	TGA-element	AACGAC	1983	6	Brassica oleracea	auxin-responsive element
BnaA01T0051200ZS	P-box	CCTTTTG	677	7	Oryza sativa	gibberellin-responsive element
BnaA01T0051200ZS	P-box	CCTTTTG	1673	7	Oryza sativa	gibberellin-responsive element
BnaA01T0051200ZS	MYC	CATTTG	333	6	Arabidopsis thaliana
BnaA01T0051200ZS	MYC	CAATTG	400	6	Arabidopsis thaliana
BnaA01T0051200ZS	DRE core	GCCGAC	829	6	Arabidopsis thaliana
BnaA01T0285000ZS	TCT-motif	TCTTAC	1298	6	Arabidopsis thaliana	part of a light responsive element
BnaA01T0285000ZS	Myb	CAACTG	619	6	Arabidopsis thaliana
BnaA01T0285000ZS	TCA	TCATCTTCAT	1027	9	Pisum sativum
BnaA01T0285000ZS	TCA	TCATCTTCAT	1087	9	Pisum sativum
BnaA01T0285000ZS	TCA	TCATCTTCAT	1677	9	Pisum sativum
BnaA01T0285000ZS	Unnamed__4	CTCC	188	4	Petroselinum hortense
BnaA01T0285000ZS	Unnamed__4	CTCC	382	4	Petroselinum hortense
BnaA01T0285000ZS	Unnamed__4	CTCC	437	4	Petroselinum hortense
BnaA01T0285000ZS	Unnamed__4	CTCC	454	4	Petroselinum hortense
BnaA01T0285000ZS	Unnamed__4	CTCC	491	4	Petroselinum hortense
BnaA01T0285000ZS	Unnamed__4	CTCC	551	4	Petroselinum hortense
BnaA01T0285000ZS	Unnamed__4	CTCC	667	4	Petroselinum hortense
BnaA01T0285000ZS	Unnamed__4	CTCC	762	4	Petroselinum hortense
BnaA01T0285000ZS	Unnamed__4	CTCC	848	4	Petroselinum hortense
BnaA01T0285000ZS	Unnamed__4	CTCC	925	4	Petroselinum hortense
BnaA01T0285000ZS	Unnamed__4	CTCC	1041	4	Petroselinum hortense
BnaA01T0285000ZS	Unnamed__4	CTCC	1055	4	Petroselinum hortense
BnaA01T0285000ZS	Unnamed__4	CTCC	1076	4	Petroselinum hortense
BnaA01T0285000ZS	Unnamed__4	CTCC	1115	4	Petroselinum hortense
BnaA01T0285000ZS	Unnamed__4	CTCC	1365	4	Petroselinum hortense
BnaA01T0285000ZS	Unnamed__4	CTCC	1467	4	Petroselinum hortense
BnaA01T0285000ZS	Unnamed__4	CTCC	1544	4	Petroselinum hortense
BnaA01T0285000ZS	Unnamed__4	CTCC	1587	4	Petroselinum hortense
BnaA01T0285000ZS	Unnamed__4	CTCC	1671	4	Petroselinum hortense
BnaA01T0285000ZS	Unnamed__4	CTCC	1952	4	Petroselinum hortense
BnaA01T0285000ZS	LTR	CCGAAA	1693	6	Hordeum vulgare	cis-acting element involved in low-temperature responsiveness
BnaA01T0285000ZS	MYC	CATTTG	817	6	Arabidopsis thaliana
BnaA01T0285000ZS	MYC	CATTTG	1204	6	Arabidopsis thaliana
BnaA01T0285000ZS	MYC	CAATTG	1284	6	Arabidopsis thaliana
BnaA01T0285000ZS	ARE	AAACCA	1015	6	Zea mays	cis-acting regulatory element essential for the anaerobic induction
BnaA01T0285000ZS	ARE	AAACCA	1836	6	Zea mays	cis-acting regulatory element essential for the anaerobic induction
BnaA01T0285000ZS	MBS	CAACTG	619	6	Arabidopsis thaliana	MYB binding site involved in drought-inducibility
BnaA01T0285000ZS	P-box	CCTTTTG	851	7	Oryza sativa	gibberellin-responsive element
BnaA01T0285000ZS	ABRE3a	TACGTG	176	6	Zea mays
BnaA01T0285000ZS	ABRE3a	TACGTG	1291	6	Zea mays
BnaA01T0285000ZS	Myb-binding site	CAACAG	107	6	Nicotiana tabacum
BnaA01T0285000ZS	Unnamed__1	CGTGG	1159	5	Zea mays
BnaA01T0285000ZS	Unnamed__1	CGTGG	1413	5	Zea mays
BnaA01T0285000ZS	ABRE4	CACGTA	176	6	Zea mays
BnaA01T0285000ZS	ABRE4	CACGTA	1291	6	Zea mays
BnaA01T0285000ZS	TATA-box	TATA	322	4	Arabidopsis thaliana	core promoter element around -30 of transcription start
BnaA01T0285000ZS	TATA-box	ATTATA	867	6	Brassica napus	core promoter element around -30 of transcription start
BnaA01T0285000ZS	TATA-box	TATAA	868	5	Arabidopsis thaliana	core promoter element around -30 of transcription start
BnaA01T0285000ZS	TATA-box	TATA	869	4	Arabidopsis thaliana	core promoter element around -30 of transcription start
BnaA01T0285000ZS	TATA-box	TATA	1348	4	Arabidopsis thaliana	core promoter element around -30 of transcription start
BnaA01T0285000ZS	TATA-box	ATATAT	1635	6	Brassica napus	core promoter element around -30 of transcription start
BnaA01T0285000ZS	TATA-box	TATA	1636	4	Arabidopsis thaliana	core promoter element around -30 of transcription start
BnaA01T0285000ZS	TATA-box	TATAAAA	1876	7	Pisum sativum	core promoter element around -30 of transcription start
BnaA01T0285000ZS	TATA-box	taTATAAAtc	1877	9	Arabidopsis thaliana	core promoter element around -30 of transcription start
BnaA01T0285000ZS	TATA-box	TATAA	1878	5	Arabidopsis thaliana	core promoter element around -30 of transcription start
BnaA01T0285000ZS	TATA-box	TATA	1879	4	Arabidopsis thaliana	core promoter element around -30 of transcription start
BnaA01T0285000ZS	AT~ABRE	TACGTGTC	1289	8	Arabidopsis thaliana
BnaA01T0285000ZS	AAGAA-motif	GAAAGAA	842	7	Avena sativa
BnaA01T0285000ZS	AAGAA-motif	gGTAAAGAAA	1812	9	Avena sativa
BnaA01T0285000ZS	CAAT-box	CAAT	59	4	Nicotiana glutinosa
BnaA01T0285000ZS	CAAT-box	CCAAT	190	5	Arabidopsis thaliana	common cis-acting element in promoter and enhancer regions
BnaA01T0285000ZS	CAAT-box	CAAT	191	4	Nicotiana glutinosa
BnaA01T0285000ZS	CAAT-box	CAAT	351	4	Nicotiana glutinosa
BnaA01T0285000ZS	CAAT-box	CAAT	367	4	Nicotiana glutinosa
BnaA01T0285000ZS	CAAT-box	CAAT	386	4	Nicotiana glutinosa
BnaA01T0285000ZS	CAAT-box	CAAT	596	4	Nicotiana glutinosa
BnaA01T0285000ZS	CAAT-box	CAAT	625	4	Nicotiana glutinosa
BnaA01T0285000ZS	CAAT-box	CAAAT	671	5	Pisum sativum	common cis-acting element in promoter and enhancer regions
BnaA01T0285000ZS	CAAT-box	CCAAT	674	5	Arabidopsis thaliana	common cis-acting element in promoter and enhancer regions
BnaA01T0285000ZS	CAAT-box	CAAT	706	4	Nicotiana glutinosa
BnaA01T0285000ZS	CAAT-box	CAAT	812	4	Nicotiana glutinosa
BnaA01T0285000ZS	CAAT-box	CAAAT	818	5	Pisum sativum	common cis-acting element in promoter and enhancer regions
BnaA01T0285000ZS	CAAT-box	CAAT	939	4	Nicotiana glutinosa
BnaA01T0285000ZS	CAAT-box	CAAT	965	4	Nicotiana glutinosa
BnaA01T0285000ZS	CAAT-box	CCAAT	991	5	Arabidopsis thaliana	common cis-acting element in promoter and enhancer regions
BnaA01T0285000ZS	CAAT-box	CCAAT	1000	5	Arabidopsis thaliana	common cis-acting element in promoter and enhancer regions
BnaA01T0285000ZS	CAAT-box	CAAT	1001	4	Nicotiana glutinosa
BnaA01T0285000ZS	CAAT-box	CAAT	1046	4	Nicotiana glutinosa
BnaA01T0285000ZS	CAAT-box	CAAAT	1204	5	Pisum sativum	common cis-acting element in promoter and enhancer regions
BnaA01T0285000ZS	CAAT-box	CAAT	1243	4	Nicotiana glutinosa
BnaA01T0285000ZS	CAAT-box	CCAAT	1283	5	Arabidopsis thaliana	common cis-acting element in promoter and enhancer regions
BnaA01T0285000ZS	CAAT-box	CAAT	1284	4	Nicotiana glutinosa
BnaA01T0285000ZS	CAAT-box	CAAT	1286	4	Nicotiana glutinosa
BnaA01T0285000ZS	CAAT-box	CAAT	1331	4	Nicotiana glutinosa
BnaA01T0285000ZS	CAAT-box	CCAAT	1368	5	Arabidopsis thaliana	common cis-acting element in promoter and enhancer regions
BnaA01T0285000ZS	CAAT-box	CAAT	1369	4	Nicotiana glutinosa
BnaA01T0285000ZS	CAAT-box	CAAT	1399	4	Nicotiana glutinosa
BnaA01T0285000ZS	CAAT-box	CAAAT	1419	5	Pisum sativum	common cis-acting element in promoter and enhancer regions
BnaA01T0285000ZS	CAAT-box	CCAAT	1610	5	Arabidopsis thaliana	common cis-acting element in promoter and enhancer regions
BnaA01T0285000ZS	CAAT-box	CAAT	1611	4	Nicotiana glutinosa
BnaA01T0285000ZS	CAAT-box	CAAT	1630	4	Nicotiana glutinosa
BnaA01T0285000ZS	CAAT-box	CCAAT	1674	5	Arabidopsis thaliana	common cis-acting element in promoter and enhancer regions
BnaA01T0285000ZS	CAAT-box	CAAT	1675	4	Nicotiana glutinosa
BnaA01T0285000ZS	CAAT-box	CAAAT	1833	5	Pisum sativum	common cis-acting element in promoter and enhancer regions
BnaA01T0285000ZS	TCA-element	CCATCTTTTT	1459	9	Nicotiana tabacum	cis-acting element involved in salicylic acid responsiveness
BnaA01T0285000ZS	WRE3	CCACCT	439	6	Pisum sativum
BnaA01T0285000ZS	GCN4_motif	TGAGTCA	1389	7	Oryza sativa	cis-regulatory element involved in endosperm expression
BnaA01T0285000ZS	MYB recognition site	CCGTTG	1451	6	Arabidopsis thaliana
BnaA01T0285000ZS	MYB recognition site	CCGTTG	1733	6	Arabidopsis thaliana
BnaA01T0285000ZS	CGTCA-motif	CGTCA	1653	5	Hordeum vulgare	cis-acting regulatory element involved in the MeJA-responsiveness
BnaA01T0285000ZS	TGACG-motif	TGACG	1653	5	Hordeum vulgare	cis-acting regulatory element involved in the MeJA-responsiveness
BnaA01T0285000ZS	AE-box	AGAAACTT	357	8	Arabidopsis thaliana	part of a module for light response
BnaA01T0285000ZS	Unnamed__2	CCCCGG	1515	6	Zea mays
BnaA01T0285000ZS	GARE-motif	TCTGTTG	107	7	Brassica oleracea	gibberellin-responsive element
BnaA01T0285000ZS	AT-rich element	ATAGAAATCAA	323	10	Glycine max	binding site of AT-rich DNA binding protein (ATBP-1)
BnaA01T0285000ZS	O2-site	GATGACATGG	76	9	Zea mays	cis-acting regulatory element involved in zein metabolism regulation
BnaA01T0285000ZS	G-box	TACGTG	176	6	Arabidopsis thaliana	cis-acting regulatory element involved in light responsiveness
BnaA01T0285000ZS	G-box	CACGTC	543	6	Zea mays	cis-acting regulatory element involved in light responsiveness
BnaA01T0285000ZS	G-box	CACGAC	1157	6	Zea mays	cis-acting regulatory element involved in light responsiveness
BnaA01T0285000ZS	G-box	TACGTG	1291	6	Arabidopsis thaliana	cis-acting regulatory element involved in light responsiveness
BnaA01T0285000ZS	CCAAT-box	CAACGG	1451	6	Hordeum vulgare	MYBHv1 binding site
BnaA01T0285000ZS	CCAAT-box	CAACGG	1733	6	Hordeum vulgare	MYBHv1 binding site
BnaA01T0285000ZS	GC-motif	CCCCCG	1129	6	Zea mays	enhancer-like element involved in anoxic specific inducibility
BnaA01T0285000ZS	as-1	TGACG	1653	5	Arabidopsis thaliana
BnaA01T0285000ZS	ABRE	CGTACGTGCA	174	9	Hordeum vulgare	cis-acting element involved in the abscisic acid responsiveness
BnaA01T0285000ZS	ABRE	ACGTG	176	5	Arabidopsis thaliana	cis-acting element involved in the abscisic acid responsiveness
BnaA01T0285000ZS	ABRE	ACGTG	543	5	Arabidopsis thaliana	cis-acting element involved in the abscisic acid responsiveness
BnaA01T0285000ZS	ABRE	TACGTGTC	1289	8	Oryza sativa	cis-acting element involved in the abscisic acid responsiveness
BnaA01T0285000ZS	ABRE	ACGTG	1291	5	Arabidopsis thaliana	cis-acting element involved in the abscisic acid responsiveness
BnaA01T0285000ZS	CAT-box	GCCACT	921	6	Arabidopsis thaliana	cis-acting regulatory element related to meristem expression
BnaA01T0285000ZS	MYB	CAACAG	107	6	Arabidopsis thaliana
BnaA01T0285000ZS	MYB	CAACCA	1066	6	Arabidopsis thaliana
BnaA01T0285000ZS	MYB	CAACCA	1579	6	Arabidopsis thaliana
BnaA01T0285000ZS	MYB	CAACCA	1789	6	Arabidopsis thaliana
BnaA01T0285000ZS		motif_sequence	182	4	organism	short_function
BnaA01T0285000ZS		motif_sequence	193	4	organism	short_function
BnaA01T0285000ZS		motif_sequence	382	4	organism	short_function
BnaA01T0285000ZS		motif_sequence	405	4	organism	short_function
BnaA01T0285000ZS		motif_sequence	503	4	organism	short_function
BnaA01T0285000ZS		motif_sequence	551	4	organism	short_function
BnaA01T0285000ZS		motif_sequence	598	4	organism	short_function
BnaA01T0285000ZS		motif_sequence	698	4	organism	short_function
BnaA01T0285000ZS		motif_sequence	960	4	organism	short_function
BnaA01T0285000ZS		motif_sequence	967	4	organism	short_function
BnaA01T0285000ZS		motif_sequence	1029	4	organism	short_function
BnaA01T0285000ZS		motif_sequence	1039	4	organism	short_function
BnaA01T0285000ZS		motif_sequence	1113	4	organism	short_function
BnaA01T0285000ZS		motif_sequence	1264	4	organism	short_function
BnaA01T0285000ZS		motif_sequence	1309	4	organism	short_function
BnaA01T0285000ZS		motif_sequence	1371	4	organism	short_function
BnaA01T0285000ZS		motif_sequence	1726	4	organism	short_function
BnaA01T0285000ZS		motif_sequence	1870	4	organism	short_function
BnaA01T0285000ZS		motif_sequence	1995	4	organism	short_function
BnaA01T0324200ZS	Unnamed__2	CCCCGG	335	6	Zea mays
BnaA01T0324200ZS	AE-box	AGAAACAA	423	8	Arabidopsis thaliana	part of a module for light response
BnaA01T0324200ZS	AE-box	AGAAACTT	493	8	Arabidopsis thaliana	part of a module for light response
BnaA01T0324200ZS	AT~TATA-box	TATATA	469	6	Arabidopsis thaliana
BnaA01T0324200ZS	ERE	ATTTTAAA	781	8	Nicotiana glutinos
BnaA01T0324200ZS		motif_sequence	58	4	organism	short_function
BnaA01T0324200ZS		motif_sequence	76	4	organism	short_function
BnaA01T0324200ZS		motif_sequence	259	4	organism	short_function
BnaA01T0324200ZS		motif_sequence	264	4	organism	short_function
BnaA01T0324200ZS		motif_sequence	413	4	organism	short_function
BnaA01T0324200ZS		motif_sequence	611	4	organism	short_function
BnaA01T0324200ZS		motif_sequence	951	4	organism	short_function
BnaA01T0324200ZS		motif_sequence	1038	4	organism	short_function
BnaA01T0324200ZS		motif_sequence	1361	4	organism	short_function
BnaA01T0324200ZS		motif_sequence	1365	4	organism	short_function
BnaA01T0324200ZS		motif_sequence	1424	4	organism	short_function
BnaA01T0324200ZS		motif_sequence	1515	4	organism	short_function
BnaA01T0324200ZS		motif_sequence	1781	4	organism	short_function
BnaA01T0324200ZS		motif_sequence	1948	4	organism	short_function
BnaA01T0324200ZS	GATA-motif	AAGGATAAGG	1645	9	Solanum tuberosum	part of a light responsive element
BnaA01T0324200ZS	STRE	AGGGG	226	5	Arabidopsis thaliana
BnaA01T0324200ZS	MYB	TAACCA	132	6	Arabidopsis thaliana
BnaA01T0324200ZS	MYB	CAACCA	666	6	Arabidopsis thaliana
BnaA01T0324200ZS	MYB	CAACCA	758	6	Arabidopsis thaliana
BnaA01T0324200ZS	MYB	CAACCA	1001	6	Arabidopsis thaliana
BnaA01T0324200ZS	MYB	CAACAG	1075	6	Arabidopsis thaliana
BnaA01T0324200ZS	MYB	TAACCA	1569	6	Arabidopsis thaliana
BnaA01T0324200ZS	CAT-box	GCCACT	550	6	Arabidopsis thaliana	cis-acting regulatory element related to meristem expression
BnaA01T0324200ZS	TC-rich repeats	GTTTTCTTAC	1727	9	Nicotiana tabacum	cis-acting element involved in defense and stress responsiveness
BnaA01T0324200ZS	I-box	GTATAAGGCC	656	9	Larix laricina	part of a light responsive element
BnaA01T0324200ZS	Unnamed__4	CTCC	266	4	Petroselinum hortense
BnaA01T0324200ZS	Unnamed__4	CTCC	298	4	Petroselinum hortense
BnaA01T0324200ZS	Unnamed__4	CTCC	646	4	Petroselinum hortense
BnaA01T0324200ZS	Unnamed__4	CTCC	1141	4	Petroselinum hortense
BnaA01T0324200ZS	Unnamed__4	CTCC	1247	4	Petroselinum hortense
BnaA01T0324200ZS	Unnamed__4	CTCC	1289	4	Petroselinum hortense
BnaA01T0324200ZS	Unnamed__4	CTCC	1361	4	Petroselinum hortense
BnaA01T0324200ZS	Unnamed__4	CTCC	1595	4	Petroselinum hortense
BnaA01T0324200ZS	Unnamed__4	CTCC	1948	4	Petroselinum hortense
BnaA01T0324200ZS	Myb	CAACTG	269	6	Arabidopsis thaliana
BnaA01T0324200ZS	Myb	CAACTG	1565	6	Arabidopsis thaliana
BnaA01T0324200ZS	TATC-box	TATCCCA	384	7	Oryza sativa	cis-acting element involved in gibberellin-responsiveness
BnaA01T0324200ZS	TCT-motif	TCTTAC	585	6	Arabidopsis thaliana	part of a light responsive element
BnaA01T0324200ZS	TCCC-motif	TCTCCCT	1359	7	Spinacia oleracea	part of a light responsive element
BnaA01T0324200ZS	GA-motif	ATAGATAA	476	8	Arabidopsis thaliana	part of a light responsive element
BnaA01T0324200ZS	TCA-element	CCATCTTTTT	816	9	Nicotiana tabacum	cis-acting element involved in salicylic acid responsiveness
BnaA01T0324200ZS	CAAT-box	CCAAT	128	5	Arabidopsis thaliana	common cis-acting element in promoter and enhancer regions
BnaA01T0324200ZS	CAAT-box	CAAT	129	4	Nicotiana glutinosa
BnaA01T0324200ZS	CAAT-box	CAAT	182	4	Nicotiana glutinosa
BnaA01T0324200ZS	CAAT-box	CAAT	280	4	Nicotiana glutinosa
BnaA01T0324200ZS	CAAT-box	CAAAT	285	5	Pisum sativum	common cis-acting element in promoter and enhancer regions
BnaA01T0324200ZS	CAAT-box	CAAT	326	4	Nicotiana glutinosa
BnaA01T0324200ZS	CAAT-box	CAAT	410	4	Nicotiana glutinosa
BnaA01T0324200ZS	CAAT-box	CAAT	461	4	Nicotiana glutinosa
BnaA01T0324200ZS	CAAT-box	CCAAT	648	5	Arabidopsis thaliana	common cis-acting element in promoter and enhancer regions
BnaA01T0324200ZS	CAAT-box	CAAT	649	4	Nicotiana glutinosa
BnaA01T0324200ZS	CAAT-box	CAAT	766	4	Nicotiana glutinosa
BnaA01T0324200ZS	CAAT-box	CAAAT	770	5	Pisum sativum	common cis-acting element in promoter and enhancer regions
BnaA01T0324200ZS	CAAT-box	CAAT	789	4	Nicotiana glutinosa
BnaA01T0324200ZS	CAAT-box	CAAAT	877	5	Pisum sativum	common cis-acting element in promoter and enhancer regions
BnaA01T0324200ZS	CAAT-box	CAAT	891	4	Nicotiana glutinosa
BnaA01T0324200ZS	CAAT-box	CAAT	1050	4	Nicotiana glutinosa
BnaA01T0324200ZS	CAAT-box	CAAAT	1094	5	Pisum sativum	common cis-acting element in promoter and enhancer regions
BnaA01T0324200ZS	CAAT-box	CAAAT	1213	5	Pisum sativum	common cis-acting element in promoter and enhancer regions
BnaA01T0324200ZS	CAAT-box	CAAAT	1243	5	Pisum sativum	common cis-acting element in promoter and enhancer regions
BnaA01T0324200ZS	CAAT-box	CAAAT	1391	5	Pisum sativum	common cis-acting element in promoter and enhancer regions
BnaA01T0324200ZS	CAAT-box	CAAT	1520	4	Nicotiana glutinosa
BnaA01T0324200ZS	CAAT-box	CAAT	1534	4	Nicotiana glutinosa
BnaA01T0324200ZS	CAAT-box	CCAAT	1546	5	Arabidopsis thaliana	common cis-acting element in promoter and enhancer regions
BnaA01T0324200ZS	CAAT-box	CAAT	1547	4	Nicotiana glutinosa
BnaA01T0324200ZS	CAAT-box	CAAT	1676	4	Nicotiana glutinosa
BnaA01T0324200ZS	CAAT-box	CAAAT	1719	5	Pisum sativum	common cis-acting element in promoter and enhancer regions
BnaA01T0324200ZS	CAAT-box	CAAAT	1766	5	Pisum sativum	common cis-acting element in promoter and enhancer regions
BnaA01T0324200ZS	CAAT-box	CAAAT	1788	5	Pisum sativum	common cis-acting element in promoter and enhancer regions
BnaA01T0324200ZS	CAAT-box	CAAAT	1804	5	Pisum sativum	common cis-acting element in promoter and enhancer regions
BnaA01T0324200ZS	CAAT-box	CAAAT	1811	5	Pisum sativum	common cis-acting element in promoter and enhancer regions
BnaA01T0324200ZS	CAAT-box	CAAAT	1838	5	Pisum sativum	common cis-acting element in promoter and enhancer regions
BnaA01T0324200ZS	CAAT-box	CAAAT	1871	5	Pisum sativum	common cis-acting element in promoter and enhancer regions
BnaA01T0324200ZS	CAAT-box	CAAAT	1911	5	Pisum sativum	common cis-acting element in promoter and enhancer regions
BnaA01T0324200ZS	AAGAA-motif	GAAAGAA	1696	7	Avena sativa
BnaA01T0324200ZS	TATA-box	TATA	311	4	Arabidopsis thaliana	core promoter element around -30 of transcription start
BnaA01T0324200ZS	TATA-box	TATATAA	468	7	Arabidopsis thaliana	core promoter element around -30 of transcription start
BnaA01T0324200ZS	TATA-box	TATATA	469	6	Arabidopsis thaliana	core promoter element around -30 of transcription start
BnaA01T0324200ZS	TATA-box	ATATAT	470	6	Brassica napus	core promoter element around -30 of transcription start
BnaA01T0324200ZS	TATA-box	TATA	471	4	Arabidopsis thaliana	core promoter element around -30 of transcription start
BnaA01T0324200ZS	TATA-box	TATA	531	4	Arabidopsis thaliana	core promoter element around -30 of transcription start
BnaA01T0324200ZS	TATA-box	TACAAAA	533	7	Oryza sativa	core promoter element around -30 of transcription start
BnaA01T0324200ZS	TATA-box	TACAAAA	561	7	Oryza sativa	core promoter element around -30 of transcription start
BnaA01T0324200ZS	TATA-box	ATATAA	740	6	Brassica oleracea	core promoter element around -30 of transcription start
BnaA01T0324200ZS	TATA-box	TATA	741	4	Arabidopsis thaliana	core promoter element around -30 of transcription start
BnaA01T0324200ZS	TATA-box	ccTATAAAaa	924	9	Arabidopsis thaliana	core promoter element around -30 of transcription start
BnaA01T0324200ZS	TATA-box	ATATAA	925	6	Brassica oleracea	core promoter element around -30 of transcription start
BnaA01T0324200ZS	TATA-box	TATA	926	4	Arabidopsis thaliana	core promoter element around -30 of transcription start
BnaA01T0324200ZS	TATA-box	TATAAA	1482	6	Helianthus annuus	core promoter element around -30 of transcription start
BnaA01T0324200ZS	TATA-box	TATAA	1483	5	Arabidopsis thaliana	core promoter element around -30 of transcription start
BnaA01T0324200ZS	TATA-box	TATA	1484	4	Arabidopsis thaliana	core promoter element around -30 of transcription start
BnaA01T0324200ZS	TATA-box	TATA	1523	4	Arabidopsis thaliana	core promoter element around -30 of transcription start
BnaA01T0324200ZS	TATA-box	TATA	1815	4	Arabidopsis thaliana	core promoter element around -30 of transcription start
BnaA01T0324200ZS	TATA-box	ccTATAAAaa	1822	9	Arabidopsis thaliana	core promoter element around -30 of transcription start
BnaA01T0324200ZS	TATA-box	TACAAAA	1824	7	Oryza sativa	core promoter element around -30 of transcription start
BnaA01T0324200ZS	Myc	TCTCTTA	884	7	Arabidopsis thaliana
BnaA01T0324200ZS	Myc	TCTCTTA	1099	7	Arabidopsis thaliana
BnaA01T0324200ZS	MYB-like sequence	TAACCA	132	6	Arabidopsis thaliana
BnaA01T0324200ZS	MYB-like sequence	TAACCA	1569	6	Arabidopsis thaliana
BnaA01T0324200ZS	Myb-binding site	CAACAG	1075	6	Nicotiana tabacum
BnaA01T0324200ZS	TGA-element	AACGAC	1026	6	Brassica oleracea	auxin-responsive element
BnaA01T0324200ZS	MBS	CAACTG	269	6	Arabidopsis thaliana	MYB binding site involved in drought-inducibility
BnaA01T0324200ZS	MBS	CAACTG	1565	6	Arabidopsis thaliana	MYB binding site involved in drought-inducibility
BnaA01T0324200ZS	ARE	AAACCA	523	6	Zea mays	cis-acting regulatory element essential for the anaerobic induction
BnaA01T0324200ZS	ARE	AAACCA	754	6	Zea mays	cis-acting regulatory element essential for the anaerobic induction
BnaA01T0324200ZS	ARE	AAACCA	1384	6	Zea mays	cis-acting regulatory element essential for the anaerobic induction
BnaA01T0324200ZS	MYC	CATTTG	285	6	Arabidopsis thaliana
BnaA01T0324200ZS	MYC	CATTTG	1837	6	Arabidopsis thaliana
BnaA01T0324200ZS	MRE	AACCTAA	1177	7	Petroselinum crispum	MYB binding site involved in light responsiveness
BnaA01T0333700ZS	MYB-like sequence	TAACCA	1353	6	Arabidopsis thaliana
BnaA01T0333700ZS	MYB-like sequence	TAACCA	1670	6	Arabidopsis thaliana
BnaA01T0333700ZS	MYB-like sequence	TAACCA	1818	6	Arabidopsis thaliana
BnaA01T0333700ZS	Unnamed__1	CGTGG	118	5	Zea mays
BnaA01T0333700ZS	Myb-binding site	CAACAG	133	6	Nicotiana tabacum
BnaA01T0333700ZS	Myb-binding site	CAACAG	973	6	Nicotiana tabacum
BnaA01T0333700ZS	TGA-element	AACGAC	237	6	Brassica oleracea	auxin-responsive element
BnaA01T0333700ZS	TGA-element	AACGAC	1434	6	Brassica oleracea	auxin-responsive element
BnaA01T0333700ZS	chs-Unit 1 m1	ACCTAACCCGC	1663	10	Hordeum vulgare	part of a light responsive element
BnaA01T0333700ZS	ARE	AAACCA	842	6	Zea mays	cis-acting regulatory element essential for the anaerobic induction
BnaA01T0333700ZS	ARE	AAACCA	1189	6	Zea mays	cis-acting regulatory element essential for the anaerobic induction
BnaA01T0333700ZS	ARE	AAACCA	1912	6	Zea mays	cis-acting regulatory element essential for the anaerobic induction
BnaA01T0333700ZS	MBS	CAACTG	568	6	Arabidopsis thaliana	MYB binding site involved in drought-inducibility
BnaA01T0333700ZS	MBS	CAACTG	1365	6	Arabidopsis thaliana	MYB binding site involved in drought-inducibility
BnaA01T0333700ZS	MRE	AACCTAA	548	7	Petroselinum crispum	MYB binding site involved in light responsiveness
BnaA01T0333700ZS	MRE	AACCTAA	853	7	Petroselinum crispum	MYB binding site involved in light responsiveness
BnaA01T0333700ZS	MYC	CATTTG	349	6	Arabidopsis thaliana
BnaA01T0333700ZS	MYC	CATGTG	653	6	Arabidopsis thaliana
BnaA01T0333700ZS	MYC	CATTTG	1233	6	Arabidopsis thaliana
BnaA01T0333700ZS	MYC	CATTTG	1888	6	Arabidopsis thaliana
BnaA01T0333700ZS	WRE3	CCACCT	97	6	Pisum sativum
BnaA01T0333700ZS	WRE3	CCACCT	1934	6	Pisum sativum
BnaA01T0333700ZS	CAAT-box	CAAAT	21	5	Pisum sativum	common cis-acting element in promoter and enhancer regions
BnaA01T0333700ZS	CAAT-box	CAAT	230	4	Nicotiana glutinosa
BnaA01T0333700ZS	CAAT-box	CCAAT	297	5	Arabidopsis thaliana	common cis-acting element in promoter and enhancer regions
BnaA01T0333700ZS	CAAT-box	CAAT	298	4	Nicotiana glutinosa
BnaA01T0333700ZS	CAAT-box	CAAAT	349	5	Pisum sativum	common cis-acting element in promoter and enhancer regions
BnaA01T0333700ZS	CAAT-box	CAAT	519	4	Nicotiana glutinosa
BnaA01T0333700ZS	CAAT-box	CAAT	608	4	Nicotiana glutinosa
BnaA01T0333700ZS	CAAT-box	CAAT	681	4	Nicotiana glutinosa
BnaA01T0333700ZS	CAAT-box	CAAT	710	4	Nicotiana glutinosa
BnaA01T0333700ZS	CAAT-box	CAAAT	754	5	Pisum sativum	common cis-acting element in promoter and enhancer regions
BnaA01T0333700ZS	CAAT-box	CAAT	885	4	Nicotiana glutinosa
BnaA01T0333700ZS	CAAT-box	CAAAT	910	5	Pisum sativum	common cis-acting element in promoter and enhancer regions
BnaA01T0333700ZS	CAAT-box	CAAT	922	4	Nicotiana glutinosa
BnaA01T0333700ZS	CAAT-box	CAAT	954	4	Nicotiana glutinosa
BnaA01T0333700ZS	CAAT-box	CCAAT	983	5	Arabidopsis thaliana	common cis-acting element in promoter and enhancer regions
BnaA01T0333700ZS	CAAT-box	CAAT	1133	4	Nicotiana glutinosa
BnaA01T0333700ZS	CAAT-box	CAAAT	1135	5	Pisum sativum	common cis-acting element in promoter and enhancer regions
BnaA01T0333700ZS	CAAT-box	CAAT	1150	4	Nicotiana glutinosa
BnaA01T0333700ZS	CAAT-box	CCAAT	1187	5	Arabidopsis thaliana	common cis-acting element in promoter and enhancer regions
BnaA01T0333700ZS	CAAT-box	CAAAT	1233	5	Pisum sativum	common cis-acting element in promoter and enhancer regions
BnaA01T0333700ZS	CAAT-box	CAAT	1247	4	Nicotiana glutinosa
BnaA01T0333700ZS	CAAT-box	CAAT	1358	4	Nicotiana glutinosa
BnaA01T0333700ZS	CAAT-box	CAAT	1377	4	Nicotiana glutinosa
BnaA01T0333700ZS	CAAT-box	CAAT	1397	4	Nicotiana glutinosa
BnaA01T0333700ZS	CAAT-box	CCAAT	1443	5	Arabidopsis thaliana	common cis-acting element in promoter and enhancer regions
BnaA01T0333700ZS	CAAT-box	CAAT	1444	4	Nicotiana glutinosa
BnaA01T0333700ZS	CAAT-box	CAAAT	1460	5	Pisum sativum	common cis-acting element in promoter and enhancer regions
BnaA01T0333700ZS	CAAT-box	CAAT	1492	4	Nicotiana glutinosa
BnaA01T0333700ZS	CAAT-box	CAAT	1559	4	Nicotiana glutinosa
BnaA01T0333700ZS	CAAT-box	CCAAT	1639	5	Arabidopsis thaliana	common cis-acting element in promoter and enhancer regions
BnaA01T0333700ZS	CAAT-box	CAAT	1640	4	Nicotiana glutinosa
BnaA01T0333700ZS	CAAT-box	CCAAT	1653	5	Arabidopsis thaliana	common cis-acting element in promoter and enhancer regions
BnaA01T0333700ZS	CAAT-box	CAAT	1845	4	Nicotiana glutinosa
BnaA01T0333700ZS	CAAT-box	CCAAT	1868	5	Arabidopsis thaliana	common cis-acting element in promoter and enhancer regions
BnaA01T0333700ZS	CAAT-box	CAAT	1869	4	Nicotiana glutinosa
BnaA01T0333700ZS	CAAT-box	CAAAT	1889	5	Pisum sativum	common cis-acting element in promoter and enhancer regions
BnaA01T0333700ZS	CAAT-box	CAAT	1953	4	Nicotiana glutinosa
BnaA01T0333700ZS	CAAT-box	CAAAT	1961	5	Pisum sativum	common cis-acting element in promoter and enhancer regions
BnaA01T0333700ZS	CAAT-box	CCAAT	1982	5	Arabidopsis thaliana	common cis-acting element in promoter and enhancer regions
BnaA01T0333700ZS	CAAT-box	CCAAT	1987	5	Arabidopsis thaliana	common cis-acting element in promoter and enhancer regions
BnaA01T0333700ZS	TATA-box	TATA	309	4	Arabidopsis thaliana	core promoter element around -30 of transcription start
BnaA01T0333700ZS	TATA-box	TACAAAA	461	7	Oryza sativa	core promoter element around -30 of transcription start
BnaA01T0333700ZS	TATA-box	TATATAA	473	7	Arabidopsis thaliana	core promoter element around -30 of transcription start
BnaA01T0333700ZS	TATA-box	TATATA	474	6	Arabidopsis thaliana	core promoter element around -30 of transcription start
BnaA01T0333700ZS	TATA-box	ATATAA	475	6	Brassica oleracea	core promoter element around -30 of transcription start
BnaA01T0333700ZS	TATA-box	TATA	476	4	Arabidopsis thaliana	core promoter element around -30 of transcription start
BnaA01T0333700ZS	TATA-box	ATTATA	484	6	Brassica napus	core promoter element around -30 of transcription start
BnaA01T0333700ZS	TATA-box	TATAA	485	5	Arabidopsis thaliana	core promoter element around -30 of transcription start
BnaA01T0333700ZS	TATA-box	TATA	486	4	Arabidopsis thaliana	core promoter element around -30 of transcription start
BnaA01T0333700ZS	TATA-box	TATA	542	4	Arabidopsis thaliana	core promoter element around -30 of transcription start
BnaA01T0333700ZS	TATA-box	ATATAT	747	6	Brassica napus	core promoter element around -30 of transcription start
BnaA01T0333700ZS	TATA-box	TATA	748	4	Arabidopsis thaliana	core promoter element around -30 of transcription start
BnaA01T0333700ZS	TATA-box	TATA	881	4	Arabidopsis thaliana	core promoter element around -30 of transcription start
BnaA01T0333700ZS	TATA-box	TATAAAT	1053	7	Brassica juncea	core promoter element around -30 of transcription start
BnaA01T0333700ZS	TATA-box	TATAAA	1054	6	Helianthus annuus	core promoter element around -30 of transcription start
BnaA01T0333700ZS	TATA-box	TATAA	1055	5	Arabidopsis thaliana	core promoter element around -30 of transcription start
BnaA01T0333700ZS	TATA-box	TATA	1056	4	Arabidopsis thaliana	core promoter element around -30 of transcription start
BnaA01T0333700ZS	TATA-box	TATAAA	1061	6	Helianthus annuus	core promoter element around -30 of transcription start
BnaA01T0333700ZS	TATA-box	TATAA	1062	5	Arabidopsis thaliana	core promoter element around -30 of transcription start
BnaA01T0333700ZS	TATA-box	TATA	1063	4	Arabidopsis thaliana	core promoter element around -30 of transcription start
BnaA01T0333700ZS	TATA-box	TATAA	1087	5	Arabidopsis thaliana	core promoter element around -30 of transcription start
BnaA01T0333700ZS	TATA-box	TATA	1088	4	Arabidopsis thaliana	core promoter element around -30 of transcription start
BnaA01T0333700ZS	TATA-box	TATA	1141	4	Arabidopsis thaliana	core promoter element around -30 of transcription start
BnaA01T0333700ZS	TATA-box	TATAAAA	1523	7	Pisum sativum	core promoter element around -30 of transcription start
BnaA01T0333700ZS	TATA-box	TATAAA	1524	6	Helianthus annuus	core promoter element around -30 of transcription start
BnaA01T0333700ZS	TATA-box	TATAA	1525	5	Arabidopsis thaliana	core promoter element around -30 of transcription start
BnaA01T0333700ZS	TATA-box	TATA	1526	4	Arabidopsis thaliana	core promoter element around -30 of transcription start
BnaA01T0333700ZS	TATA-box	ATTATA	1777	6	Brassica napus	core promoter element around -30 of transcription start
BnaA01T0333700ZS	TATA-box	TATAA	1778	5	Arabidopsis thaliana	core promoter element around -30 of transcription start
BnaA01T0333700ZS	TATA-box	TATA	1779	4	Arabidopsis thaliana	core promoter element around -30 of transcription start
BnaA01T0333700ZS	TATA-box	TATA	1950	4	Arabidopsis thaliana	core promoter element around -30 of transcription start
BnaA01T0333700ZS	TATC-box	TATCCCA	1291	7	Oryza sativa	cis-acting element involved in gibberellin-responsiveness
BnaA01T0333700ZS	TATC-box	TATCCCA	1439	7	Oryza sativa	cis-acting element involved in gibberellin-responsiveness
BnaA01T0333700ZS	LTR	CCGAAA	1759	6	Hordeum vulgare	cis-acting element involved in low-temperature responsiveness
BnaA01T0333700ZS	Unnamed__4	CTCC	400	4	Petroselinum hortense
BnaA01T0333700ZS	Unnamed__4	CTCC	419	4	Petroselinum hortense
BnaA01T0333700ZS	Unnamed__4	CTCC	627	4	Petroselinum hortense
BnaA01T0333700ZS	Unnamed__4	CTCC	831	4	Petroselinum hortense
BnaA01T0333700ZS	Unnamed__4	CTCC	898	4	Petroselinum hortense
BnaA01T0333700ZS	Unnamed__4	CTCC	1106	4	Petroselinum hortense
BnaA01T0333700ZS	Unnamed__4	CTCC	1164	4	Petroselinum hortense
BnaA01T0333700ZS	Unnamed__4	CTCC	1257	4	Petroselinum hortense
BnaA01T0333700ZS	Unnamed__4	CTCC	1419	4	Petroselinum hortense
BnaA01T0333700ZS	Unnamed__4	CTCC	1574	4	Petroselinum hortense
BnaA01T0333700ZS	Unnamed__4	CTCC	1637	4	Petroselinum hortense
BnaA01T0333700ZS	Unnamed__4	CTCC	1686	4	Petroselinum hortense
BnaA01T0333700ZS	Unnamed__4	CTCC	1706	4	Petroselinum hortense
BnaA01T0333700ZS	Unnamed__4	CTCC	1755	4	Petroselinum hortense
BnaA01T0333700ZS	Unnamed__4	CTCC	1813	4	Petroselinum hortense
BnaA01T0333700ZS	Unnamed__4	CTCC	1881	4	Petroselinum hortense
BnaA01T0333700ZS	Unnamed__4	CTCC	1975	4	Petroselinum hortense
BnaA01T0333700ZS	circadian	CAAAGATATC	6	9	Lycopersicon esculentum	cis-acting regulatory element involved in circadian control
BnaA01T0333700ZS	TCA	TCATCTTCAT	1645	9	Pisum sativum
BnaA01T0333700ZS	Myb	CAACTG	568	6	Arabidopsis thaliana
BnaA01T0333700ZS	Myb	TAACTG	668	6	Arabidopsis thaliana
BnaA01T0333700ZS	Myb	TAACTG	674	6	Arabidopsis thaliana
BnaA01T0333700ZS	Myb	CAACTG	1365	6	Arabidopsis thaliana
BnaA01T0333700ZS	G-box	CACGAC	1069	6	Zea mays	cis-acting regulatory element involved in light responsiveness
BnaA01T0333700ZS	GARE-motif	TCTGTTG	133	7	Brassica oleracea	gibberellin-responsive element
BnaA01T0333700ZS	TATA	TATAAAAT	1522	8	Arabidopsis thaliana
BnaA01T0333700ZS	GT1-motif	GGTTAA	823	6	Arabidopsis thaliana	light responsive element
BnaA01T0333700ZS		motif_sequence	3	4	organism	short_function
BnaA01T0333700ZS		motif_sequence	127	4	organism	short_function
BnaA01T0333700ZS		motif_sequence	155	4	organism	short_function
BnaA01T0333700ZS		motif_sequence	261	4	organism	short_function
BnaA01T0333700ZS		motif_sequence	354	4	organism	short_function
BnaA01T0333700ZS		motif_sequence	361	4	organism	short_function
BnaA01T0333700ZS		motif_sequence	403	4	organism	short_function
BnaA01T0333700ZS		motif_sequence	627	4	organism	short_function
BnaA01T0333700ZS		motif_sequence	740	4	organism	short_function
BnaA01T0333700ZS		motif_sequence	831	4	organism	short_function
BnaA01T0333700ZS		motif_sequence	888	4	organism	short_function
BnaA01T0333700ZS		motif_sequence	1214	4	organism	short_function
BnaA01T0333700ZS		motif_sequence	1297	4	organism	short_function
BnaA01T0333700ZS		motif_sequence	1303	4	organism	short_function
BnaA01T0333700ZS		motif_sequence	1419	4	organism	short_function
BnaA01T0333700ZS		motif_sequence	1546	4	organism	short_function
BnaA01T0333700ZS		motif_sequence	1596	4	organism	short_function
BnaA01T0333700ZS		motif_sequence	1675	4	organism	short_function
BnaA01T0333700ZS		motif_sequence	1749	4	organism	short_function
BnaA01T0333700ZS		motif_sequence	1765	4	organism	short_function
BnaA01T0333700ZS		motif_sequence	1784	4	organism	short_function
BnaA01T0333700ZS		motif_sequence	1898	4	organism	short_function
BnaA01T0333700ZS	STRE	AGGGG	1745	5	Arabidopsis thaliana
BnaA01T0333700ZS	Box 4	ATTAAT	1501	6	Petroselinum crispum	part of a conserved DNA module involved in light responsiveness
BnaA01T0333700ZS	Box 4	ATTAAT	1907	6	Petroselinum crispum	part of a conserved DNA module involved in light responsiveness
BnaA01T0333700ZS	Box 4	ATTAAT	1924	6	Petroselinum crispum	part of a conserved DNA module involved in light responsiveness
BnaA01T0333700ZS	MYB	CAACAG	133	6	Arabidopsis thaliana
BnaA01T0333700ZS	MYB	CAACCA	693	6	Arabidopsis thaliana
BnaA01T0333700ZS	MYB	CAACAG	973	6	Arabidopsis thaliana
BnaA01T0333700ZS	MYB	CAACCA	1317	6	Arabidopsis thaliana
BnaA01T0333700ZS	MYB	TAACCA	1353	6	Arabidopsis thaliana
BnaA01T0333700ZS	MYB	TAACCA	1670	6	Arabidopsis thaliana
BnaA01T0333700ZS	MYB	TAACCA	1818	6	Arabidopsis thaliana
BnaA01T0333700ZS	CCAAT-box	CAACGG	266	6	Hordeum vulgare	MYBHv1 binding site
BnaA01T0333700ZS	MYB recognition site	CCGTTG	266	6	Arabidopsis thaliana
BnaA01T0333700ZS	AT~TATA-box	TATATA	474	6	Arabidopsis thaliana
BnaA01T0333700ZS	W box	TTGACC	1990	6	Arabidopsis thaliana
BnaA01T0333700ZS	Unnamed__2	CCCCGG	827	6	Zea mays
BnaA01T0333700ZS	AE-box	AGAAACTT	302	8	Arabidopsis thaliana	part of a module for light response
BnaA01T0333900ZS	O2-site	GATGA(C/T)(A/G)TG(A/G)	145	8	Zea mays	cis-acting regulatory element involved in zein metabolism regulation
BnaA01T0333900ZS	I-box	GTATAAGGCC	1765	9	Larix laricina	part of a light responsive element
BnaA01T0333900ZS	GT1-motif	GGTTAA	877	6	Arabidopsis thaliana	light responsive element
BnaA01T0333900ZS	GT1-motif	GGTTAA	879	6	Arabidopsis thaliana	light responsive element
BnaA01T0333900ZS	STRE	AGGGG	1320	5	Arabidopsis thaliana
BnaA01T0333900ZS	STRE	AGGGG	1426	5	Arabidopsis thaliana
BnaA01T0333900ZS	MYB	TAACCA	876	6	Arabidopsis thaliana
BnaA01T0333900ZS	MYB	CAACAG	892	6	Arabidopsis thaliana
BnaA01T0333900ZS	MYB	TAACCA	939	6	Arabidopsis thaliana
BnaA01T0333900ZS	MYB	TAACCA	961	6	Arabidopsis thaliana
BnaA01T0333900ZS	MYB	CAACAG	1504	6	Arabidopsis thaliana
BnaA01T0333900ZS	MYB	CAACCA	1543	6	Arabidopsis thaliana
BnaA01T0333900ZS	MYB	TAACCA	1688	6	Arabidopsis thaliana
BnaA01T0333900ZS	as-1	TGACG	423	5	Arabidopsis thaliana
BnaA01T0333900ZS	as-1	TGACG	1083	5	Arabidopsis thaliana
BnaA01T0333900ZS	TC-rich repeats	ATTCTCTAAC	1984	9	Nicotiana tabacum	cis-acting element involved in defense and stress responsiveness
BnaA01T0333900ZS	CCAAT-box	CAACGG	1585	6	Hordeum vulgare	MYBHv1 binding site
BnaA01T0333900ZS	CGTCA-motif	CGTCA	423	5	Hordeum vulgare	cis-acting regulatory element involved in the MeJA-responsiveness
BnaA01T0333900ZS	CGTCA-motif	CGTCA	1083	5	Hordeum vulgare	cis-acting regulatory element involved in the MeJA-responsiveness
BnaA01T0333900ZS	MYB recognition site	CCGTTG	1585	6	Arabidopsis thaliana
BnaA01T0333900ZS	AT~TATA-box	TATATAAA	637	8	Arabidopsis thaliana
BnaA01T0333900ZS	AT~TATA-box	TATATA	639	6	Arabidopsis thaliana
BnaA01T0333900ZS	AT~TATA-box	TATATA	1275	6	Arabidopsis thaliana
BnaA01T0333900ZS	AE-box	AGAAACTT	1392	8	Arabidopsis thaliana	part of a module for light response
BnaA01T0333900ZS	ABRE4	CACGTA	312	6	Zea mays
BnaA01T0333900ZS	ABRE4	CACGTA	525	6	Zea mays
BnaA01T0333900ZS	ABRE4	CACGTA	1174	6	Zea mays
BnaA01T0333900ZS	Unnamed__1	GAATTTAATTAA	705	11	Glycine max	60K protein binding site
BnaA01T0333900ZS	Unnamed__1	CGTGG	1731	5	Zea mays
BnaA01T0333900ZS	Box II	TGGTAATAA	918	9	Solanum tuberosum	part of a light responsive element
BnaA01T0333900ZS	MBS	CAACTG	38	6	Arabidopsis thaliana	MYB binding site involved in drought-inducibility
BnaA01T0333900ZS	MBS	CAACTG	140	6	Arabidopsis thaliana	MYB binding site involved in drought-inducibility
BnaA01T0333900ZS	MBS	CAACTG	889	6	Arabidopsis thaliana	MYB binding site involved in drought-inducibility
BnaA01T0333900ZS	ARE	AAACCA	274	6	Zea mays	cis-acting regulatory element essential for the anaerobic induction
BnaA01T0333900ZS	ARE	AAACCA	821	6	Zea mays	cis-acting regulatory element essential for the anaerobic induction
BnaA01T0333900ZS	ARE	AAACCA	1804	6	Zea mays	cis-acting regulatory element essential for the anaerobic induction
BnaA01T0333900ZS	WUN-motif	CAATTACAT	1674	9	Nicotiana glutinosa
BnaA01T0333900ZS	MYC	CATTTG	380	6	Arabidopsis thaliana
BnaA01T0333900ZS	MYC	CATGTG	542	6	Arabidopsis thaliana
BnaA01T0333900ZS	MYC	CAATTG	761	6	Arabidopsis thaliana
BnaA01T0333900ZS	MYC	CATTTG	830	6	Arabidopsis thaliana
BnaA01T0333900ZS	MYC	CATTTG	1602	6	Arabidopsis thaliana
BnaA01T0333900ZS	AP-1	TGAGTTAG	152	8	Arabidopsis thaliana
BnaA01T0333900ZS	TCA-element	CCATCTTTTT	687	9	Nicotiana tabacum	cis-acting element involved in salicylic acid responsiveness
BnaA01T0333900ZS	TCA-element	CCATCTTTTT	1617	10	Nicotiana tabacum	cis-acting element involved in salicylic acid responsiveness
BnaA01T0333900ZS	TATA-box	TATA	280	4	Arabidopsis thaliana	core promoter element around -30 of transcription start
BnaA01T0333900ZS	TATA-box	TATAAA	295	6	Helianthus annuus	core promoter element around -30 of transcription start
BnaA01T0333900ZS	TATA-box	TATAA	296	5	Arabidopsis thaliana	core promoter element around -30 of transcription start
BnaA01T0333900ZS	TATA-box	TATA	297	4	Arabidopsis thaliana	core promoter element around -30 of transcription start
BnaA01T0333900ZS	TATA-box	TATAAATA	398	8	Daucus carota	core promoter element around -30 of transcription start
BnaA01T0333900ZS	TATA-box	TATAAAT	399	7	Brassica juncea	core promoter element around -30 of transcription start
BnaA01T0333900ZS	TATA-box	TATAAA	400	6	Helianthus annuus	core promoter element around -30 of transcription start
BnaA01T0333900ZS	TATA-box	TATAA	401	5	Arabidopsis thaliana	core promoter element around -30 of transcription start
BnaA01T0333900ZS	TATA-box	TATA	402	4	Arabidopsis thaliana	core promoter element around -30 of transcription start
BnaA01T0333900ZS	TATA-box	TATACA	452	6	Helianthus annuus	core promoter element around -30 of transcription start
BnaA01T0333900ZS	TATA-box	TATA	454	4	Arabidopsis thaliana	core promoter element around -30 of transcription start
BnaA01T0333900ZS	TATA-box	TATAA	485	5	Arabidopsis thaliana	core promoter element around -30 of transcription start
BnaA01T0333900ZS	TATA-box	TATA	486	4	Arabidopsis thaliana	core promoter element around -30 of transcription start
BnaA01T0333900ZS	TATA-box	TATAAAT	557	7	Brassica juncea	core promoter element around -30 of transcription start
BnaA01T0333900ZS	TATA-box	TATAAA	558	6	Helianthus annuus	core promoter element around -30 of transcription start
BnaA01T0333900ZS	TATA-box	TATAA	559	5	Arabidopsis thaliana	core promoter element around -30 of transcription start
BnaA01T0333900ZS	TATA-box	TATA	560	4	Arabidopsis thaliana	core promoter element around -30 of transcription start
BnaA01T0333900ZS	TATA-box	TATAAAA	636	7	Pisum sativum	core promoter element around -30 of transcription start
BnaA01T0333900ZS	TATA-box	TATAAA	637	6	Helianthus annuus	core promoter element around -30 of transcription start
BnaA01T0333900ZS	TATA-box	TATATAA	638	7	Arabidopsis thaliana	core promoter element around -30 of transcription start
BnaA01T0333900ZS	TATA-box	TATATA	639	6	Arabidopsis thaliana	core promoter element around -30 of transcription start
BnaA01T0333900ZS	TATA-box	ATATAT	640	6	Brassica napus	core promoter element around -30 of transcription start
BnaA01T0333900ZS	TATA-box	TATA	641	4	Arabidopsis thaliana	core promoter element around -30 of transcription start
BnaA01T0333900ZS	TATA-box	TATA	946	4	Arabidopsis thaliana	core promoter element around -30 of transcription start
BnaA01T0333900ZS	TATA-box	TATAAA	976	6	Helianthus annuus	core promoter element around -30 of transcription start
BnaA01T0333900ZS	TATA-box	TATAA	977	5	Arabidopsis thaliana	core promoter element around -30 of transcription start
BnaA01T0333900ZS	TATA-box	TATA	978	4	Arabidopsis thaliana	core promoter element around -30 of transcription start
BnaA01T0333900ZS	TATA-box	TATTTAAA	985	8	Arabidopsis thaliana	core promoter element around -30 of transcription start
BnaA01T0333900ZS	TATA-box	TATA	1107	4	Arabidopsis thaliana	core promoter element around -30 of transcription start
BnaA01T0333900ZS	TATA-box	TACAAAA	1164	7	Oryza sativa	core promoter element around -30 of transcription start
BnaA01T0333900ZS	TATA-box	TATA	1197	4	Arabidopsis thaliana	core promoter element around -30 of transcription start
BnaA01T0333900ZS	TATA-box	TATTTAAA	1269	8	Arabidopsis thaliana	core promoter element around -30 of transcription start
BnaA01T0333900ZS	TATA-box	ATATAT	1274	6	Brassica napus	core promoter element around -30 of transcription start
BnaA01T0333900ZS	TATA-box	TATATA	1275	6	Arabidopsis thaliana	core promoter element around -30 of transcription start
BnaA01T0333900ZS	TATA-box	ATATAA	1276	6	Brassica oleracea	core promoter element around -30 of transcription start
BnaA01T0333900ZS	TATA-box	TATA	1277	4	Arabidopsis thaliana	core promoter element around -30 of transcription start
BnaA01T0333900ZS	TATA-box	TATAA	1388	5	Arabidopsis thaliana	core promoter element around -30 of transcription start
BnaA01T0333900ZS	TATA-box	TATA	1389	4	Arabidopsis thaliana	core promoter element around -30 of transcription start
BnaA01T0333900ZS	TATA-box	TATAAAA	1443	7	Pisum sativum	core promoter element around -30 of transcription start
BnaA01T0333900ZS	TATA-box	TATAAA	1444	6	Helianthus annuus	core promoter element around -30 of transcription start
BnaA01T0333900ZS	TATA-box	TATAA	1445	5	Arabidopsis thaliana	core promoter element around -30 of transcription start
BnaA01T0333900ZS	TATA-box	TATA	1446	4	Arabidopsis thaliana	core promoter element around -30 of transcription start
BnaA01T0333900ZS	TATA-box	taTATAAAtc	1492	9	Arabidopsis thaliana	core promoter element around -30 of transcription start
BnaA01T0333900ZS	TATA-box	TATA	1539	4	Arabidopsis thaliana	core promoter element around -30 of transcription start
BnaA01T0333900ZS	TATA-box	ccTATAAAaa	1624	9	Arabidopsis thaliana	core promoter element around -30 of transcription start
BnaA01T0333900ZS	TATA-box	TACAAAA	1715	7	Oryza sativa	core promoter element around -30 of transcription start
BnaA01T0333900ZS	TATA-box	taTATAAAtc	1925	9	Arabidopsis thaliana	core promoter element around -30 of transcription start
BnaA01T0333900ZS	TATA-box	ATATAA	1926	6	Brassica oleracea	core promoter element around -30 of transcription start
BnaA01T0333900ZS	TATA-box	TATA	1927	4	Arabidopsis thaliana	core promoter element around -30 of transcription start
BnaA01T0333900ZS	Unnamed__4	CTCC	1317	4	Petroselinum hortense
BnaA01T0333900ZS	Unnamed__4	CTCC	1432	4	Petroselinum hortense
BnaA01T0333900ZS	Unnamed__4	CTCC	1561	4	Petroselinum hortense
BnaA01T0333900ZS	Unnamed__4	CTCC	1582	4	Petroselinum hortense
BnaA01T0333900ZS	G-box	TACGTG	312	6	Arabidopsis thaliana	cis-acting regulatory element involved in light responsiveness
BnaA01T0333900ZS	G-box	TACGTG	525	6	Arabidopsis thaliana	cis-acting regulatory element involved in light responsiveness
BnaA01T0333900ZS	G-box	TACGTG	1174	6	Arabidopsis thaliana	cis-acting regulatory element involved in light responsiveness
BnaA01T0333900ZS	G-box	CACGTG	1729	6	Arabidopsis thaliana	cis-acting regulatory element involved in light responsiveness
BnaA01T0333900ZS	GARE-motif	TCTGTTG	1504	7	Brassica oleracea	gibberellin-responsive element
BnaA01T0333900ZS	AT-rich element	ATAGAAATCAA	1926	10	Glycine max	binding site of AT-rich DNA binding protein (ATBP-1)
BnaA01T0333900ZS	AT-rich element	ATAGAAATCAA	1944	10	Glycine max	binding site of AT-rich DNA binding protein (ATBP-1)
BnaA01T0333900ZS		motif_sequence	129	4	organism	short_function
BnaA01T0333900ZS		motif_sequence	321	4	organism	short_function
BnaA01T0333900ZS		motif_sequence	336	4	organism	short_function
BnaA01T0333900ZS		motif_sequence	537	4	organism	short_function
BnaA01T0333900ZS		motif_sequence	1064	4	organism	short_function
BnaA01T0333900ZS		motif_sequence	1362	4	organism	short_function
BnaA01T0333900ZS		motif_sequence	1593	4	organism	short_function
BnaA01T0333900ZS		motif_sequence	1747	4	organism	short_function
BnaA01T0333900ZS		motif_sequence	1824	4	organism	short_function
BnaA01T0333900ZS	MSA-like	TCCAACGGT	1583	9	Catharanthus roseus	cis-acting element involved in cell cycle regulation
BnaA01T0333900ZS	chs-CMA1a	TTACTTAA	705	8	Daucus carota	part of a light responsive element
BnaA01T0333900ZS	G-Box	CACGTG	1729	6	Pisum sativum	cis-acting regulatory element involved in light responsiveness
BnaA01T0333900ZS	Box 4	ATTAAT	648	6	Petroselinum crispum	part of a conserved DNA module involved in light responsiveness
BnaA01T0333900ZS	ABRE	ACGTG	313	5	Arabidopsis thaliana	cis-acting element involved in the abscisic acid responsiveness
BnaA01T0333900ZS	ABRE	ACGTG	526	5	Arabidopsis thaliana	cis-acting element involved in the abscisic acid responsiveness
BnaA01T0333900ZS	ABRE	ACGTG	1175	5	Arabidopsis thaliana	cis-acting element involved in the abscisic acid responsiveness
BnaA01T0333900ZS	ABRE	CACGTG	1729	6	Arabidopsis thaliana	cis-acting element involved in the abscisic acid responsiveness
BnaA01T0333900ZS	ABRE	ACGTG	1730	5	Arabidopsis thaliana	cis-acting element involved in the abscisic acid responsiveness
BnaA01T0333900ZS	TGACG-motif	TGACG	423	5	Hordeum vulgare	cis-acting regulatory element involved in the MeJA-responsiveness
BnaA01T0333900ZS	TGACG-motif	TGACG	1083	5	Hordeum vulgare	cis-acting regulatory element involved in the MeJA-responsiveness
BnaA01T0333900ZS	ERE	ATTTTAAA	206	8	Nicotiana glutinos
BnaA01T0333900ZS	ERE	ATTTTAAA	1301	8	Nicotiana glutinos
BnaA01T0333900ZS	MYB-like sequence	TAACCA	876	6	Arabidopsis thaliana
BnaA01T0333900ZS	MYB-like sequence	TAACCA	939	6	Arabidopsis thaliana
BnaA01T0333900ZS	MYB-like sequence	TAACCA	961	6	Arabidopsis thaliana
BnaA01T0333900ZS	MYB-like sequence	TAACCA	1688	6	Arabidopsis thaliana
BnaA01T0333900ZS	Myb-binding site	CAACAG	892	6	Nicotiana tabacum
BnaA01T0333900ZS	Myb-binding site	CAACAG	1504	6	Nicotiana tabacum
BnaA01T0333900ZS	ABRE3a	TACGTG	312	6	Zea mays
BnaA01T0333900ZS	ABRE3a	TACGTG	525	6	Zea mays
BnaA01T0333900ZS	ABRE3a	TACGTG	1174	6	Zea mays
BnaA01T0333900ZS	P-box	CCTTTTG	871	7	Oryza sativa	gibberellin-responsive element
BnaA01T0333900ZS	MRE	AACCTAA	1782	7	Petroselinum crispum	MYB binding site involved in light responsiveness
BnaA01T0333900ZS	CAAT-box	CAAT	63	4	Nicotiana glutinosa
BnaA01T0333900ZS	CAAT-box	CAAT	218	4	Nicotiana glutinosa
BnaA01T0333900ZS	CAAT-box	CCCAATTT	229	8	Arabidopsis thaliana	common cis-acting element in promoter and enhancer regions
BnaA01T0333900ZS	CAAT-box	CCAAT	230	5	Arabidopsis thaliana	common cis-acting element in promoter and enhancer regions
BnaA01T0333900ZS	CAAT-box	CAAT	231	4	Nicotiana glutinosa
BnaA01T0333900ZS	CAAT-box	CAAT	266	4	Nicotiana glutinosa
BnaA01T0333900ZS	CAAT-box	CAAAT	284	5	Pisum sativum	common cis-acting element in promoter and enhancer regions
BnaA01T0333900ZS	CAAT-box	CAAT	376	4	Nicotiana glutinosa
BnaA01T0333900ZS	CAAT-box	CAAAT	381	5	Pisum sativum	common cis-acting element in promoter and enhancer regions
BnaA01T0333900ZS	CAAT-box	CAAT	390	4	Nicotiana glutinosa
BnaA01T0333900ZS	CAAT-box	CAAT	431	4	Nicotiana glutinosa
BnaA01T0333900ZS	CAAT-box	CAAAT	443	5	Pisum sativum	common cis-acting element in promoter and enhancer regions
BnaA01T0333900ZS	CAAT-box	CAAT	592	4	Nicotiana glutinosa
BnaA01T0333900ZS	CAAT-box	CAAT	652	4	Nicotiana glutinosa
BnaA01T0333900ZS	CAAT-box	CAAT	659	4	Nicotiana glutinosa
BnaA01T0333900ZS	CAAT-box	CAAT	693	4	Nicotiana glutinosa
BnaA01T0333900ZS	CAAT-box	CAAT	738	4	Nicotiana glutinosa
BnaA01T0333900ZS	CAAT-box	CAAT	742	4	Nicotiana glutinosa
BnaA01T0333900ZS	CAAT-box	CAAT	761	4	Nicotiana glutinosa
BnaA01T0333900ZS	CAAT-box	CAAT	763	4	Nicotiana glutinosa
BnaA01T0333900ZS	CAAT-box	CAAT	767	4	Nicotiana glutinosa
BnaA01T0333900ZS	CAAT-box	CAAT	807	4	Nicotiana glutinosa
BnaA01T0333900ZS	CAAT-box	CAAT	826	4	Nicotiana glutinosa
BnaA01T0333900ZS	CAAT-box	CAAAT	830	5	Pisum sativum	common cis-acting element in promoter and enhancer regions
BnaA01T0333900ZS	CAAT-box	CAAT	851	4	Nicotiana glutinosa
BnaA01T0333900ZS	CAAT-box	CAAT	864	4	Nicotiana glutinosa
BnaA01T0333900ZS	CAAT-box	CAAT	907	4	Nicotiana glutinosa
BnaA01T0333900ZS	CAAT-box	CAAT	929	4	Nicotiana glutinosa
BnaA01T0333900ZS	CAAT-box	CAAT	950	4	Nicotiana glutinosa
BnaA01T0333900ZS	CAAT-box	CAAT	966	4	Nicotiana glutinosa
BnaA01T0333900ZS	CAAT-box	CAAT	1027	4	Nicotiana glutinosa
BnaA01T0333900ZS	CAAT-box	CAAAT	1086	5	Pisum sativum	common cis-acting element in promoter and enhancer regions
BnaA01T0333900ZS	CAAT-box	CAAAT	1123	5	Pisum sativum	common cis-acting element in promoter and enhancer regions
BnaA01T0333900ZS	CAAT-box	CAAT	1152	4	Nicotiana glutinosa
BnaA01T0333900ZS	CAAT-box	CCAAT	1250	5	Arabidopsis thaliana	common cis-acting element in promoter and enhancer regions
BnaA01T0333900ZS	CAAT-box	CAAT	1251	4	Nicotiana glutinosa
BnaA01T0333900ZS	CAAT-box	CCAAT	1265	5	Arabidopsis thaliana	common cis-acting element in promoter and enhancer regions
BnaA01T0333900ZS	CAAT-box	CAAT	1266	4	Nicotiana glutinosa
BnaA01T0333900ZS	CAAT-box	CAAT	1295	4	Nicotiana glutinosa
BnaA01T0333900ZS	CAAT-box	TGCCAAC	1324	7	Petunia hybrida	common cis-acting element in promoter and enhancer regions
BnaA01T0333900ZS	CAAT-box	CAAAT	1340	5	Pisum sativum	common cis-acting element in promoter and enhancer regions
BnaA01T0333900ZS	CAAT-box	CAAAT	1367	5	Pisum sativum	common cis-acting element in promoter and enhancer regions
BnaA01T0333900ZS	CAAT-box	CAAAT	1602	5	Pisum sativum	common cis-acting element in promoter and enhancer regions
BnaA01T0333900ZS	CAAT-box	CAAT	1660	4	Nicotiana glutinosa
BnaA01T0333900ZS	CAAT-box	CAAT	1679	4	Nicotiana glutinosa
BnaA01T0333900ZS	CAAT-box	CAAAT	1866	5	Pisum sativum	common cis-acting element in promoter and enhancer regions
BnaA01T0333900ZS	CAAT-box	CAAT	1883	4	Nicotiana glutinosa
BnaA01T0333900ZS	CAAT-box	CAAAT	1895	5	Pisum sativum	common cis-acting element in promoter and enhancer regions
BnaA01T0333900ZS	CAAT-box	CAAT	1912	4	Nicotiana glutinosa
BnaA01T0333900ZS	CAAT-box	CAAAT	1934	5	Pisum sativum	common cis-acting element in promoter and enhancer regions
BnaA01T0333900ZS	CAAT-box	CAAT	1981	4	Nicotiana glutinosa
BnaA01T0333900ZS	GA-motif	ATAGATAA	467	8	Arabidopsis thaliana	part of a light responsive element
BnaA01T0333900ZS	GA-motif	ATAGATAA	1491	8	Arabidopsis thaliana	part of a light responsive element
BnaA01T0333900ZS	LTR	CCGAAA	1183	6	Hordeum vulgare	cis-acting element involved in low-temperature responsiveness
BnaA01T0333900ZS	TCA	TCATCTTCAT	535	9	Pisum sativum
BnaA01T0333900ZS	Myb	CAACTG	38	6	Arabidopsis thaliana
BnaA01T0333900ZS	Myb	CAACTG	140	6	Arabidopsis thaliana
BnaA01T0333900ZS	Myb	TAACTG	675	6	Arabidopsis thaliana
BnaA01T0333900ZS	Myb	CAACTG	889	6	Arabidopsis thaliana
BnaA01T0333900ZS	Myb	TAACTG	1359	6	Arabidopsis thaliana
BnaA01T0334300ZS	Unnamed__4	CTCC	408	4	Petroselinum hortense
BnaA01T0334300ZS	Unnamed__4	CTCC	427	4	Petroselinum hortense
BnaA01T0334300ZS	Unnamed__4	CTCC	636	4	Petroselinum hortense
BnaA01T0334300ZS	Unnamed__4	CTCC	840	4	Petroselinum hortense
BnaA01T0334300ZS	Unnamed__4	CTCC	907	4	Petroselinum hortense
BnaA01T0334300ZS	Unnamed__4	CTCC	1115	4	Petroselinum hortense
BnaA01T0334300ZS	Unnamed__4	CTCC	1173	4	Petroselinum hortense
BnaA01T0334300ZS	Unnamed__4	CTCC	1266	4	Petroselinum hortense
BnaA01T0334300ZS	Unnamed__4	CTCC	1419	4	Petroselinum hortense
BnaA01T0334300ZS	Unnamed__4	CTCC	1574	4	Petroselinum hortense
BnaA01T0334300ZS	Unnamed__4	CTCC	1637	4	Petroselinum hortense
BnaA01T0334300ZS	Unnamed__4	CTCC	1686	4	Petroselinum hortense
BnaA01T0334300ZS	Unnamed__4	CTCC	1706	4	Petroselinum hortense
BnaA01T0334300ZS	Unnamed__4	CTCC	1755	4	Petroselinum hortense
BnaA01T0334300ZS	Unnamed__4	CTCC	1813	4	Petroselinum hortense
BnaA01T0334300ZS	Unnamed__4	CTCC	1881	4	Petroselinum hortense
BnaA01T0334300ZS	Unnamed__4	CTCC	1975	4	Petroselinum hortense
BnaA01T0334300ZS	LTR	CCGAAA	1759	6	Hordeum vulgare	cis-acting element involved in low-temperature responsiveness
BnaA01T0334300ZS	Myb	CAACTG	577	6	Arabidopsis thaliana
BnaA01T0334300ZS	Myb	TAACTG	677	6	Arabidopsis thaliana
BnaA01T0334300ZS	Myb	TAACTG	683	6	Arabidopsis thaliana
BnaA01T0334300ZS	Myb	CAACTG	1374	6	Arabidopsis thaliana
BnaA01T0334300ZS	TCA	TCATCTTCAT	1645	9	Pisum sativum
BnaA01T0334300ZS	TATC-box	TATCCCA	1300	7	Oryza sativa	cis-acting element involved in gibberellin-responsiveness
BnaA01T0334300ZS	TATC-box	TATCCCA	1439	7	Oryza sativa	cis-acting element involved in gibberellin-responsiveness
BnaA01T0334300ZS	WRE3	CCACCT	1934	6	Pisum sativum
BnaA01T0334300ZS	TATA-box	TATAAA	51	6	Helianthus annuus	core promoter element around -30 of transcription start
BnaA01T0334300ZS	TATA-box	TATAA	52	5	Arabidopsis thaliana	core promoter element around -30 of transcription start
BnaA01T0334300ZS	TATA-box	TATA	53	4	Arabidopsis thaliana	core promoter element around -30 of transcription start
BnaA01T0334300ZS	TATA-box	TATAAAA	193	7	Pisum sativum	core promoter element around -30 of transcription start
BnaA01T0334300ZS	TATA-box	TATAAA	194	6	Helianthus annuus	core promoter element around -30 of transcription start
BnaA01T0334300ZS	TATA-box	TATAA	195	5	Arabidopsis thaliana	core promoter element around -30 of transcription start
BnaA01T0334300ZS	TATA-box	TATA	196	4	Arabidopsis thaliana	core promoter element around -30 of transcription start
BnaA01T0334300ZS	TATA-box	TATACA	225	6	Helianthus annuus	core promoter element around -30 of transcription start
BnaA01T0334300ZS	TATA-box	TATATA	227	6	Arabidopsis thaliana	core promoter element around -30 of transcription start
BnaA01T0334300ZS	TATA-box	ATATAA	228	6	Brassica oleracea	core promoter element around -30 of transcription start
BnaA01T0334300ZS	TATA-box	TATA	229	4	Arabidopsis thaliana	core promoter element around -30 of transcription start
BnaA01T0334300ZS	TATA-box	TATAA	301	5	Arabidopsis thaliana	core promoter element around -30 of transcription start
BnaA01T0334300ZS	TATA-box	TATA	302	4	Arabidopsis thaliana	core promoter element around -30 of transcription start
BnaA01T0334300ZS	TATA-box	TACAAAA	469	7	Oryza sativa	core promoter element around -30 of transcription start
BnaA01T0334300ZS	TATA-box	TATATAA	481	7	Arabidopsis thaliana	core promoter element around -30 of transcription start
BnaA01T0334300ZS	TATA-box	TATATA	482	6	Arabidopsis thaliana	core promoter element around -30 of transcription start
BnaA01T0334300ZS	TATA-box	ATATAA	483	6	Brassica oleracea	core promoter element around -30 of transcription start
BnaA01T0334300ZS	TATA-box	TATA	484	4	Arabidopsis thaliana	core promoter element around -30 of transcription start
BnaA01T0334300ZS	TATA-box	ATTATA	492	6	Brassica napus	core promoter element around -30 of transcription start
BnaA01T0334300ZS	TATA-box	TATAA	493	5	Arabidopsis thaliana	core promoter element around -30 of transcription start
BnaA01T0334300ZS	TATA-box	TATA	494	4	Arabidopsis thaliana	core promoter element around -30 of transcription start
BnaA01T0334300ZS	TATA-box	TATA	551	4	Arabidopsis thaliana	core promoter element around -30 of transcription start
BnaA01T0334300ZS	TATA-box	ATATAT	756	6	Brassica napus	core promoter element around -30 of transcription start
BnaA01T0334300ZS	TATA-box	TATA	757	4	Arabidopsis thaliana	core promoter element around -30 of transcription start
BnaA01T0334300ZS	TATA-box	TATA	890	4	Arabidopsis thaliana	core promoter element around -30 of transcription start
BnaA01T0334300ZS	TATA-box	TATAAAT	1062	7	Brassica juncea	core promoter element around -30 of transcription start
BnaA01T0334300ZS	TATA-box	TATAAA	1063	6	Helianthus annuus	core promoter element around -30 of transcription start
BnaA01T0334300ZS	TATA-box	TATAA	1064	5	Arabidopsis thaliana	core promoter element around -30 of transcription start
BnaA01T0334300ZS	TATA-box	TATA	1065	4	Arabidopsis thaliana	core promoter element around -30 of transcription start
BnaA01T0334300ZS	TATA-box	TATAAA	1070	6	Helianthus annuus	core promoter element around -30 of transcription start
BnaA01T0334300ZS	TATA-box	TATAA	1071	5	Arabidopsis thaliana	core promoter element around -30 of transcription start
BnaA01T0334300ZS	TATA-box	TATA	1072	4	Arabidopsis thaliana	core promoter element around -30 of transcription start
BnaA01T0334300ZS	TATA-box	TATAA	1096	5	Arabidopsis thaliana	core promoter element around -30 of transcription start
BnaA01T0334300ZS	TATA-box	TATA	1097	4	Arabidopsis thaliana	core promoter element around -30 of transcription start
BnaA01T0334300ZS	TATA-box	TATA	1150	4	Arabidopsis thaliana	core promoter element around -30 of transcription start
BnaA01T0334300ZS	TATA-box	TATAAAA	1523	7	Pisum sativum	core promoter element around -30 of transcription start
BnaA01T0334300ZS	TATA-box	TATAAA	1524	6	Helianthus annuus	core promoter element around -30 of transcription start
BnaA01T0334300ZS	TATA-box	TATAA	1525	5	Arabidopsis thaliana	core promoter element around -30 of transcription start
BnaA01T0334300ZS	TATA-box	TATA	1526	4	Arabidopsis thaliana	core promoter element around -30 of transcription start
BnaA01T0334300ZS	TATA-box	ATTATA	1777	6	Brassica napus	core promoter element around -30 of transcription start
BnaA01T0334300ZS	TATA-box	TATAA	1778	5	Arabidopsis thaliana	core promoter element around -30 of transcription start
BnaA01T0334300ZS	TATA-box	TATA	1779	4	Arabidopsis thaliana	core promoter element around -30 of transcription start
BnaA01T0334300ZS	TATA-box	TATA	1950	4	Arabidopsis thaliana	core promoter element around -30 of transcription start
BnaA01T0334300ZS	CAAT-box	CAAT	20	4	Nicotiana glutinosa
BnaA01T0334300ZS	CAAT-box	CAAT	37	4	Nicotiana glutinosa
BnaA01T0334300ZS	CAAT-box	CAAAT	171	5	Pisum sativum	common cis-acting element in promoter and enhancer regions
BnaA01T0334300ZS	CAAT-box	CAAT	270	4	Nicotiana glutinosa
BnaA01T0334300ZS	CAAT-box	CAAAT	357	5	Pisum sativum	common cis-acting element in promoter and enhancer regions
BnaA01T0334300ZS	CAAT-box	CAAT	527	4	Nicotiana glutinosa
BnaA01T0334300ZS	CAAT-box	CAAT	617	4	Nicotiana glutinosa
BnaA01T0334300ZS	CAAT-box	CAAT	690	4	Nicotiana glutinosa
BnaA01T0334300ZS	CAAT-box	CAAT	719	4	Nicotiana glutinosa
BnaA01T0334300ZS	CAAT-box	CAAAT	763	5	Pisum sativum	common cis-acting element in promoter and enhancer regions
BnaA01T0334300ZS	CAAT-box	CAAT	894	4	Nicotiana glutinosa
BnaA01T0334300ZS	CAAT-box	CAAAT	919	5	Pisum sativum	common cis-acting element in promoter and enhancer regions
BnaA01T0334300ZS	CAAT-box	CAAT	931	4	Nicotiana glutinosa
BnaA01T0334300ZS	CAAT-box	CAAT	963	4	Nicotiana glutinosa
BnaA01T0334300ZS	CAAT-box	CCAAT	992	5	Arabidopsis thaliana	common cis-acting element in promoter and enhancer regions
BnaA01T0334300ZS	CAAT-box	CAAT	1142	4	Nicotiana glutinosa
BnaA01T0334300ZS	CAAT-box	CAAAT	1144	5	Pisum sativum	common cis-acting element in promoter and enhancer regions
BnaA01T0334300ZS	CAAT-box	CAAT	1159	4	Nicotiana glutinosa
BnaA01T0334300ZS	CAAT-box	CCAAT	1196	5	Arabidopsis thaliana	common cis-acting element in promoter and enhancer regions
BnaA01T0334300ZS	CAAT-box	CAAAT	1242	5	Pisum sativum	common cis-acting element in promoter and enhancer regions
BnaA01T0334300ZS	CAAT-box	CAAT	1256	4	Nicotiana glutinosa
BnaA01T0334300ZS	CAAT-box	CAAT	1367	4	Nicotiana glutinosa
BnaA01T0334300ZS	CAAT-box	CAAT	1386	4	Nicotiana glutinosa
BnaA01T0334300ZS	CAAT-box	CAAT	1397	4	Nicotiana glutinosa
BnaA01T0334300ZS	CAAT-box	CCAAT	1443	5	Arabidopsis thaliana	common cis-acting element in promoter and enhancer regions
BnaA01T0334300ZS	CAAT-box	CAAT	1444	4	Nicotiana glutinosa
BnaA01T0334300ZS	CAAT-box	CAAAT	1460	5	Pisum sativum	common cis-acting element in promoter and enhancer regions
BnaA01T0334300ZS	CAAT-box	CAAT	1492	4	Nicotiana glutinosa
BnaA01T0334300ZS	CAAT-box	CAAT	1559	4	Nicotiana glutinosa
BnaA01T0334300ZS	CAAT-box	CCAAT	1639	5	Arabidopsis thaliana	common cis-acting element in promoter and enhancer regions
BnaA01T0334300ZS	CAAT-box	CAAT	1640	4	Nicotiana glutinosa
BnaA01T0334300ZS	CAAT-box	CCAAT	1653	5	Arabidopsis thaliana	common cis-acting element in promoter and enhancer regions
BnaA01T0334300ZS	CAAT-box	CAAT	1823	4	Nicotiana glutinosa
BnaA01T0334300ZS	CAAT-box	CAAT	1845	4	Nicotiana glutinosa
BnaA01T0334300ZS	CAAT-box	CCAAT	1868	5	Arabidopsis thaliana	common cis-acting element in promoter and enhancer regions
BnaA01T0334300ZS	CAAT-box	CAAT	1869	4	Nicotiana glutinosa
BnaA01T0334300ZS	CAAT-box	CAAAT	1889	5	Pisum sativum	common cis-acting element in promoter and enhancer regions
BnaA01T0334300ZS	CAAT-box	CAAT	1953	4	Nicotiana glutinosa
BnaA01T0334300ZS	CAAT-box	CAAAT	1961	5	Pisum sativum	common cis-acting element in promoter and enhancer regions
BnaA01T0334300ZS	CAAT-box	CCAAT	1982	5	Arabidopsis thaliana	common cis-acting element in promoter and enhancer regions
BnaA01T0334300ZS	CAAT-box	CCAAT	1987	5	Arabidopsis thaliana	common cis-acting element in promoter and enhancer regions
BnaA01T0334300ZS	AAGAA-motif	gGTAAAGAAA	106	9	Avena sativa
BnaA01T0334300ZS	MYB-like sequence	TAACCA	1362	6	Arabidopsis thaliana
BnaA01T0334300ZS	MYB-like sequence	TAACCA	1670	6	Arabidopsis thaliana
BnaA01T0334300ZS	MYB-like sequence	TAACCA	1818	6	Arabidopsis thaliana
BnaA01T0334300ZS	Unnamed__1	CGTGG	188	5	Zea mays
BnaA01T0334300ZS	Myb-binding site	CAACAG	982	6	Nicotiana tabacum
BnaA01T0334300ZS	MRE	AACCTAA	557	7	Petroselinum crispum	MYB binding site involved in light responsiveness
BnaA01T0334300ZS	MRE	AACCTAA	862	7	Petroselinum crispum	MYB binding site involved in light responsiveness
BnaA01T0334300ZS	MYC	CATTTG	357	6	Arabidopsis thaliana
BnaA01T0334300ZS	MYC	CATGTG	662	6	Arabidopsis thaliana
BnaA01T0334300ZS	MYC	CATTTG	1242	6	Arabidopsis thaliana
BnaA01T0334300ZS	MYC	CATTTG	1888	6	Arabidopsis thaliana
BnaA01T0334300ZS	TGA-element	AACGAC	1434	6	Brassica oleracea	auxin-responsive element
BnaA01T0334300ZS	chs-Unit 1 m1	ACCTAACCCGC	1663	10	Hordeum vulgare	part of a light responsive element
BnaA01T0334300ZS	MBS	CAACTG	577	6	Arabidopsis thaliana	MYB binding site involved in drought-inducibility
BnaA01T0334300ZS	MBS	CAACTG	1374	6	Arabidopsis thaliana	MYB binding site involved in drought-inducibility
BnaA01T0334300ZS	ARE	AAACCA	190	6	Zea mays	cis-acting regulatory element essential for the anaerobic induction
BnaA01T0334300ZS	ARE	AAACCA	1198	6	Zea mays	cis-acting regulatory element essential for the anaerobic induction
BnaA01T0334300ZS	ARE	AAACCA	1912	6	Zea mays	cis-acting regulatory element essential for the anaerobic induction
BnaA01T0334300ZS	Unnamed__2	CCCCGG	836	6	Zea mays
BnaA01T0334300ZS	W box	TTGACC	1990	6	Arabidopsis thaliana
BnaA01T0334300ZS	AT~TATA-box	TATATA	227	6	Arabidopsis thaliana
BnaA01T0334300ZS	AT~TATA-box	TATATA	482	6	Arabidopsis thaliana
BnaA01T0334300ZS	ERE	ATTTTAAA	132	8	Nicotiana glutinos
BnaA01T0334300ZS	Box 4	ATTAAT	64	6	Petroselinum crispum	part of a conserved DNA module involved in light responsiveness
BnaA01T0334300ZS	Box 4	ATTAAT	1501	6	Petroselinum crispum	part of a conserved DNA module involved in light responsiveness
BnaA01T0334300ZS	Box 4	ATTAAT	1907	6	Petroselinum crispum	part of a conserved DNA module involved in light responsiveness
BnaA01T0334300ZS	Box 4	ATTAAT	1924	6	Petroselinum crispum	part of a conserved DNA module involved in light responsiveness
BnaA01T0334300ZS	MYB	CAACCA	15	6	Arabidopsis thaliana
BnaA01T0334300ZS	MYB	CAACCA	702	6	Arabidopsis thaliana
BnaA01T0334300ZS	MYB	CAACAG	982	6	Arabidopsis thaliana
BnaA01T0334300ZS	MYB	CAACCA	1326	6	Arabidopsis thaliana
BnaA01T0334300ZS	MYB	TAACCA	1362	6	Arabidopsis thaliana
BnaA01T0334300ZS	MYB	TAACCA	1670	6	Arabidopsis thaliana
BnaA01T0334300ZS	MYB	TAACCA	1818	6	Arabidopsis thaliana
BnaA01T0334300ZS		motif_sequence	123	4	organism	short_function
BnaA01T0334300ZS		motif_sequence	167	4	organism	short_function
BnaA01T0334300ZS		motif_sequence	238	4	organism	short_function
BnaA01T0334300ZS		motif_sequence	362	4	organism	short_function
BnaA01T0334300ZS		motif_sequence	369	4	organism	short_function
BnaA01T0334300ZS		motif_sequence	411	4	organism	short_function
BnaA01T0334300ZS		motif_sequence	636	4	organism	short_function
BnaA01T0334300ZS		motif_sequence	749	4	organism	short_function
BnaA01T0334300ZS		motif_sequence	840	4	organism	short_function
BnaA01T0334300ZS		motif_sequence	897	4	organism	short_function
BnaA01T0334300ZS		motif_sequence	1223	4	organism	short_function
BnaA01T0334300ZS		motif_sequence	1306	4	organism	short_function
BnaA01T0334300ZS		motif_sequence	1312	4	organism	short_function
BnaA01T0334300ZS		motif_sequence	1419	4	organism	short_function
BnaA01T0334300ZS		motif_sequence	1546	4	organism	short_function
BnaA01T0334300ZS		motif_sequence	1596	4	organism	short_function
BnaA01T0334300ZS		motif_sequence	1675	4	organism	short_function
BnaA01T0334300ZS		motif_sequence	1749	4	organism	short_function
BnaA01T0334300ZS		motif_sequence	1765	4	organism	short_function
BnaA01T0334300ZS		motif_sequence	1784	4	organism	short_function
BnaA01T0334300ZS		motif_sequence	1898	4	organism	short_function
BnaA01T0334300ZS	STRE	AGGGG	1745	5	Arabidopsis thaliana
BnaA01T0334300ZS	O2-site	GATGATGTGG	238	9	Zea mays	cis-acting regulatory element involved in zein metabolism regulation
BnaA01T0334300ZS	G-box	CACGAC	1078	6	Zea mays	cis-acting regulatory element involved in light responsiveness
BnaA01T0334300ZS	GT1-motif	GGTTAA	832	6	Arabidopsis thaliana	light responsive element
BnaA01T0334300ZS	TATA	TATAAAAT	229	8	Arabidopsis thaliana
BnaA01T0334300ZS	TATA	TATAAAAT	1522	8	Arabidopsis thaliana
BnaA02T0188100ZS	I-box	AGATAAGG	405	8	Triticum aestivum	part of a light responsive element
BnaA02T0188100ZS	GT1-motif	GGTTAAT	639	7	Avena sativa	light responsive element
BnaA02T0188100ZS	GT1-motif	GGTTAA	640	6	Arabidopsis thaliana	light responsive element
BnaA02T0188100ZS	G-box	CACGTC	1506	6	Zea mays	cis-acting regulatory element involved in light responsiveness
BnaA02T0188100ZS	CTAG-motif	ACTAGCAGAA	595	9	Avena sativa
BnaA02T0188100ZS	as-1	TGACG	884	5	Arabidopsis thaliana
BnaA02T0188100ZS	ABRE	AACCCGG	1411	7	Arabidopsis thaliana	cis-acting element involved in the abscisic acid responsiveness
BnaA02T0188100ZS	ABRE	ACGTG	1507	5	Arabidopsis thaliana	cis-acting element involved in the abscisic acid responsiveness
BnaA02T0188100ZS	Box 4	ATTAAT	898	6	Petroselinum crispum	part of a conserved DNA module involved in light responsiveness
BnaA02T0188100ZS	MYB	TAACCA	641	6	Arabidopsis thaliana
BnaA02T0188100ZS	GATA-motif	GATAGGA	1194	7	Arabidopsis thaliana	part of a light responsive element
BnaA02T0188100ZS		motif_sequence	207	4	organism	short_function
BnaA02T0188100ZS		motif_sequence	299	4	organism	short_function
BnaA02T0188100ZS		motif_sequence	446	4	organism	short_function
BnaA02T0188100ZS		motif_sequence	457	4	organism	short_function
BnaA02T0188100ZS		motif_sequence	623	4	organism	short_function
BnaA02T0188100ZS		motif_sequence	659	4	organism	short_function
BnaA02T0188100ZS		motif_sequence	1017	4	organism	short_function
BnaA02T0188100ZS		motif_sequence	1058	4	organism	short_function
BnaA02T0188100ZS		motif_sequence	1425	4	organism	short_function
BnaA02T0188100ZS		motif_sequence	1481	4	organism	short_function
BnaA02T0188100ZS		motif_sequence	1486	4	organism	short_function
BnaA02T0188100ZS		motif_sequence	1642	4	organism	short_function
BnaA02T0188100ZS		motif_sequence	1740	4	organism	short_function
BnaA02T0188100ZS		motif_sequence	1819	4	organism	short_function
BnaA02T0188100ZS		motif_sequence	1862	4	organism	short_function
BnaA02T0188100ZS	MSA-like	TCAAACGGT	1491	9	Catharanthus roseus	cis-acting element involved in cell cycle regulation
BnaA02T0188100ZS	CGTCA-motif	CGTCA	884	5	Hordeum vulgare	cis-acting regulatory element involved in the MeJA-responsiveness
BnaA02T0188100ZS	TGACG-motif	TGACG	884	5	Hordeum vulgare	cis-acting regulatory element involved in the MeJA-responsiveness
BnaA02T0188100ZS	AT~TATA-box	TATATA	798	6	Arabidopsis thaliana
BnaA02T0188100ZS	AT~TATA-box	TATATA	800	6	Arabidopsis thaliana
BnaA02T0188100ZS	AT~TATA-box	TATATA	802	6	Arabidopsis thaliana
BnaA02T0188100ZS	AT~TATA-box	TATATA	804	6	Arabidopsis thaliana
BnaA02T0188100ZS	AT~TATA-box	TATATA	966	6	Arabidopsis thaliana
BnaA02T0188100ZS	AuxRR-core	GGTCCAT	1282	7	Nicotiana tabacum	cis-acting regulatory element involved in auxin responsiveness
BnaA02T0188100ZS	AE-box	AGAAACAA	1205	8	Arabidopsis thaliana	part of a module for light response
BnaA02T0188100ZS	AE-box	AGAAACAA	1965	8	Arabidopsis thaliana	part of a module for light response
BnaA02T0188100ZS	TGA-box	TGACGTAA	884	8	Glycine max	part of an auxin-responsive element
BnaA02T0188100ZS	Gap-box	CAAATGAA(A/G)A	506	9	Arabidopsis thaliana	part of a light responsive element
BnaA02T0188100ZS	Unnamed__2	AACCTAACCT	1098	10	Petroselinum hortense
BnaA02T0188100ZS	MYC	CATGTG	212	6	Arabidopsis thaliana
BnaA02T0188100ZS	MYC	CATTTG	506	6	Arabidopsis thaliana
BnaA02T0188100ZS	MYC	CAATTG	1182	6	Arabidopsis thaliana
BnaA02T0188100ZS	MYC	CATTTG	1631	6	Arabidopsis thaliana
BnaA02T0188100ZS	MYC	CATTTG	1689	6	Arabidopsis thaliana
BnaA02T0188100ZS	MYC	CAATTG	1899	6	Arabidopsis thaliana
BnaA02T0188100ZS	MRE	AACCTAA	1101	7	Petroselinum crispum	MYB binding site involved in light responsiveness
BnaA02T0188100ZS	TGA-element	AACGAC	1224	6	Brassica oleracea	auxin-responsive element
BnaA02T0188100ZS	MBS	CAACTG	1857	6	Arabidopsis thaliana	MYB binding site involved in drought-inducibility
BnaA02T0188100ZS	ARE	AAACCA	1390	6	Zea mays	cis-acting regulatory element essential for the anaerobic induction
BnaA02T0188100ZS	MYB-like sequence	TAACCA	641	6	Arabidopsis thaliana
BnaA02T0188100ZS	F-box	CTATTCTCATT	1156	10	Lycopersicon esculentum
BnaA02T0188100ZS	ATCT-motif	AATCTAATCC	57	9	Pisum sativum	part of a conserved DNA module involved in light responsiveness
BnaA02T0188100ZS	TATA-box	ATTATA	24	6	Brassica napus	core promoter element around -30 of transcription start
BnaA02T0188100ZS	TATA-box	TATAA	25	5	Arabidopsis thaliana	core promoter element around -30 of transcription start
BnaA02T0188100ZS	TATA-box	TATA	26	4	Arabidopsis thaliana	core promoter element around -30 of transcription start
BnaA02T0188100ZS	TATA-box	ATATAT	273	6	Brassica napus	core promoter element around -30 of transcription start
BnaA02T0188100ZS	TATA-box	TATA	274	4	Arabidopsis thaliana	core promoter element around -30 of transcription start
BnaA02T0188100ZS	TATA-box	ATATAT	285	6	Brassica napus	core promoter element around -30 of transcription start
BnaA02T0188100ZS	TATA-box	TATA	286	4	Arabidopsis thaliana	core promoter element around -30 of transcription start
BnaA02T0188100ZS	TATA-box	ATATAA	347	6	Brassica oleracea	core promoter element around -30 of transcription start
BnaA02T0188100ZS	TATA-box	TATA	348	4	Arabidopsis thaliana	core promoter element around -30 of transcription start
BnaA02T0188100ZS	TATA-box	TACAAAA	692	7	Oryza sativa	core promoter element around -30 of transcription start
BnaA02T0188100ZS	TATA-box	TACAAAA	747	7	Oryza sativa	core promoter element around -30 of transcription start
BnaA02T0188100ZS	TATA-box	ATTATA	767	6	Brassica napus	core promoter element around -30 of transcription start
BnaA02T0188100ZS	TATA-box	TATAA	768	5	Arabidopsis thaliana	core promoter element around -30 of transcription start
BnaA02T0188100ZS	TATA-box	TATA	769	4	Arabidopsis thaliana	core promoter element around -30 of transcription start
BnaA02T0188100ZS	TATA-box	TATACA	796	6	Helianthus annuus	core promoter element around -30 of transcription start
BnaA02T0188100ZS	TATA-box	TATATA	798	6	Arabidopsis thaliana	core promoter element around -30 of transcription start
BnaA02T0188100ZS	TATA-box	ATATAT	799	6	Brassica napus	core promoter element around -30 of transcription start
BnaA02T0188100ZS	TATA-box	TATATA	800	6	Arabidopsis thaliana	core promoter element around -30 of transcription start
BnaA02T0188100ZS	TATA-box	ATATAT	801	6	Brassica napus	core promoter element around -30 of transcription start
BnaA02T0188100ZS	TATA-box	TATATA	802	6	Arabidopsis thaliana	core promoter element around -30 of transcription start
BnaA02T0188100ZS	TATA-box	ATATAT	803	6	Brassica napus	core promoter element around -30 of transcription start
BnaA02T0188100ZS	TATA-box	TATATA	804	6	Arabidopsis thaliana	core promoter element around -30 of transcription start
BnaA02T0188100ZS	TATA-box	ATATAT	805	6	Brassica napus	core promoter element around -30 of transcription start
BnaA02T0188100ZS	TATA-box	TATA	806	4	Arabidopsis thaliana	core promoter element around -30 of transcription start
BnaA02T0188100ZS	TATA-box	TATA	821	4	Arabidopsis thaliana	core promoter element around -30 of transcription start
BnaA02T0188100ZS	TATA-box	TATA	828	4	Arabidopsis thaliana	core promoter element around -30 of transcription start
BnaA02T0188100ZS	TATA-box	ATTATA	877	6	Brassica napus	core promoter element around -30 of transcription start
BnaA02T0188100ZS	TATA-box	TATAA	878	5	Arabidopsis thaliana	core promoter element around -30 of transcription start
BnaA02T0188100ZS	TATA-box	TATA	879	4	Arabidopsis thaliana	core promoter element around -30 of transcription start
BnaA02T0188100ZS	TATA-box	ATTATA	964	6	Brassica napus	core promoter element around -30 of transcription start
BnaA02T0188100ZS	TATA-box	TATATAA	965	7	Arabidopsis thaliana	core promoter element around -30 of transcription start
BnaA02T0188100ZS	TATA-box	TATATA	966	6	Arabidopsis thaliana	core promoter element around -30 of transcription start
BnaA02T0188100ZS	TATA-box	TATA	968	4	Arabidopsis thaliana	core promoter element around -30 of transcription start
BnaA02T0188100ZS	TATA-box	TACAAAA	970	7	Oryza sativa	core promoter element around -30 of transcription start
BnaA02T0188100ZS	TATA-box	TATAA	1094	5	Arabidopsis thaliana	core promoter element around -30 of transcription start
BnaA02T0188100ZS	TATA-box	TATA	1095	4	Arabidopsis thaliana	core promoter element around -30 of transcription start
BnaA02T0188100ZS	TATA-box	TACAAAA	1272	7	Oryza sativa	core promoter element around -30 of transcription start
BnaA02T0188100ZS	TATA-box	ATATAA	1473	6	Brassica oleracea	core promoter element around -30 of transcription start
BnaA02T0188100ZS	TATA-box	TATA	1474	4	Arabidopsis thaliana	core promoter element around -30 of transcription start
BnaA02T0188100ZS	TATA-box	TATAA	1572	5	Arabidopsis thaliana	core promoter element around -30 of transcription start
BnaA02T0188100ZS	TATA-box	TATA	1573	4	Arabidopsis thaliana	core promoter element around -30 of transcription start
BnaA02T0188100ZS	TATA-box	TATAAAT	1705	7	Brassica juncea	core promoter element around -30 of transcription start
BnaA02T0188100ZS	TATA-box	TATAAA	1706	6	Helianthus annuus	core promoter element around -30 of transcription start
BnaA02T0188100ZS	TATA-box	TATAA	1707	5	Arabidopsis thaliana	core promoter element around -30 of transcription start
BnaA02T0188100ZS	TATA-box	TATA	1708	4	Arabidopsis thaliana	core promoter element around -30 of transcription start
BnaA02T0188100ZS	TATA-box	TACAAAA	1808	7	Oryza sativa	core promoter element around -30 of transcription start
BnaA02T0188100ZS	TATA-box	ATATAA	1873	6	Brassica oleracea	core promoter element around -30 of transcription start
BnaA02T0188100ZS	TATA-box	TATA	1874	4	Arabidopsis thaliana	core promoter element around -30 of transcription start
BnaA02T0188100ZS	CAAT-box	CAAT	55	4	Nicotiana glutinosa
BnaA02T0188100ZS	CAAT-box	CAAT	312	4	Nicotiana glutinosa
BnaA02T0188100ZS	CAAT-box	CAAAT	388	5	Pisum sativum	common cis-acting element in promoter and enhancer regions
BnaA02T0188100ZS	CAAT-box	CAAAT	506	5	Pisum sativum	common cis-acting element in promoter and enhancer regions
BnaA02T0188100ZS	CAAT-box	CAAAT	580	5	Pisum sativum	common cis-acting element in promoter and enhancer regions
BnaA02T0188100ZS	CAAT-box	CAAT	618	4	Nicotiana glutinosa
BnaA02T0188100ZS	CAAT-box	CAAT	701	4	Nicotiana glutinosa
BnaA02T0188100ZS	CAAT-box	CAAT	708	4	Nicotiana glutinosa
BnaA02T0188100ZS	CAAT-box	CAAT	809	4	Nicotiana glutinosa
BnaA02T0188100ZS	CAAT-box	CAAT	858	4	Nicotiana glutinosa
BnaA02T0188100ZS	CAAT-box	CAAT	882	4	Nicotiana glutinosa
BnaA02T0188100ZS	CAAT-box	CCAAT	915	5	Arabidopsis thaliana	common cis-acting element in promoter and enhancer regions
BnaA02T0188100ZS	CAAT-box	CAAAT	941	5	Pisum sativum	common cis-acting element in promoter and enhancer regions
BnaA02T0188100ZS	CAAT-box	CAAAT	949	5	Pisum sativum	common cis-acting element in promoter and enhancer regions
BnaA02T0188100ZS	CAAT-box	CAAT	1076	4	Nicotiana glutinosa
BnaA02T0188100ZS	CAAT-box	CAAT	1182	4	Nicotiana glutinosa
BnaA02T0188100ZS	CAAT-box	CAAT	1184	4	Nicotiana glutinosa
BnaA02T0188100ZS	CAAT-box	CAAT	1204	4	Nicotiana glutinosa
BnaA02T0188100ZS	CAAT-box	CCAAT	1215	5	Arabidopsis thaliana	common cis-acting element in promoter and enhancer regions
BnaA02T0188100ZS	CAAT-box	CAAT	1216	4	Nicotiana glutinosa
BnaA02T0188100ZS	CAAT-box	CAAAT	1234	5	Pisum sativum	common cis-acting element in promoter and enhancer regions
BnaA02T0188100ZS	CAAT-box	CAAT	1297	4	Nicotiana glutinosa
BnaA02T0188100ZS	CAAT-box	CAAAT	1400	5	Pisum sativum	common cis-acting element in promoter and enhancer regions
BnaA02T0188100ZS	CAAT-box	CAAAT	1467	5	Pisum sativum	common cis-acting element in promoter and enhancer regions
BnaA02T0188100ZS	CAAT-box	CAAAT	1632	5	Pisum sativum	common cis-acting element in promoter and enhancer regions
BnaA02T0188100ZS	CAAT-box	CAAT	1639	4	Nicotiana glutinosa
BnaA02T0188100ZS	CAAT-box	CAAAT	1690	5	Pisum sativum	common cis-acting element in promoter and enhancer regions
BnaA02T0188100ZS	CAAT-box	CAAT	1697	4	Nicotiana glutinosa
BnaA02T0188100ZS	CAAT-box	CCAAT	1816	5	Arabidopsis thaliana	common cis-acting element in promoter and enhancer regions
BnaA02T0188100ZS	CAAT-box	CAAT	1899	4	Nicotiana glutinosa
BnaA02T0188100ZS	CAAT-box	CAAT	1901	4	Nicotiana glutinosa
BnaA02T0188100ZS	AAGAA-motif	GAAAGAA	354	7	Avena sativa
BnaA02T0188100ZS	AAGAA-motif	gGTAAAGAAA	484	9	Avena sativa
BnaA02T0188100ZS	AAGAA-motif	GAAAGAA	1209	7	Avena sativa
BnaA02T0188100ZS	AAGAA-motif	GAAAGAA	1372	7	Avena sativa
BnaA02T0188100ZS	AAGAA-motif	GAAAGAA	1381	7	Avena sativa
BnaA02T0188100ZS	AAGAA-motif	GAAAGAA	1385	7	Avena sativa
BnaA02T0188100ZS	TCA-element	TCAGAAGAGG	1453	9	Brassica oleracea	cis-acting element involved in salicylic acid responsiveness
BnaA02T0188100ZS	TCCC-motif	TCTCCCT	297	7	Spinacia oleracea	part of a light responsive element
BnaA02T0188100ZS	TCCC-motif	TCTCCCT	675	7	Spinacia oleracea	part of a light responsive element
BnaA02T0188100ZS	Myb	TAACTG	121	6	Arabidopsis thaliana
BnaA02T0188100ZS	Myb	TAACTG	1087	6	Arabidopsis thaliana
BnaA02T0188100ZS	Myb	CAACTG	1857	6	Arabidopsis thaliana
BnaA02T0188100ZS	Unnamed__4	CTCC	40	4	Petroselinum hortense
BnaA02T0188100ZS	Unnamed__4	CTCC	82	4	Petroselinum hortense
BnaA02T0188100ZS	Unnamed__4	CTCC	299	4	Petroselinum hortense
BnaA02T0188100ZS	Unnamed__4	CTCC	332	4	Petroselinum hortense
BnaA02T0188100ZS	Unnamed__4	CTCC	611	4	Petroselinum hortense
BnaA02T0188100ZS	Unnamed__4	CTCC	614	4	Petroselinum hortense
BnaA02T0188100ZS	Unnamed__4	CTCC	631	4	Petroselinum hortense
BnaA02T0188100ZS	Unnamed__4	CTCC	673	4	Petroselinum hortense
BnaA02T0188100ZS	Unnamed__4	CTCC	677	4	Petroselinum hortense
BnaA02T0188100ZS	Unnamed__4	CTCC	1019	4	Petroselinum hortense
BnaA02T0188100ZS	Unnamed__4	CTCC	1139	4	Petroselinum hortense
BnaA02T0188100ZS	Unnamed__4	CTCC	1153	4	Petroselinum hortense
BnaA02T0188100ZS	Unnamed__4	CTCC	1193	4	Petroselinum hortense
BnaA02T0188100ZS	Unnamed__4	CTCC	1425	4	Petroselinum hortense
BnaA02T0188100ZS	Unnamed__4	CTCC	1481	4	Petroselinum hortense
BnaA02T0188100ZS	Unnamed__4	CTCC	1513	4	Petroselinum hortense
BnaA02T0188100ZS	Unnamed__4	CTCC	1562	4	Petroselinum hortense
BnaA02T0188100ZS	Unnamed__4	CTCC	1667	4	Petroselinum hortense
BnaA02T0188100ZS	Unnamed__4	CTCC	1733	4	Petroselinum hortense
BnaA02T0188100ZS	Unnamed__4	CTCC	1742	4	Petroselinum hortense
BnaA02T0188100ZS	Unnamed__4	CTCC	1819	4	Petroselinum hortense
BnaA02T0188100ZS	circadian	CAAAGATATC	227	9	Lycopersicon esculentum	cis-acting regulatory element involved in circadian control
BnaA02T0188100ZS	circadian	CAAAGATATC	1257	9	Lycopersicon esculentum	cis-acting regulatory element involved in circadian control
BnaA03T0355400ZS	AT~TATA-box	TATATA	1474	6	Arabidopsis thaliana
BnaA03T0355400ZS	AT~TATA-box	TATATA	1476	6	Arabidopsis thaliana
BnaA03T0355400ZS	MYB recognition site	CCGTTG	1306	6	Arabidopsis thaliana
BnaA03T0355400ZS	AE-box	AGAAACAA	382	8	Arabidopsis thaliana	part of a module for light response
BnaA03T0355400ZS	G-box	CACGTC	60	6	Zea mays	cis-acting regulatory element involved in light responsiveness
BnaA03T0355400ZS	G-box	CACGTG	1639	6	Arabidopsis thaliana	cis-acting regulatory element involved in light responsiveness
BnaA03T0355400ZS	A-box	CCGTCC	55	6	Petroselinum crispum	cis-acting regulatory element
BnaA03T0355400ZS	Unnamed__14	TCCACGTAGA	58	9	Zea mays
BnaA03T0355400ZS	GARE-motif	TCTGTTG	572	7	Brassica oleracea	gibberellin-responsive element
BnaA03T0355400ZS	I-box	GTATAAGGCC	684	9	Larix laricina	part of a light responsive element
BnaA03T0355400ZS	CCGTCC-box	CCGTCC	55	6	Petroselinum hortense
BnaA03T0355400ZS	STRE	AGGGG	166	5	Arabidopsis thaliana
BnaA03T0355400ZS	STRE	AGGGG	1607	5	Arabidopsis thaliana
BnaA03T0355400ZS	STRE	AGGGG	1829	5	Arabidopsis thaliana
BnaA03T0355400ZS		motif_sequence	41	4	organism	short_function
BnaA03T0355400ZS		motif_sequence	128	4	organism	short_function
BnaA03T0355400ZS		motif_sequence	209	4	organism	short_function
BnaA03T0355400ZS		motif_sequence	323	4	organism	short_function
BnaA03T0355400ZS		motif_sequence	414	4	organism	short_function
BnaA03T0355400ZS		motif_sequence	545	4	organism	short_function
BnaA03T0355400ZS		motif_sequence	639	4	organism	short_function
BnaA03T0355400ZS		motif_sequence	1214	4	organism	short_function
BnaA03T0355400ZS		motif_sequence	1256	4	organism	short_function
BnaA03T0355400ZS		motif_sequence	1292	4	organism	short_function
BnaA03T0355400ZS		motif_sequence	1310	4	organism	short_function
BnaA03T0355400ZS		motif_sequence	1328	4	organism	short_function
BnaA03T0355400ZS		motif_sequence	1367	4	organism	short_function
BnaA03T0355400ZS		motif_sequence	1443	4	organism	short_function
BnaA03T0355400ZS		motif_sequence	1585	4	organism	short_function
BnaA03T0355400ZS	MYB	CAACAG	573	6	Arabidopsis thaliana
BnaA03T0355400ZS	MYB	CAACCA	694	6	Arabidopsis thaliana
BnaA03T0355400ZS	MYB	TAACCA	1520	6	Arabidopsis thaliana
BnaA03T0355400ZS	MYB	TAACCA	1816	6	Arabidopsis thaliana
BnaA03T0355400ZS	G-Box	CACGTGAAA	1636	9	Pisum sativum	cis-acting regulatory element involved in light responsiveness
BnaA03T0355400ZS	G-Box	CACGTG	1639	6	Pisum sativum	cis-acting regulatory element involved in light responsiveness
BnaA03T0355400ZS	TC-rich repeats	GTTTTCTTAC	1931	9	Nicotiana tabacum	cis-acting element involved in defense and stress responsiveness
BnaA03T0355400ZS	ABRE	ACGTG	60	5	Arabidopsis thaliana	cis-acting element involved in the abscisic acid responsiveness
BnaA03T0355400ZS	ABRE	CACGTG	1639	6	Arabidopsis thaliana	cis-acting element involved in the abscisic acid responsiveness
BnaA03T0355400ZS	ABRE	ACGTG	1640	5	Arabidopsis thaliana	cis-acting element involved in the abscisic acid responsiveness
BnaA03T0355400ZS	CCAAT-box	CAACGG	1306	6	Hordeum vulgare	MYBHv1 binding site
BnaA03T0355400ZS	Unnamed__10	TCCACGTAGA	58	9	Zea mays
BnaA03T0355400ZS	TATC-box	TATCCCA	334	7	Oryza sativa	cis-acting element involved in gibberellin-responsiveness
BnaA03T0355400ZS	TCT-motif	TCTTAC	613	6	Arabidopsis thaliana	part of a light responsive element
BnaA03T0355400ZS	GA-motif	ATAGATAA	1657	8	Arabidopsis thaliana	part of a light responsive element
BnaA03T0355400ZS	LTR	CCGAAA	1161	6	Hordeum vulgare	cis-acting element involved in low-temperature responsiveness
BnaA03T0355400ZS	Unnamed__4	CTCC	248	4	Petroselinum hortense
BnaA03T0355400ZS	Unnamed__4	CTCC	420	4	Petroselinum hortense
BnaA03T0355400ZS	Unnamed__4	CTCC	450	4	Petroselinum hortense
BnaA03T0355400ZS	Unnamed__4	CTCC	674	4	Petroselinum hortense
BnaA03T0355400ZS	Unnamed__4	CTCC	1076	4	Petroselinum hortense
BnaA03T0355400ZS	Unnamed__4	CTCC	1214	4	Petroselinum hortense
BnaA03T0355400ZS	Unnamed__4	CTCC	1256	4	Petroselinum hortense
BnaA03T0355400ZS	Unnamed__4	CTCC	1310	4	Petroselinum hortense
BnaA03T0355400ZS	Unnamed__4	CTCC	1330	4	Petroselinum hortense
BnaA03T0355400ZS	Unnamed__4	CTCC	1357	4	Petroselinum hortense
BnaA03T0355400ZS	Unnamed__4	CTCC	1546	4	Petroselinum hortense
BnaA03T0355400ZS	Unnamed__4	CTCC	1902	4	Petroselinum hortense
BnaA03T0355400ZS	Unnamed__4	CTCC	1953	4	Petroselinum hortense
BnaA03T0355400ZS	CCGTCC motif	CCGTCC	55	6	Nicotiana tabacum
BnaA03T0355400ZS	Myb	TAACTG	131	6	Arabidopsis thaliana
BnaA03T0355400ZS	Myb	CAACTG	1516	6	Arabidopsis thaliana
BnaA03T0355400ZS	Myc	TCTCTTA	1097	7	Arabidopsis thaliana
BnaA03T0355400ZS	Myc	TCTCTTA	1920	7	Arabidopsis thaliana
BnaA03T0355400ZS	Myc	TCTCTTA	1938	7	Arabidopsis thaliana
BnaA03T0355400ZS	MYB-like sequence	TAACCA	1520	6	Arabidopsis thaliana
BnaA03T0355400ZS	MYB-like sequence	TAACCA	1816	6	Arabidopsis thaliana
BnaA03T0355400ZS	Myb-binding site	CAACAG	573	6	Nicotiana tabacum
BnaA03T0355400ZS	Unnamed__1	CGTGG	59	5	Zea mays
BnaA03T0355400ZS	Unnamed__8	TCCACGTAGA	58	9	Zea mays
BnaA03T0355400ZS	ARE	AAACCA	869	6	Zea mays	cis-acting regulatory element essential for the anaerobic induction
BnaA03T0355400ZS	MBS	CAACTG	1516	6	Arabidopsis thaliana	MYB binding site involved in drought-inducibility
BnaA03T0355400ZS	MYC	CATTTG	235	6	Arabidopsis thaliana
BnaA03T0355400ZS	MYC	CATTTG	426	6	Arabidopsis thaliana
BnaA03T0355400ZS	MYC	CATGTG	1703	6	Arabidopsis thaliana
BnaA03T0355400ZS	TCA-element	CCATCTTTTT	374	9	Nicotiana tabacum	cis-acting element involved in salicylic acid responsiveness
BnaA03T0355400ZS	3-AF1 binding site	TAAGAGAGGAA	1097	10	Solanum tuberosum	light responsive element
BnaA03T0355400ZS	CAAT-box	CAAT	6	4	Nicotiana glutinosa
BnaA03T0355400ZS	CAAT-box	CAAAT	235	5	Pisum sativum	common cis-acting element in promoter and enhancer regions
BnaA03T0355400ZS	CAAT-box	CAAT	276	4	Nicotiana glutinosa
BnaA03T0355400ZS	CAAT-box	CAAT	363	4	Nicotiana glutinosa
BnaA03T0355400ZS	CAAT-box	CAAAT	426	5	Pisum sativum	common cis-acting element in promoter and enhancer regions
BnaA03T0355400ZS	CAAT-box	CAAAT	498	5	Pisum sativum	common cis-acting element in promoter and enhancer regions
BnaA03T0355400ZS	CAAT-box	CCAAT	676	5	Arabidopsis thaliana	common cis-acting element in promoter and enhancer regions
BnaA03T0355400ZS	CAAT-box	CAAT	677	4	Nicotiana glutinosa
BnaA03T0355400ZS	CAAT-box	CAAAT	765	5	Pisum sativum	common cis-acting element in promoter and enhancer regions
BnaA03T0355400ZS	CAAT-box	CAAAT	881	5	Pisum sativum	common cis-acting element in promoter and enhancer regions
BnaA03T0355400ZS	CAAT-box	CAAAT	917	5	Pisum sativum	common cis-acting element in promoter and enhancer regions
BnaA03T0355400ZS	CAAT-box	CAAT	1007	4	Nicotiana glutinosa
BnaA03T0355400ZS	CAAT-box	CAAAT	1181	5	Pisum sativum	common cis-acting element in promoter and enhancer regions
BnaA03T0355400ZS	CAAT-box	CAAT	1382	4	Nicotiana glutinosa
BnaA03T0355400ZS	CAAT-box	CAAT	1459	4	Nicotiana glutinosa
BnaA03T0355400ZS	CAAT-box	CAAT	1684	4	Nicotiana glutinosa
BnaA03T0355400ZS	CAAT-box	CAAAT	1739	5	Pisum sativum	common cis-acting element in promoter and enhancer regions
BnaA03T0355400ZS	CAAT-box	CAAAT	1762	5	Pisum sativum	common cis-acting element in promoter and enhancer regions
BnaA03T0355400ZS	CAAT-box	CAAAT	1820	5	Pisum sativum	common cis-acting element in promoter and enhancer regions
BnaA03T0355400ZS	CAAT-box	CAAT	1851	4	Nicotiana glutinosa
BnaA03T0355400ZS	Unnamed__12	TCCACGTAGA	58	9	Zea mays
BnaA03T0355400ZS	AAGAA-motif	GAAAGAA	1733	7	Avena sativa
BnaA03T0355400ZS	TATA-box	TATA	261	4	Arabidopsis thaliana	core promoter element around -30 of transcription start
BnaA03T0355400ZS	TATA-box	ATATAA	554	6	Brassica oleracea	core promoter element around -30 of transcription start
BnaA03T0355400ZS	TATA-box	TATA	555	4	Arabidopsis thaliana	core promoter element around -30 of transcription start
BnaA03T0355400ZS	TATA-box	TATA	1012	4	Arabidopsis thaliana	core promoter element around -30 of transcription start
BnaA03T0355400ZS	TATA-box	ATATAA	1136	6	Brassica oleracea	core promoter element around -30 of transcription start
BnaA03T0355400ZS	TATA-box	TATA	1137	4	Arabidopsis thaliana	core promoter element around -30 of transcription start
BnaA03T0355400ZS	TATA-box	TATTTAAA	1191	8	Arabidopsis thaliana	core promoter element around -30 of transcription start
BnaA03T0355400ZS	TATA-box	TACAAAA	1415	7	Oryza sativa	core promoter element around -30 of transcription start
BnaA03T0355400ZS	TATA-box	TATACA	1418	6	Helianthus annuus	core promoter element around -30 of transcription start
BnaA03T0355400ZS	TATA-box	TATA	1420	4	Arabidopsis thaliana	core promoter element around -30 of transcription start
BnaA03T0355400ZS	TATA-box	TATATAA	1473	7	Arabidopsis thaliana	core promoter element around -30 of transcription start
BnaA03T0355400ZS	TATA-box	TATATA	1474	6	Arabidopsis thaliana	core promoter element around -30 of transcription start
BnaA03T0355400ZS	TATA-box	ATATAT	1475	6	Brassica napus	core promoter element around -30 of transcription start
BnaA03T0355400ZS	TATA-box	TATATA	1476	6	Arabidopsis thaliana	core promoter element around -30 of transcription start
BnaA03T0355400ZS	TATA-box	TATA	1478	4	Arabidopsis thaliana	core promoter element around -30 of transcription start
BnaA03T0355400ZS	TATA-box	ATATAT	1577	6	Brassica napus	core promoter element around -30 of transcription start
BnaA03T0355400ZS	TATA-box	TATA	1578	4	Arabidopsis thaliana	core promoter element around -30 of transcription start
BnaA03T0355400ZS	TATA-box	TACAAAA	1613	7	Oryza sativa	core promoter element around -30 of transcription start
BnaA03T0355400ZS	TATA-box	taTATAAAtc	1654	9	Arabidopsis thaliana	core promoter element around -30 of transcription start
BnaA03T0355400ZS	TATA-box	TATA	1824	4	Arabidopsis thaliana	core promoter element around -30 of transcription start
BnaA03T0355400ZS	TATA-box	TACAAAA	1833	7	Oryza sativa	core promoter element around -30 of transcription start
BnaA04T0101900ZS	TCT-motif	TCTTAC	705	6	Arabidopsis thaliana	part of a light responsive element
BnaA04T0101900ZS	TCT-motif	TCTTAC	1161	6	Arabidopsis thaliana	part of a light responsive element
BnaA04T0101900ZS	TCT-motif	TCTTAC	1951	6	Arabidopsis thaliana	part of a light responsive element
BnaA04T0101900ZS	LS7	CAGATTTATTTTTA	1903	13	Zea mays	part of a light responsive element
BnaA04T0101900ZS	Myb	TAACTG	1082	6	Arabidopsis thaliana
BnaA04T0101900ZS	LTR	CCGAAA	47	6	Hordeum vulgare	cis-acting element involved in low-temperature responsiveness
BnaA04T0101900ZS	Unnamed__4	CTCC	350	4	Petroselinum hortense
BnaA04T0101900ZS	Unnamed__4	CTCC	941	4	Petroselinum hortense
BnaA04T0101900ZS	Unnamed__4	CTCC	1441	4	Petroselinum hortense
BnaA04T0101900ZS	Unnamed__4	CTCC	1585	4	Petroselinum hortense
BnaA04T0101900ZS	Unnamed__4	CTCC	1590	4	Petroselinum hortense
BnaA04T0101900ZS	Unnamed__4	CTCC	1604	4	Petroselinum hortense
BnaA04T0101900ZS	Unnamed__4	CTCC	1632	4	Petroselinum hortense
BnaA04T0101900ZS	Unnamed__4	CTCC	1714	4	Petroselinum hortense
BnaA04T0101900ZS	Unnamed__4	CTCC	1988	4	Petroselinum hortense
BnaA04T0101900ZS	ARE	AAACCA	28	6	Zea mays	cis-acting regulatory element essential for the anaerobic induction
BnaA04T0101900ZS	ARE	AAACCA	283	6	Zea mays	cis-acting regulatory element essential for the anaerobic induction
BnaA04T0101900ZS	MYC	CATTTG	452	6	Arabidopsis thaliana
BnaA04T0101900ZS	MYC	CATGTG	993	6	Arabidopsis thaliana
BnaA04T0101900ZS	MYC	CATGTG	1541	6	Arabidopsis thaliana
BnaA04T0101900ZS	Myc	TCTCTTA	1374	7	Arabidopsis thaliana
BnaA04T0101900ZS	Unnamed__1	CGTGG	877	5	Zea mays
BnaA04T0101900ZS	Unnamed__1	CGTGG	1606	5	Zea mays
BnaA04T0101900ZS	Myb-binding site	CAACAG	1255	6	Nicotiana tabacum
BnaA04T0101900ZS	MYB-like sequence	TAACCA	1425	6	Arabidopsis thaliana
BnaA04T0101900ZS	AAGAA-motif	GAAAGAA	853	7	Avena sativa
BnaA04T0101900ZS	AAGAA-motif	GAAAGAA	1501	7	Avena sativa
BnaA04T0101900ZS	AAGAA-motif	GAAAGAA	1955	7	Avena sativa
BnaA04T0101900ZS	CAAT-box	CAAT	260	4	Nicotiana glutinosa
BnaA04T0101900ZS	CAAT-box	CAAAT	274	5	Pisum sativum	common cis-acting element in promoter and enhancer regions
BnaA04T0101900ZS	CAAT-box	CAAT	423	4	Nicotiana glutinosa
BnaA04T0101900ZS	CAAT-box	CAAT	428	4	Nicotiana glutinosa
BnaA04T0101900ZS	CAAT-box	CAAAT	452	5	Pisum sativum	common cis-acting element in promoter and enhancer regions
BnaA04T0101900ZS	CAAT-box	CAAT	459	4	Nicotiana glutinosa
BnaA04T0101900ZS	CAAT-box	CAAAT	488	5	Pisum sativum	common cis-acting element in promoter and enhancer regions
BnaA04T0101900ZS	CAAT-box	CCAAT	496	5	Arabidopsis thaliana	common cis-acting element in promoter and enhancer regions
BnaA04T0101900ZS	CAAT-box	CAAT	538	4	Nicotiana glutinosa
BnaA04T0101900ZS	CAAT-box	CAAAT	552	5	Pisum sativum	common cis-acting element in promoter and enhancer regions
BnaA04T0101900ZS	CAAT-box	CCAAT	682	5	Arabidopsis thaliana	common cis-acting element in promoter and enhancer regions
BnaA04T0101900ZS	CAAT-box	CAAT	683	4	Nicotiana glutinosa
BnaA04T0101900ZS	CAAT-box	CAAT	693	4	Nicotiana glutinosa
BnaA04T0101900ZS	CAAT-box	CCAAT	712	5	Arabidopsis thaliana	common cis-acting element in promoter and enhancer regions
BnaA04T0101900ZS	CAAT-box	CAAT	713	4	Nicotiana glutinosa
BnaA04T0101900ZS	CAAT-box	CCAAT	730	5	Arabidopsis thaliana	common cis-acting element in promoter and enhancer regions
BnaA04T0101900ZS	CAAT-box	CAAT	731	4	Nicotiana glutinosa
BnaA04T0101900ZS	CAAT-box	CAAT	813	4	Nicotiana glutinosa
BnaA04T0101900ZS	CAAT-box	CAAAT	834	5	Pisum sativum	common cis-acting element in promoter and enhancer regions
BnaA04T0101900ZS	CAAT-box	CAAT	884	4	Nicotiana glutinosa
BnaA04T0101900ZS	CAAT-box	CAAAT	933	5	Pisum sativum	common cis-acting element in promoter and enhancer regions
BnaA04T0101900ZS	CAAT-box	CAAAT	965	5	Pisum sativum	common cis-acting element in promoter and enhancer regions
BnaA04T0101900ZS	CAAT-box	CAAT	1054	4	Nicotiana glutinosa
BnaA04T0101900ZS	CAAT-box	CAAT	1064	4	Nicotiana glutinosa
BnaA04T0101900ZS	CAAT-box	CAAAT	1110	5	Pisum sativum	common cis-acting element in promoter and enhancer regions
BnaA04T0101900ZS	CAAT-box	CAAT	1156	4	Nicotiana glutinosa
BnaA04T0101900ZS	CAAT-box	CAAT	1167	4	Nicotiana glutinosa
BnaA04T0101900ZS	CAAT-box	CAAT	1216	4	Nicotiana glutinosa
BnaA04T0101900ZS	CAAT-box	CAAAT	1422	5	Pisum sativum	common cis-acting element in promoter and enhancer regions
BnaA04T0101900ZS	CAAT-box	CAAAT	1437	5	Pisum sativum	common cis-acting element in promoter and enhancer regions
BnaA04T0101900ZS	CAAT-box	CAAT	1461	4	Nicotiana glutinosa
BnaA04T0101900ZS	CAAT-box	CAAAT	1796	5	Pisum sativum	common cis-acting element in promoter and enhancer regions
BnaA04T0101900ZS	CAAT-box	CAAAT	1844	5	Pisum sativum	common cis-acting element in promoter and enhancer regions
BnaA04T0101900ZS	CAAT-box	CAAT	1884	4	Nicotiana glutinosa
BnaA04T0101900ZS	CAAT-box	CCAAT	1891	5	Arabidopsis thaliana	common cis-acting element in promoter and enhancer regions
BnaA04T0101900ZS	CAAT-box	CCAAT	1946	5	Arabidopsis thaliana	common cis-acting element in promoter and enhancer regions
BnaA04T0101900ZS	CAAT-box	CAAT	1967	4	Nicotiana glutinosa
BnaA04T0101900ZS	CAAT-box	CCAAT	1984	5	Arabidopsis thaliana	common cis-acting element in promoter and enhancer regions
BnaA04T0101900ZS	TATA-box	ATATAT	52	6	Brassica napus	core promoter element around -30 of transcription start
BnaA04T0101900ZS	TATA-box	TATA	53	4	Arabidopsis thaliana	core promoter element around -30 of transcription start
BnaA04T0101900ZS	TATA-box	TATACA	70	6	Helianthus annuus	core promoter element around -30 of transcription start
BnaA04T0101900ZS	TATA-box	TATA	72	4	Arabidopsis thaliana	core promoter element around -30 of transcription start
BnaA04T0101900ZS	TATA-box	taTATAAAtc	83	10	Arabidopsis thaliana	core promoter element around -30 of transcription start
BnaA04T0101900ZS	TATA-box	TATAAAT	84	7	Brassica juncea	core promoter element around -30 of transcription start
BnaA04T0101900ZS	TATA-box	TATAAA	85	6	Helianthus annuus	core promoter element around -30 of transcription start
BnaA04T0101900ZS	TATA-box	TATATAA	86	7	Arabidopsis thaliana	core promoter element around -30 of transcription start
BnaA04T0101900ZS	TATA-box	TATATA	87	6	Arabidopsis thaliana	core promoter element around -30 of transcription start
BnaA04T0101900ZS	TATA-box	TATA	89	4	Arabidopsis thaliana	core promoter element around -30 of transcription start
BnaA04T0101900ZS	TATA-box	TATACA	124	6	Helianthus annuus	core promoter element around -30 of transcription start
BnaA04T0101900ZS	TATA-box	TATA	126	4	Arabidopsis thaliana	core promoter element around -30 of transcription start
BnaA04T0101900ZS	TATA-box	ATATAT	145	6	Brassica napus	core promoter element around -30 of transcription start
BnaA04T0101900ZS	TATA-box	TATATA	146	6	Arabidopsis thaliana	core promoter element around -30 of transcription start
BnaA04T0101900ZS	TATA-box	ATATAA	147	6	Brassica oleracea	core promoter element around -30 of transcription start
BnaA04T0101900ZS	TATA-box	TATA	148	4	Arabidopsis thaliana	core promoter element around -30 of transcription start
BnaA04T0101900ZS	TATA-box	ATATAT	184	6	Brassica napus	core promoter element around -30 of transcription start
BnaA04T0101900ZS	TATA-box	TATATA	185	6	Arabidopsis thaliana	core promoter element around -30 of transcription start
BnaA04T0101900ZS	TATA-box	ATATAT	186	6	Brassica napus	core promoter element around -30 of transcription start
BnaA04T0101900ZS	TATA-box	TATATA	187	6	Arabidopsis thaliana	core promoter element around -30 of transcription start
BnaA04T0101900ZS	TATA-box	ATATAA	188	6	Brassica oleracea	core promoter element around -30 of transcription start
BnaA04T0101900ZS	TATA-box	TATA	189	4	Arabidopsis thaliana	core promoter element around -30 of transcription start
BnaA04T0101900ZS	TATA-box	TATA	226	4	Arabidopsis thaliana	core promoter element around -30 of transcription start
BnaA04T0101900ZS	TATA-box	taTATAAAtc	293	9	Arabidopsis thaliana	core promoter element around -30 of transcription start
BnaA04T0101900ZS	TATA-box	TATAAAT	294	7	Brassica juncea	core promoter element around -30 of transcription start
BnaA04T0101900ZS	TATA-box	TATAAA	295	6	Helianthus annuus	core promoter element around -30 of transcription start
BnaA04T0101900ZS	TATA-box	TATAA	296	5	Arabidopsis thaliana	core promoter element around -30 of transcription start
BnaA04T0101900ZS	TATA-box	TATA	297	4	Arabidopsis thaliana	core promoter element around -30 of transcription start
BnaA04T0101900ZS	TATA-box	taTATAAAtc	335	9	Arabidopsis thaliana	core promoter element around -30 of transcription start
BnaA04T0101900ZS	TATA-box	TATAAAT	336	7	Brassica juncea	core promoter element around -30 of transcription start
BnaA04T0101900ZS	TATA-box	TATAAA	337	6	Helianthus annuus	core promoter element around -30 of transcription start
BnaA04T0101900ZS	TATA-box	TATAA	338	5	Arabidopsis thaliana	core promoter element around -30 of transcription start
BnaA04T0101900ZS	TATA-box	TATA	339	4	Arabidopsis thaliana	core promoter element around -30 of transcription start
BnaA04T0101900ZS	TATA-box	TATAAAA	359	7	Pisum sativum	core promoter element around -30 of transcription start
BnaA04T0101900ZS	TATA-box	TATAAA	360	6	Helianthus annuus	core promoter element around -30 of transcription start
BnaA04T0101900ZS	TATA-box	TATAA	361	5	Arabidopsis thaliana	core promoter element around -30 of transcription start
BnaA04T0101900ZS	TATA-box	TATA	362	4	Arabidopsis thaliana	core promoter element around -30 of transcription start
BnaA04T0101900ZS	TATA-box	TACAAAA	396	7	Oryza sativa	core promoter element around -30 of transcription start
BnaA04T0101900ZS	TATA-box	TATAAAA	464	7	Pisum sativum	core promoter element around -30 of transcription start
BnaA04T0101900ZS	TATA-box	TATAAA	465	6	Helianthus annuus	core promoter element around -30 of transcription start
BnaA04T0101900ZS	TATA-box	TATAA	466	5	Arabidopsis thaliana	core promoter element around -30 of transcription start
BnaA04T0101900ZS	TATA-box	TATA	467	4	Arabidopsis thaliana	core promoter element around -30 of transcription start
BnaA04T0101900ZS	TATA-box	ATATAT	599	6	Brassica napus	core promoter element around -30 of transcription start
BnaA04T0101900ZS	TATA-box	TATA	600	4	Arabidopsis thaliana	core promoter element around -30 of transcription start
BnaA04T0101900ZS	TATA-box	TATAAA	612	6	Helianthus annuus	core promoter element around -30 of transcription start
BnaA04T0101900ZS	TATA-box	TATAA	613	5	Arabidopsis thaliana	core promoter element around -30 of transcription start
BnaA04T0101900ZS	TATA-box	TATA	614	4	Arabidopsis thaliana	core promoter element around -30 of transcription start
BnaA04T0101900ZS	TATA-box	TATATA	637	6	Arabidopsis thaliana	core promoter element around -30 of transcription start
BnaA04T0101900ZS	TATA-box	ATATAA	638	6	Brassica oleracea	core promoter element around -30 of transcription start
BnaA04T0101900ZS	TATA-box	TATA	639	4	Arabidopsis thaliana	core promoter element around -30 of transcription start
BnaA04T0101900ZS	TATA-box	TATAA	781	5	Arabidopsis thaliana	core promoter element around -30 of transcription start
BnaA04T0101900ZS	TATA-box	TATA	782	4	Arabidopsis thaliana	core promoter element around -30 of transcription start
BnaA04T0101900ZS	TATA-box	TATA	908	4	Arabidopsis thaliana	core promoter element around -30 of transcription start
BnaA04T0101900ZS	TATA-box	ATTATA	918	6	Brassica napus	core promoter element around -30 of transcription start
BnaA04T0101900ZS	TATA-box	TATAA	919	5	Arabidopsis thaliana	core promoter element around -30 of transcription start
BnaA04T0101900ZS	TATA-box	TATA	920	4	Arabidopsis thaliana	core promoter element around -30 of transcription start
BnaA04T0101900ZS	TATA-box	TATAAAA	1046	7	Pisum sativum	core promoter element around -30 of transcription start
BnaA04T0101900ZS	TATA-box	TATAAA	1047	6	Helianthus annuus	core promoter element around -30 of transcription start
BnaA04T0101900ZS	TATA-box	TATAA	1048	5	Arabidopsis thaliana	core promoter element around -30 of transcription start
BnaA04T0101900ZS	TATA-box	TATA	1049	4	Arabidopsis thaliana	core promoter element around -30 of transcription start
BnaA04T0101900ZS	TATA-box	ATATAA	1056	6	Brassica oleracea	core promoter element around -30 of transcription start
BnaA04T0101900ZS	TATA-box	TATA	1057	4	Arabidopsis thaliana	core promoter element around -30 of transcription start
BnaA04T0101900ZS	TATA-box	TATA	1106	4	Arabidopsis thaliana	core promoter element around -30 of transcription start
BnaA04T0101900ZS	TATA-box	ATATAA	1118	6	Brassica oleracea	core promoter element around -30 of transcription start
BnaA04T0101900ZS	TATA-box	TATA	1119	4	Arabidopsis thaliana	core promoter element around -30 of transcription start
BnaA04T0101900ZS	TATA-box	ATTATA	1126	6	Brassica napus	core promoter element around -30 of transcription start
BnaA04T0101900ZS	TATA-box	TATATAA	1127	7	Arabidopsis thaliana	core promoter element around -30 of transcription start
BnaA04T0101900ZS	TATA-box	TATATA	1128	6	Arabidopsis thaliana	core promoter element around -30 of transcription start
BnaA04T0101900ZS	TATA-box	ATATAT	1129	6	Brassica napus	core promoter element around -30 of transcription start
BnaA04T0101900ZS	TATA-box	TATATA	1130	6	Arabidopsis thaliana	core promoter element around -30 of transcription start
BnaA04T0101900ZS	TATA-box	ATATAA	1131	6	Brassica oleracea	core promoter element around -30 of transcription start
BnaA04T0101900ZS	TATA-box	TATA	1132	4	Arabidopsis thaliana	core promoter element around -30 of transcription start
BnaA04T0101900ZS	TATA-box	TATTTAAA	1332	8	Arabidopsis thaliana	core promoter element around -30 of transcription start
BnaA04T0101900ZS	TATA-box	ccTATAAAaa	1348	9	Arabidopsis thaliana	core promoter element around -30 of transcription start
BnaA04T0101900ZS	TATA-box	TATAAAA	1898	7	Pisum sativum	core promoter element around -30 of transcription start
BnaA04T0101900ZS	TATA-box	TATAAA	1899	6	Helianthus annuus	core promoter element around -30 of transcription start
BnaA04T0101900ZS	TATA-box	TATAA	1900	5	Arabidopsis thaliana	core promoter element around -30 of transcription start
BnaA04T0101900ZS	TATA-box	TATA	1901	4	Arabidopsis thaliana	core promoter element around -30 of transcription start
BnaA04T0101900ZS	ERE	ATTTTAAA	622	8	Nicotiana glutinos
BnaA04T0101900ZS	ERE	ATTTTAAA	628	8	Nicotiana glutinos
BnaA04T0101900ZS	ERE	ATTTTAAA	647	8	Nicotiana glutinos
BnaA04T0101900ZS	ERE	ATTTTAAA	649	8	Nicotiana glutinos
BnaA04T0101900ZS	ERE	ATTTTAAA	655	8	Nicotiana glutinos
BnaA04T0101900ZS	ERE	ATTTTAAA	1367	8	Nicotiana glutinos
BnaA04T0101900ZS	AT~TATA-box	TATATAAA	85	8	Arabidopsis thaliana
BnaA04T0101900ZS	AT~TATA-box	TATATA	87	6	Arabidopsis thaliana
BnaA04T0101900ZS	AT~TATA-box	TATATA	146	6	Arabidopsis thaliana
BnaA04T0101900ZS	AT~TATA-box	TATATA	185	6	Arabidopsis thaliana
BnaA04T0101900ZS	AT~TATA-box	TATATA	187	6	Arabidopsis thaliana
BnaA04T0101900ZS	AT~TATA-box	TATATA	637	6	Arabidopsis thaliana
BnaA04T0101900ZS	AT~TATA-box	TATATA	1128	6	Arabidopsis thaliana
BnaA04T0101900ZS	AT~TATA-box	TATATA	1130	6	Arabidopsis thaliana
BnaA04T0101900ZS	TGACG-motif	TGACG	880	5	Hordeum vulgare	cis-acting regulatory element involved in the MeJA-responsiveness
BnaA04T0101900ZS	TGACG-motif	TGACG	1391	5	Hordeum vulgare	cis-acting regulatory element involved in the MeJA-responsiveness
BnaA04T0101900ZS	CGTCA-motif	CGTCA	880	5	Hordeum vulgare	cis-acting regulatory element involved in the MeJA-responsiveness
BnaA04T0101900ZS	CGTCA-motif	CGTCA	1391	5	Hordeum vulgare	cis-acting regulatory element involved in the MeJA-responsiveness
BnaA04T0101900ZS	TATA	TATAAAAT	148	8	Arabidopsis thaliana
BnaA04T0101900ZS	TATA	TATAAAAT	463	8	Arabidopsis thaliana
BnaA04T0101900ZS	TATA	TATAAAAT	1897	8	Arabidopsis thaliana
BnaA04T0101900ZS	GT1-motif	GGTTAA	1426	6	Arabidopsis thaliana	light responsive element
BnaA04T0101900ZS	G-box	CACGTC	878	6	Zea mays	cis-acting regulatory element involved in light responsiveness
BnaA04T0101900ZS	O2-site	GATGATGTGG	1407	9	Zea mays	cis-acting regulatory element involved in zein metabolism regulation
BnaA04T0101900ZS	O2-site	GATGA(C/T)(A/G)TG(A/G)	1493	8	Zea mays	cis-acting regulatory element involved in zein metabolism regulation
BnaA04T0101900ZS	O2-site	GTTGACGTGA	1921	9	Zea mays	cis-acting regulatory element involved in zein metabolism regulation
BnaA04T0101900ZS	ABRE	ACGTG	878	5	Arabidopsis thaliana	cis-acting element involved in the abscisic acid responsiveness
BnaA04T0101900ZS	ABRE	CGCACGTGTC	1539	9	Hordeum vulgare	cis-acting element involved in the abscisic acid responsiveness
BnaA04T0101900ZS	ABRE	ACGTG	1607	5	Arabidopsis thaliana	cis-acting element involved in the abscisic acid responsiveness
BnaA04T0101900ZS	as-1	TGACG	880	5	Arabidopsis thaliana
BnaA04T0101900ZS	as-1	TGACG	1391	5	Arabidopsis thaliana
BnaA04T0101900ZS	TC-rich repeats	ATTCTCTAAC	264	9	Nicotiana tabacum	cis-acting element involved in defense and stress responsiveness
BnaA04T0101900ZS	AT-rich sequence	TAAAATACT	150	9	Pisum sativum	element for maximal elicitor-mediated activation (2copies)
BnaA04T0101900ZS		motif_sequence	864	4	organism	short_function
BnaA04T0101900ZS		motif_sequence	987	4	organism	short_function
BnaA04T0101900ZS		motif_sequence	992	4	organism	short_function
BnaA04T0101900ZS		motif_sequence	996	4	organism	short_function
BnaA04T0101900ZS		motif_sequence	1197	4	organism	short_function
BnaA04T0101900ZS		motif_sequence	1540	4	organism	short_function
BnaA04T0101900ZS		motif_sequence	1877	4	organism	short_function
BnaA04T0101900ZS		motif_sequence	1887	4	organism	short_function
BnaA04T0101900ZS		motif_sequence	1932	4	organism	short_function
BnaA04T0101900ZS	CAT-box	GCCACT	1401	6	Arabidopsis thaliana	cis-acting regulatory element related to meristem expression
BnaA04T0101900ZS	Box 4	ATTAAT	514	6	Petroselinum crispum	part of a conserved DNA module involved in light responsiveness
BnaA04T0101900ZS	MYB	CAACCA	498	6	Arabidopsis thaliana
BnaA04T0101900ZS	MYB	CAACCA	1233	6	Arabidopsis thaliana
BnaA04T0101900ZS	MYB	CAACAG	1255	6	Arabidopsis thaliana
BnaA04T0101900ZS	MYB	TAACCA	1425	6	Arabidopsis thaliana
BnaA04T0101900ZS	MYB	CAACCA	1859	6	Arabidopsis thaliana
BnaA04T0101900ZS	G-Box	CACGTT	1607	6	Pisum sativum	cis-acting regulatory element involved in light responsiveness
BnaA05T0370900ZS		motif_sequence	22	4	organism	short_function
BnaA05T0370900ZS		motif_sequence	46	4	organism	short_function
BnaA05T0370900ZS		motif_sequence	145	4	organism	short_function
BnaA05T0370900ZS		motif_sequence	386	4	organism	short_function
BnaA05T0370900ZS		motif_sequence	516	4	organism	short_function
BnaA05T0370900ZS		motif_sequence	682	4	organism	short_function
BnaA05T0370900ZS		motif_sequence	763	4	organism	short_function
BnaA05T0370900ZS		motif_sequence	809	4	organism	short_function
BnaA05T0370900ZS		motif_sequence	848	4	organism	short_function
BnaA05T0370900ZS		motif_sequence	1100	4	organism	short_function
BnaA05T0370900ZS		motif_sequence	1106	4	organism	short_function
BnaA05T0370900ZS		motif_sequence	1130	4	organism	short_function
BnaA05T0370900ZS		motif_sequence	1186	4	organism	short_function
BnaA05T0370900ZS		motif_sequence	1305	4	organism	short_function
BnaA05T0370900ZS		motif_sequence	1337	4	organism	short_function
BnaA05T0370900ZS		motif_sequence	1358	4	organism	short_function
BnaA05T0370900ZS		motif_sequence	1515	4	organism	short_function
BnaA05T0370900ZS		motif_sequence	1538	4	organism	short_function
BnaA05T0370900ZS		motif_sequence	1549	4	organism	short_function
BnaA05T0370900ZS		motif_sequence	1751	4	organism	short_function
BnaA05T0370900ZS		motif_sequence	1984	4	organism	short_function
BnaA05T0370900ZS	GATA-motif	AAGGATAAGG	1635	9	Solanum tuberosum	part of a light responsive element
BnaA05T0370900ZS	Box 4	ATTAAT	711	6	Petroselinum crispum	part of a conserved DNA module involved in light responsiveness
BnaA05T0370900ZS	Box 4	ATTAAT	1391	6	Petroselinum crispum	part of a conserved DNA module involved in light responsiveness
BnaA05T0370900ZS	Box 4	ATTAAT	1509	6	Petroselinum crispum	part of a conserved DNA module involved in light responsiveness
BnaA05T0370900ZS	MYB	TAACCA	31	6	Arabidopsis thaliana
BnaA05T0370900ZS	MYB	CAACCA	86	6	Arabidopsis thaliana
BnaA05T0370900ZS	CAT-box	GCCACT	108	6	Arabidopsis thaliana	cis-acting regulatory element related to meristem expression
BnaA05T0370900ZS	CAT-box	GCCACT	1568	6	Arabidopsis thaliana	cis-acting regulatory element related to meristem expression
BnaA05T0370900ZS	dOCT	CACGGATC	1235	8	Zea mays
BnaA05T0370900ZS	as-1	TGACG	507	5	Arabidopsis thaliana
BnaA05T0370900ZS	ABRE	ACGTG	1213	5	Arabidopsis thaliana	cis-acting element involved in the abscisic acid responsiveness
BnaA05T0370900ZS	G-box	CACGTC	1212	6	Zea mays	cis-acting regulatory element involved in light responsiveness
BnaA05T0370900ZS	A-box	CCGTCC	1242	6	Petroselinum crispum	cis-acting regulatory element
BnaA05T0370900ZS	O2-site	GATGA(C/T)(A/G)TG(A/G)	1221	8.5	Zea mays	cis-acting regulatory element involved in zein metabolism regulation
BnaA05T0370900ZS	AT1-motif	AATTATTTTTTATT	1709	13	Solanum tuberosum	part of a light responsive module
BnaA05T0370900ZS	I-box	AGATAAGG	1641	8	Triticum aestivum	part of a light responsive element
BnaA05T0370900ZS	CCGTCC-box	CCGTCC	1242	6	Petroselinum hortense
BnaA05T0370900ZS	GT1-motif	GGTTAAT	489	7	Avena sativa	light responsive element
BnaA05T0370900ZS	GT1-motif	GTGTGTGAA	1518	9	Solanum tuberosum	light responsive element
BnaA05T0370900ZS	GT1-motif	GGTTAA	1637	6	Arabidopsis thaliana	light responsive element
BnaA05T0370900ZS	W box	TTGACC	1003	6	Arabidopsis thaliana
BnaA05T0370900ZS	ACE	GACACGTATG	1433	9	Petroselinum crispum	cis-acting element involved in light responsiveness
BnaA05T0370900ZS	AE-box	AGAAACAA	788	8	Arabidopsis thaliana	part of a module for light response
BnaA05T0370900ZS	Gap-box	CAAATGAA(A/G)A	977	9.5	Arabidopsis thaliana	part of a light responsive element
BnaA05T0370900ZS	TGACG-motif	TGACG	507	5	Hordeum vulgare	cis-acting regulatory element involved in the MeJA-responsiveness
BnaA05T0370900ZS	CGTCA-motif	CGTCA	507	5	Hordeum vulgare	cis-acting regulatory element involved in the MeJA-responsiveness
BnaA05T0370900ZS	AT~TATA-box	TATATA	917	6	Arabidopsis thaliana
BnaA05T0370900ZS	AT~TATA-box	TATATA	1311	6	Arabidopsis thaliana
BnaA05T0370900ZS	ERE	ATTTCATA	462	8	Nicotiana glutinos
BnaA05T0370900ZS	ERE	ATTTTAAA	1088	8	Nicotiana glutinos
BnaA05T0370900ZS	WRE3	CCACCT	41	6	Pisum sativum
BnaA05T0370900ZS	TCA-element	CCATCTTTTT	205	9	Nicotiana tabacum	cis-acting element involved in salicylic acid responsiveness
BnaA05T0370900ZS	CAAT-box	CCAAT	84	5	Arabidopsis thaliana	common cis-acting element in promoter and enhancer regions
BnaA05T0370900ZS	CAAT-box	CAAT	174	4	Nicotiana glutinosa
BnaA05T0370900ZS	CAAT-box	CCAAT	188	5	Arabidopsis thaliana	common cis-acting element in promoter and enhancer regions
BnaA05T0370900ZS	CAAT-box	CAAT	189	4	Nicotiana glutinosa
BnaA05T0370900ZS	CAAT-box	CAAT	191	4	Nicotiana glutinosa
BnaA05T0370900ZS	CAAT-box	CAAT	264	4	Nicotiana glutinosa
BnaA05T0370900ZS	CAAT-box	CAAT	404	4	Nicotiana glutinosa
BnaA05T0370900ZS	CAAT-box	CAAAT	428	5	Pisum sativum	common cis-acting element in promoter and enhancer regions
BnaA05T0370900ZS	CAAT-box	CAAAT	448	5	Pisum sativum	common cis-acting element in promoter and enhancer regions
BnaA05T0370900ZS	CAAT-box	CAAT	504	4	Nicotiana glutinosa
BnaA05T0370900ZS	CAAT-box	CAAAT	521	5	Pisum sativum	common cis-acting element in promoter and enhancer regions
BnaA05T0370900ZS	CAAT-box	CAAT	524	4	Nicotiana glutinosa
BnaA05T0370900ZS	CAAT-box	CCAAT	556	5	Arabidopsis thaliana	common cis-acting element in promoter and enhancer regions
BnaA05T0370900ZS	CAAT-box	CAAT	557	4	Nicotiana glutinosa
BnaA05T0370900ZS	CAAT-box	CCAAT	572	5	Arabidopsis thaliana	common cis-acting element in promoter and enhancer regions
BnaA05T0370900ZS	CAAT-box	CAAT	805	4	Nicotiana glutinosa
BnaA05T0370900ZS	CAAT-box	CCAAT	818	5	Arabidopsis thaliana	common cis-acting element in promoter and enhancer regions
BnaA05T0370900ZS	CAAT-box	CAAAT	922	5	Pisum sativum	common cis-acting element in promoter and enhancer regions
BnaA05T0370900ZS	CAAT-box	CAAAT	932	5	Pisum sativum	common cis-acting element in promoter and enhancer regions
BnaA05T0370900ZS	CAAT-box	CAAAT	982	5	Pisum sativum	common cis-acting element in promoter and enhancer regions
BnaA05T0370900ZS	CAAT-box	CAAAT	1080	5	Pisum sativum	common cis-acting element in promoter and enhancer regions
BnaA05T0370900ZS	CAAT-box	CAAT	1094	4	Nicotiana glutinosa
BnaA05T0370900ZS	CAAT-box	CCAAT	1199	5	Arabidopsis thaliana	common cis-acting element in promoter and enhancer regions
BnaA05T0370900ZS	CAAT-box	CAAAT	1247	5	Pisum sativum	common cis-acting element in promoter and enhancer regions
BnaA05T0370900ZS	CAAT-box	CAAT	1319	4	Nicotiana glutinosa
BnaA05T0370900ZS	CAAT-box	CAAT	1409	4	Nicotiana glutinosa
BnaA05T0370900ZS	CAAT-box	CCAAT	1490	5	Arabidopsis thaliana	common cis-acting element in promoter and enhancer regions
BnaA05T0370900ZS	CAAT-box	CAAT	1491	4	Nicotiana glutinosa
BnaA05T0370900ZS	CAAT-box	CAAT	1553	4	Nicotiana glutinosa
BnaA05T0370900ZS	CAAT-box	CAAT	1559	4	Nicotiana glutinosa
BnaA05T0370900ZS	CAAT-box	CAAT	1564	4	Nicotiana glutinosa
BnaA05T0370900ZS	CAAT-box	CCAAT	1663	5	Arabidopsis thaliana	common cis-acting element in promoter and enhancer regions
BnaA05T0370900ZS	CAAT-box	CAAT	1664	4	Nicotiana glutinosa
BnaA05T0370900ZS	CAAT-box	CAAAT	1729	5	Pisum sativum	common cis-acting element in promoter and enhancer regions
BnaA05T0370900ZS	CAAT-box	CAAAT	1774	5	Pisum sativum	common cis-acting element in promoter and enhancer regions
BnaA05T0370900ZS	CAAT-box	CCAAT	1804	5	Arabidopsis thaliana	common cis-acting element in promoter and enhancer regions
BnaA05T0370900ZS	CAAT-box	CAAT	1816	4	Nicotiana glutinosa
BnaA05T0370900ZS	CAAT-box	CAAAT	1870	5	Pisum sativum	common cis-acting element in promoter and enhancer regions
BnaA05T0370900ZS	CAAT-box	CAAT	1884	4	Nicotiana glutinosa
BnaA05T0370900ZS	AAGAA-motif	GAAAGAA	318	7	Avena sativa
BnaA05T0370900ZS	AAGAA-motif	GAAAGAA	1945	7	Avena sativa
BnaA05T0370900ZS	TATA-box	TACAAAA	35	7	Oryza sativa	core promoter element around -30 of transcription start
BnaA05T0370900ZS	TATA-box	TACATAAA	47	8	Oryza sativa	core promoter element around -30 of transcription start
BnaA05T0370900ZS	TATA-box	TACAAAA	270	7	Oryza sativa	core promoter element around -30 of transcription start
BnaA05T0370900ZS	TATA-box	TATA	345	4	Arabidopsis thaliana	core promoter element around -30 of transcription start
BnaA05T0370900ZS	TATA-box	TATA	477	4	Arabidopsis thaliana	core promoter element around -30 of transcription start
BnaA05T0370900ZS	TATA-box	TATA	585	4	Arabidopsis thaliana	core promoter element around -30 of transcription start
BnaA05T0370900ZS	TATA-box	TATA	729	4	Arabidopsis thaliana	core promoter element around -30 of transcription start
BnaA05T0370900ZS	TATA-box	TATA	747	4	Arabidopsis thaliana	core promoter element around -30 of transcription start
BnaA05T0370900ZS	TATA-box	ATATAT	916	6	Brassica napus	core promoter element around -30 of transcription start
BnaA05T0370900ZS	TATA-box	TATATA	917	6	Arabidopsis thaliana	core promoter element around -30 of transcription start
BnaA05T0370900ZS	TATA-box	ATATAT	918	6	Brassica napus	core promoter element around -30 of transcription start
BnaA05T0370900ZS	TATA-box	TATA	919	4	Arabidopsis thaliana	core promoter element around -30 of transcription start
BnaA05T0370900ZS	TATA-box	tcTATAAATAgg	958	11	Nicotiana tabacum	core promoter element around -30 of transcription start
BnaA05T0370900ZS	TATA-box	ATTATA	1036	6	Brassica napus	core promoter element around -30 of transcription start
BnaA05T0370900ZS	TATA-box	TATAA	1037	5	Arabidopsis thaliana	core promoter element around -30 of transcription start
BnaA05T0370900ZS	TATA-box	TATA	1038	4	Arabidopsis thaliana	core promoter element around -30 of transcription start
BnaA05T0370900ZS	TATA-box	TATA	1121	4	Arabidopsis thaliana	core promoter element around -30 of transcription start
BnaA05T0370900ZS	TATA-box	ATATAA	1250	6	Brassica oleracea	core promoter element around -30 of transcription start
BnaA05T0370900ZS	TATA-box	TATA	1251	4	Arabidopsis thaliana	core promoter element around -30 of transcription start
BnaA05T0370900ZS	TATA-box	ccTATAAAaa	1273	9	Arabidopsis thaliana	core promoter element around -30 of transcription start
BnaA05T0370900ZS	TATA-box	TATA	1275	4	Arabidopsis thaliana	core promoter element around -30 of transcription start
BnaA05T0370900ZS	TATA-box	TATATA	1311	6	Arabidopsis thaliana	core promoter element around -30 of transcription start
BnaA05T0370900ZS	TATA-box	TATA	1313	4	Arabidopsis thaliana	core promoter element around -30 of transcription start
BnaA05T0370900ZS	TATA-box	TATAA	1468	5	Arabidopsis thaliana	core promoter element around -30 of transcription start
BnaA05T0370900ZS	TATA-box	TATA	1469	4	Arabidopsis thaliana	core promoter element around -30 of transcription start
BnaA05T0370900ZS	TATA-box	TATA	1653	4	Arabidopsis thaliana	core promoter element around -30 of transcription start
BnaA05T0370900ZS	TATA-box	TATA	1733	4	Arabidopsis thaliana	core promoter element around -30 of transcription start
BnaA05T0370900ZS	TATA-box	TATA	1778	4	Arabidopsis thaliana	core promoter element around -30 of transcription start
BnaA05T0370900ZS	TATA-box	TACAAAA	1787	7	Oryza sativa	core promoter element around -30 of transcription start
BnaA05T0370900ZS	TATA-box	TATTTAAA	1973	8	Arabidopsis thaliana	core promoter element around -30 of transcription start
BnaA05T0370900ZS	Myc	TCTCTTA	1855	7	Arabidopsis thaliana
BnaA05T0370900ZS	Myc	TCTCTTA	1925	7	Arabidopsis thaliana
BnaA05T0370900ZS	MYB-like sequence	TAACCA	31	6	Arabidopsis thaliana
BnaA05T0370900ZS	Unnamed__1	CGTGG	1214	5	Zea mays
BnaA05T0370900ZS	Unnamed__1	CGTGG	1234	5	Zea mays
BnaA05T0370900ZS	P-box	CCTTTTG	37	7	Oryza sativa	gibberellin-responsive element
BnaA05T0370900ZS	chs-Unit 1 m1	ACCTAACCCGC	371	10	Hordeum vulgare	part of a light responsive element
BnaA05T0370900ZS	TGA-element	AACGAC	352	6	Brassica oleracea	auxin-responsive element
BnaA05T0370900ZS	ARE	AAACCA	1025	6	Zea mays	cis-acting regulatory element essential for the anaerobic induction
BnaA05T0370900ZS	ARE	AAACCA	1660	6	Zea mays	cis-acting regulatory element essential for the anaerobic induction
BnaA05T0370900ZS	WUN-motif	AAATTACT	646	8	Nicotiana glutinosa
BnaA05T0370900ZS	MYC	CAATTG	189	6	Arabidopsis thaliana
BnaA05T0370900ZS	MYC	CATTTG	427	6	Arabidopsis thaliana
BnaA05T0370900ZS	MYC	CATGTG	758	6	Arabidopsis thaliana
BnaA05T0370900ZS	MYC	CATGTG	827	6	Arabidopsis thaliana
BnaA05T0370900ZS	MYC	CATGTG	889	6	Arabidopsis thaliana
BnaA05T0370900ZS	MYC	CATTTG	981	6	Arabidopsis thaliana
BnaA05T0370900ZS	MRE	AACCTAA	1256	7	Petroselinum crispum	MYB binding site involved in light responsiveness
BnaA05T0370900ZS	Unnamed__4	CTCC	165	4	Petroselinum hortense
BnaA05T0370900ZS	Unnamed__4	CTCC	411	4	Petroselinum hortense
BnaA05T0370900ZS	Unnamed__4	CTCC	458	4	Petroselinum hortense
BnaA05T0370900ZS	Unnamed__4	CTCC	554	4	Petroselinum hortense
BnaA05T0370900ZS	Unnamed__4	CTCC	607	4	Petroselinum hortense
BnaA05T0370900ZS	Unnamed__4	CTCC	1188	4	Petroselinum hortense
BnaA05T0370900ZS	Unnamed__4	CTCC	1307	4	Petroselinum hortense
BnaA05T0370900ZS	CCGTCC motif	CCGTCC	1242	6	Nicotiana tabacum
BnaA05T0370900ZS	Myb	TAACTG	248	6	Arabidopsis thaliana
BnaA05T0370900ZS	TCT-motif	TCTTAC	160	6	Arabidopsis thaliana	part of a light responsive element
BnaA05T0370900ZS	TCT-motif	TCTTAC	243	6	Arabidopsis thaliana	part of a light responsive element
BnaA05T0370900ZS	TCT-motif	TCTTAC	1927	6	Arabidopsis thaliana	part of a light responsive element
BnaA05T0370900ZS	GA-motif	ATAGATAA	1643	8	Arabidopsis thaliana	part of a light responsive element
BnaA06T0036600ZS	DRE1	ACCGAGA	1790	7	Zea mays
BnaA06T0036600ZS	LTR	CCGAAA	72	6	Hordeum vulgare	cis-acting element involved in low-temperature responsiveness
BnaA06T0036600ZS	LTR	CCGAAA	900	6	Hordeum vulgare	cis-acting element involved in low-temperature responsiveness
BnaA06T0036600ZS	Unnamed__4	CTCC	1	4	Petroselinum hortense
BnaA06T0036600ZS	Unnamed__4	CTCC	76	4	Petroselinum hortense
BnaA06T0036600ZS	Unnamed__4	CTCC	312	4	Petroselinum hortense
BnaA06T0036600ZS	Unnamed__4	CTCC	885	4	Petroselinum hortense
BnaA06T0036600ZS	Unnamed__4	CTCC	1061	4	Petroselinum hortense
BnaA06T0036600ZS	Unnamed__4	CTCC	1423	4	Petroselinum hortense
BnaA06T0036600ZS	Unnamed__4	CTCC	1515	4	Petroselinum hortense
BnaA06T0036600ZS	Unnamed__4	CTCC	1907	4	Petroselinum hortense
BnaA06T0036600ZS	CCGTCC motif	CCGTCC	36	6	Nicotiana tabacum
BnaA06T0036600ZS	Myb	CAACTG	303	6	Arabidopsis thaliana
BnaA06T0036600ZS	Myb	CAACTG	395	6	Arabidopsis thaliana
BnaA06T0036600ZS	Myb	TAACTG	1187	6	Arabidopsis thaliana
BnaA06T0036600ZS	Myb	TAACTG	1391	6	Arabidopsis thaliana
BnaA06T0036600ZS	Myb	CAACTG	1700	6	Arabidopsis thaliana
BnaA06T0036600ZS	TATC-box	TATCCCA	65	7	Oryza sativa	cis-acting element involved in gibberellin-responsiveness
BnaA06T0036600ZS	TCCC-motif	TCTCCCT	311	7	Spinacia oleracea	part of a light responsive element
BnaA06T0036600ZS	WRE3	CCACCT	144	6	Pisum sativum
BnaA06T0036600ZS	WRE3	CCACCT	1505	6	Pisum sativum
BnaA06T0036600ZS	WRE3	CCACCT	1942	6	Pisum sativum
BnaA06T0036600ZS	AAGAA-motif	GAAAGAA	902	7	Avena sativa
BnaA06T0036600ZS	CAAT-box	CAAAT	109	5	Pisum sativum	common cis-acting element in promoter and enhancer regions
BnaA06T0036600ZS	CAAT-box	CAAT	218	4	Nicotiana glutinosa
BnaA06T0036600ZS	CAAT-box	CAAT	251	4	Nicotiana glutinosa
BnaA06T0036600ZS	CAAT-box	CAAAT	277	5	Pisum sativum	common cis-acting element in promoter and enhancer regions
BnaA06T0036600ZS	CAAT-box	CAAT	358	4	Nicotiana glutinosa
BnaA06T0036600ZS	CAAT-box	CAAAT	435	5	Pisum sativum	common cis-acting element in promoter and enhancer regions
BnaA06T0036600ZS	CAAT-box	CAAT	495	4	Nicotiana glutinosa
BnaA06T0036600ZS	CAAT-box	CAAT	506	4	Nicotiana glutinosa
BnaA06T0036600ZS	CAAT-box	CAAT	530	4	Nicotiana glutinosa
BnaA06T0036600ZS	CAAT-box	CAAAT	582	5	Pisum sativum	common cis-acting element in promoter and enhancer regions
BnaA06T0036600ZS	CAAT-box	CAAT	639	4	Nicotiana glutinosa
BnaA06T0036600ZS	CAAT-box	CAAT	668	4	Nicotiana glutinosa
BnaA06T0036600ZS	CAAT-box	CAAT	679	4	Nicotiana glutinosa
BnaA06T0036600ZS	CAAT-box	CAAAT	693	5	Pisum sativum	common cis-acting element in promoter and enhancer regions
BnaA06T0036600ZS	CAAT-box	CAAT	732	4	Nicotiana glutinosa
BnaA06T0036600ZS	CAAT-box	CAAT	742	4	Nicotiana glutinosa
BnaA06T0036600ZS	CAAT-box	CAAAT	941	5	Pisum sativum	common cis-acting element in promoter and enhancer regions
BnaA06T0036600ZS	CAAT-box	CAAT	944	4	Nicotiana glutinosa
BnaA06T0036600ZS	CAAT-box	CCAAT	1168	5	Arabidopsis thaliana	common cis-acting element in promoter and enhancer regions
BnaA06T0036600ZS	CAAT-box	CAAAT	1262	5	Pisum sativum	common cis-acting element in promoter and enhancer regions
BnaA06T0036600ZS	CAAT-box	CAAAT	1274	5	Pisum sativum	common cis-acting element in promoter and enhancer regions
BnaA06T0036600ZS	CAAT-box	CAAAT	1287	5	Pisum sativum	common cis-acting element in promoter and enhancer regions
BnaA06T0036600ZS	CAAT-box	CAAT	1309	4	Nicotiana glutinosa
BnaA06T0036600ZS	CAAT-box	CAAAT	1373	5	Pisum sativum	common cis-acting element in promoter and enhancer regions
BnaA06T0036600ZS	CAAT-box	CAAT	1387	4	Nicotiana glutinosa
BnaA06T0036600ZS	CAAT-box	CCAAT	1425	5	Arabidopsis thaliana	common cis-acting element in promoter and enhancer regions
BnaA06T0036600ZS	CAAT-box	CAAT	1426	4	Nicotiana glutinosa
BnaA06T0036600ZS	CAAT-box	CAAT	1447	4	Nicotiana glutinosa
BnaA06T0036600ZS	CAAT-box	CAAT	1528	4	Nicotiana glutinosa
BnaA06T0036600ZS	CAAT-box	CAAAT	1659	5	Pisum sativum	common cis-acting element in promoter and enhancer regions
BnaA06T0036600ZS	CAAT-box	CAAAT	1771	5	Pisum sativum	common cis-acting element in promoter and enhancer regions
BnaA06T0036600ZS	CAAT-box	CAAAT	1844	5	Pisum sativum	common cis-acting element in promoter and enhancer regions
BnaA06T0036600ZS	CAAT-box	CAAAT	1903	5	Pisum sativum	common cis-acting element in promoter and enhancer regions
BnaA06T0036600ZS	CAAT-box	CAAT	1954	4	Nicotiana glutinosa
BnaA06T0036600ZS	CAAT-box	CAAAT	1961	5	Pisum sativum	common cis-acting element in promoter and enhancer regions
BnaA06T0036600ZS	CAAT-box	CAAT	1972	4	Nicotiana glutinosa
BnaA06T0036600ZS	CAAT-box	CAAT	1974	4	Nicotiana glutinosa
BnaA06T0036600ZS	TATA-box	ATTATA	360	6	Brassica napus	core promoter element around -30 of transcription start
BnaA06T0036600ZS	TATA-box	TATAA	361	5	Arabidopsis thaliana	core promoter element around -30 of transcription start
BnaA06T0036600ZS	TATA-box	TATA	362	4	Arabidopsis thaliana	core promoter element around -30 of transcription start
BnaA06T0036600ZS	TATA-box	ATTATA	417	6	Brassica napus	core promoter element around -30 of transcription start
BnaA06T0036600ZS	TATA-box	TATATAA	418	7	Arabidopsis thaliana	core promoter element around -30 of transcription start
BnaA06T0036600ZS	TATA-box	TATATA	419	6	Arabidopsis thaliana	core promoter element around -30 of transcription start
BnaA06T0036600ZS	TATA-box	ATATAT	420	6	Brassica napus	core promoter element around -30 of transcription start
BnaA06T0036600ZS	TATA-box	TATATA	421	6	Arabidopsis thaliana	core promoter element around -30 of transcription start
BnaA06T0036600ZS	TATA-box	ATATAA	422	6	Brassica oleracea	core promoter element around -30 of transcription start
BnaA06T0036600ZS	TATA-box	TATA	423	4	Arabidopsis thaliana	core promoter element around -30 of transcription start
BnaA06T0036600ZS	TATA-box	ATATAT	443	6	Brassica napus	core promoter element around -30 of transcription start
BnaA06T0036600ZS	TATA-box	TATATA	444	6	Arabidopsis thaliana	core promoter element around -30 of transcription start
BnaA06T0036600ZS	TATA-box	ATATAA	445	6	Brassica oleracea	core promoter element around -30 of transcription start
BnaA06T0036600ZS	TATA-box	TATA	446	4	Arabidopsis thaliana	core promoter element around -30 of transcription start
BnaA06T0036600ZS	TATA-box	ATTATA	490	6	Brassica napus	core promoter element around -30 of transcription start
BnaA06T0036600ZS	TATA-box	TATAA	491	5	Arabidopsis thaliana	core promoter element around -30 of transcription start
BnaA06T0036600ZS	TATA-box	TATA	492	4	Arabidopsis thaliana	core promoter element around -30 of transcription start
BnaA06T0036600ZS	TATA-box	TACAAAA	574	7	Oryza sativa	core promoter element around -30 of transcription start
BnaA06T0036600ZS	TATA-box	ATATAT	611	6	Brassica napus	core promoter element around -30 of transcription start
BnaA06T0036600ZS	TATA-box	TATA	612	4	Arabidopsis thaliana	core promoter element around -30 of transcription start
BnaA06T0036600ZS	TATA-box	ATATAA	702	6	Brassica oleracea	core promoter element around -30 of transcription start
BnaA06T0036600ZS	TATA-box	TATA	703	4	Arabidopsis thaliana	core promoter element around -30 of transcription start
BnaA06T0036600ZS	TATA-box	ATTATA	744	6	Brassica napus	core promoter element around -30 of transcription start
BnaA06T0036600ZS	TATA-box	TATAA	745	5	Arabidopsis thaliana	core promoter element around -30 of transcription start
BnaA06T0036600ZS	TATA-box	TATA	746	4	Arabidopsis thaliana	core promoter element around -30 of transcription start
BnaA06T0036600ZS	TATA-box	ATATAT	808	6	Brassica napus	core promoter element around -30 of transcription start
BnaA06T0036600ZS	TATA-box	TATATTTATATTT	809	12	Avena sativa	core promoter element around -30 of transcription start
BnaA06T0036600ZS	TATA-box	TATAA	849	5	Arabidopsis thaliana	core promoter element around -30 of transcription start
BnaA06T0036600ZS	TATA-box	TATA	850	4	Arabidopsis thaliana	core promoter element around -30 of transcription start
BnaA06T0036600ZS	TATA-box	TATATA	981	6	Arabidopsis thaliana	core promoter element around -30 of transcription start
BnaA06T0036600ZS	TATA-box	ATATAT	982	6	Brassica napus	core promoter element around -30 of transcription start
BnaA06T0036600ZS	TATA-box	TATATA	983	6	Arabidopsis thaliana	core promoter element around -30 of transcription start
BnaA06T0036600ZS	TATA-box	ATATAT	984	6	Brassica napus	core promoter element around -30 of transcription start
BnaA06T0036600ZS	TATA-box	TATATA	985	6	Arabidopsis thaliana	core promoter element around -30 of transcription start
BnaA06T0036600ZS	TATA-box	ATATAT	986	6	Brassica napus	core promoter element around -30 of transcription start
BnaA06T0036600ZS	TATA-box	TATA	987	4	Arabidopsis thaliana	core promoter element around -30 of transcription start
BnaA06T0036600ZS	TATA-box	TATA	1051	4	Arabidopsis thaliana	core promoter element around -30 of transcription start
BnaA06T0036600ZS	TATA-box	ATATAT	1083	6	Brassica napus	core promoter element around -30 of transcription start
BnaA06T0036600ZS	TATA-box	TATATA	1084	6	Arabidopsis thaliana	core promoter element around -30 of transcription start
BnaA06T0036600ZS	TATA-box	ATATAT	1085	6	Brassica napus	core promoter element around -30 of transcription start
BnaA06T0036600ZS	TATA-box	TATA	1086	4	Arabidopsis thaliana	core promoter element around -30 of transcription start
BnaA06T0036600ZS	TATA-box	ATATAA	1136	6	Brassica oleracea	core promoter element around -30 of transcription start
BnaA06T0036600ZS	TATA-box	TATA	1137	4	Arabidopsis thaliana	core promoter element around -30 of transcription start
BnaA06T0036600ZS	TATA-box	TATA	1211	4	Arabidopsis thaliana	core promoter element around -30 of transcription start
BnaA06T0036600ZS	TATA-box	TATAAA	1216	6	Helianthus annuus	core promoter element around -30 of transcription start
BnaA06T0036600ZS	TATA-box	TATAA	1217	5	Arabidopsis thaliana	core promoter element around -30 of transcription start
BnaA06T0036600ZS	TATA-box	TATA	1218	4	Arabidopsis thaliana	core promoter element around -30 of transcription start
BnaA06T0036600ZS	TATA-box	ATTATA	1228	6	Brassica napus	core promoter element around -30 of transcription start
BnaA06T0036600ZS	TATA-box	TATATAA	1229	7	Arabidopsis thaliana	core promoter element around -30 of transcription start
BnaA06T0036600ZS	TATA-box	TATATA	1230	6	Arabidopsis thaliana	core promoter element around -30 of transcription start
BnaA06T0036600ZS	TATA-box	ATATAA	1231	6	Brassica oleracea	core promoter element around -30 of transcription start
BnaA06T0036600ZS	TATA-box	TATA	1232	4	Arabidopsis thaliana	core promoter element around -30 of transcription start
BnaA06T0036600ZS	TATA-box	ATTATA	1281	6	Brassica napus	core promoter element around -30 of transcription start
BnaA06T0036600ZS	TATA-box	TATAA	1282	5	Arabidopsis thaliana	core promoter element around -30 of transcription start
BnaA06T0036600ZS	TATA-box	TATA	1283	4	Arabidopsis thaliana	core promoter element around -30 of transcription start
BnaA06T0036600ZS	TATA-box	TATA	1432	4	Arabidopsis thaliana	core promoter element around -30 of transcription start
BnaA06T0036600ZS	TATA-box	TATACA	1536	6	Helianthus annuus	core promoter element around -30 of transcription start
BnaA06T0036600ZS	TATA-box	TATATA	1538	6	Arabidopsis thaliana	core promoter element around -30 of transcription start
BnaA06T0036600ZS	TATA-box	ATATAT	1539	6	Brassica napus	core promoter element around -30 of transcription start
BnaA06T0036600ZS	TATA-box	TATATTTATATTT	1540	12	Avena sativa	core promoter element around -30 of transcription start
BnaA06T0036600ZS	TATA-box	ATATAT	1541	6	Brassica napus	core promoter element around -30 of transcription start
BnaA06T0036600ZS	TATA-box	TATATA	1542	6	Arabidopsis thaliana	core promoter element around -30 of transcription start
BnaA06T0036600ZS	TATA-box	ATATAT	1543	6	Brassica napus	core promoter element around -30 of transcription start
BnaA06T0036600ZS	TATA-box	TATATA	1544	6	Arabidopsis thaliana	core promoter element around -30 of transcription start
BnaA06T0036600ZS	TATA-box	ATATAT	1545	6	Brassica napus	core promoter element around -30 of transcription start
BnaA06T0036600ZS	TATA-box	TATA	1546	4	Arabidopsis thaliana	core promoter element around -30 of transcription start
BnaA06T0036600ZS	TATA-box	TATAAAA	1618	7	Pisum sativum	core promoter element around -30 of transcription start
BnaA06T0036600ZS	TATA-box	TATAAA	1619	6	Helianthus annuus	core promoter element around -30 of transcription start
BnaA06T0036600ZS	TATA-box	TATAA	1620	5	Arabidopsis thaliana	core promoter element around -30 of transcription start
BnaA06T0036600ZS	TATA-box	TATA	1621	4	Arabidopsis thaliana	core promoter element around -30 of transcription start
BnaA06T0036600ZS	TATA-box	ATTATA	1760	6	Brassica napus	core promoter element around -30 of transcription start
BnaA06T0036600ZS	TATA-box	TATAA	1761	5	Arabidopsis thaliana	core promoter element around -30 of transcription start
BnaA06T0036600ZS	TATA-box	TATA	1762	4	Arabidopsis thaliana	core promoter element around -30 of transcription start
BnaA06T0036600ZS	TATA-box	TATACA	1833	6	Helianthus annuus	core promoter element around -30 of transcription start
BnaA06T0036600ZS	TATA-box	TATA	1835	4	Arabidopsis thaliana	core promoter element around -30 of transcription start
BnaA06T0036600ZS	TATA-box	TATA	1848	4	Arabidopsis thaliana	core promoter element around -30 of transcription start
BnaA06T0036600ZS	Myb-binding site	CAACAG	1799	6	Nicotiana tabacum
BnaA06T0036600ZS	MYB-like sequence	TAACCA	1704	6	Arabidopsis thaliana
BnaA06T0036600ZS	MBS	CAACTG	303	6	Arabidopsis thaliana	MYB binding site involved in drought-inducibility
BnaA06T0036600ZS	MBS	CAACTG	395	6	Arabidopsis thaliana	MYB binding site involved in drought-inducibility
BnaA06T0036600ZS	MBS	CAACTG	1700	6	Arabidopsis thaliana	MYB binding site involved in drought-inducibility
BnaA06T0036600ZS	ARE	AAACCA	90	6	Zea mays	cis-acting regulatory element essential for the anaerobic induction
BnaA06T0036600ZS	ARE	AAACCA	1265	6	Zea mays	cis-acting regulatory element essential for the anaerobic induction
BnaA06T0036600ZS	MYC	CATGTG	324	6	Arabidopsis thaliana
BnaA06T0036600ZS	MYC	CATGTG	326	6	Arabidopsis thaliana
BnaA06T0036600ZS	MYC	CATTTG	434	6	Arabidopsis thaliana
BnaA06T0036600ZS	MYC	CATTTG	1273	6	Arabidopsis thaliana
BnaA06T0036600ZS	MYC	CATTTG	1287	6	Arabidopsis thaliana
BnaA06T0036600ZS	MYC	CAATTG	1972	6	Arabidopsis thaliana
BnaA06T0036600ZS	WUN-motif	AAATTTCTT	1654	9	Nicotiana glutinosa
BnaA06T0036600ZS	WUN-motif	AAATTTCTT	1875	9	Nicotiana glutinosa
BnaA06T0036600ZS	ACE	CTAACGTATT	279	9	Petroselinum crispum	cis-acting element involved in light responsiveness
BnaA06T0036600ZS	Gap-box	CAAATGAA(A/G)A	430	9.5	Arabidopsis thaliana	part of a light responsive element
BnaA06T0036600ZS	Gap-box	CAAATGAA(A/G)A	1269	9.5	Arabidopsis thaliana	part of a light responsive element
BnaA06T0036600ZS	AE-box	AGAAACAA	674	8	Arabidopsis thaliana	part of a module for light response
BnaA06T0036600ZS	MYB recognition site	CCGTTG	164	6	Arabidopsis thaliana
BnaA06T0036600ZS	AT~TATA-box	TATATA	419	6	Arabidopsis thaliana
BnaA06T0036600ZS	AT~TATA-box	TATATA	421	6	Arabidopsis thaliana
BnaA06T0036600ZS	AT~TATA-box	TATATA	444	6	Arabidopsis thaliana
BnaA06T0036600ZS	AT~TATA-box	TATATA	981	6	Arabidopsis thaliana
BnaA06T0036600ZS	AT~TATA-box	TATATA	983	6	Arabidopsis thaliana
BnaA06T0036600ZS	AT~TATA-box	TATATA	985	6	Arabidopsis thaliana
BnaA06T0036600ZS	AT~TATA-box	TATATA	1084	6	Arabidopsis thaliana
BnaA06T0036600ZS	AT~TATA-box	TATATA	1230	6	Arabidopsis thaliana
BnaA06T0036600ZS	AT~TATA-box	TATATA	1538	6	Arabidopsis thaliana
BnaA06T0036600ZS	AT~TATA-box	TATATA	1540	6	Arabidopsis thaliana
BnaA06T0036600ZS	AT~TATA-box	TATATA	1542	6	Arabidopsis thaliana
BnaA06T0036600ZS	AT~TATA-box	TATATA	1544	6	Arabidopsis thaliana
BnaA06T0036600ZS	ERE	ATTTTAAA	871	8	Nicotiana glutinos
BnaA06T0036600ZS	ERE	ATTTTAAA	1806	8	Nicotiana glutinos
BnaA06T0036600ZS		motif_sequence	1	4	organism	short_function
BnaA06T0036600ZS		motif_sequence	149	4	organism	short_function
BnaA06T0036600ZS		motif_sequence	187	4	organism	short_function
BnaA06T0036600ZS		motif_sequence	196	4	organism	short_function
BnaA06T0036600ZS		motif_sequence	205	4	organism	short_function
BnaA06T0036600ZS		motif_sequence	546	4	organism	short_function
BnaA06T0036600ZS		motif_sequence	933	4	organism	short_function
BnaA06T0036600ZS		motif_sequence	1104	4	organism	short_function
BnaA06T0036600ZS		motif_sequence	1173	4	organism	short_function
BnaA06T0036600ZS		motif_sequence	1330	4	organism	short_function
BnaA06T0036600ZS		motif_sequence	1414	4	organism	short_function
BnaA06T0036600ZS		motif_sequence	1513	4	organism	short_function
BnaA06T0036600ZS		motif_sequence	1565	4	organism	short_function
BnaA06T0036600ZS		motif_sequence	1930	4	organism	short_function
BnaA06T0036600ZS	GATA-motif	GATAGGA	32	7	Arabidopsis thaliana	part of a light responsive element
BnaA06T0036600ZS	MYB	CAACCA	561	6	Arabidopsis thaliana
BnaA06T0036600ZS	MYB	CAACCA	766	6	Arabidopsis thaliana
BnaA06T0036600ZS	MYB	TAACCA	1704	6	Arabidopsis thaliana
BnaA06T0036600ZS	MYB	CAACAG	1799	6	Arabidopsis thaliana
BnaA06T0036600ZS	TC-rich repeats	GTTTTCTTAC	1636	9	Nicotiana tabacum	cis-acting element involved in defense and stress responsiveness
BnaA06T0036600ZS	CCAAT-box	CAACGG	164	6	Hordeum vulgare	MYBHv1 binding site
BnaA06T0036600ZS	A-box	CCGTCC	36	6	Petroselinum crispum	cis-acting regulatory element
BnaA06T0036600ZS	GARE-motif	TCTGTTG	1799	7	Brassica oleracea	gibberellin-responsive element
BnaA06T0036600ZS	CCGTCC-box	CCGTCC	36	6	Petroselinum hortense
BnaA06T0036600ZS	I-box	TGATAATGT	1106	9	Solanum tuberosum	part of a light responsive element
BnaA06T0068700ZS	GCN4_motif	TGAGTCA	1752	7	Oryza sativa	cis-regulatory element involved in endosperm expression
BnaA06T0068700ZS	MYB recognition site	CCGTTG	1221	6	Arabidopsis thaliana
BnaA06T0068700ZS	TGACG-motif	TGACG	348	5	Hordeum vulgare	cis-acting regulatory element involved in the MeJA-responsiveness
BnaA06T0068700ZS	CGTCA-motif	CGTCA	348	5	Hordeum vulgare	cis-acting regulatory element involved in the MeJA-responsiveness
BnaA06T0068700ZS	CCAAT-box	CAACGG	1221	6	Hordeum vulgare	MYBHv1 binding site
BnaA06T0068700ZS	CTAG-motif	ACTAGCAGAA	1116	9	Avena sativa
BnaA06T0068700ZS	ATC-motif	AGTAATCT	829	8	Spinacia oleracea	part of a conserved DNA module involved in light responsiveness
BnaA06T0068700ZS	as-1	TGACG	348	5	Arabidopsis thaliana
BnaA06T0068700ZS	ABRE	ACGTG	159	5	Arabidopsis thaliana	cis-acting element involved in the abscisic acid responsiveness
BnaA06T0068700ZS	ABRE	ACGTG	230	5	Arabidopsis thaliana	cis-acting element involved in the abscisic acid responsiveness
BnaA06T0068700ZS	MYB	CAACCA	1030	6	Arabidopsis thaliana
BnaA06T0068700ZS	G-Box	CACGTT	229	6	Pisum sativum	cis-acting regulatory element involved in light responsiveness
BnaA06T0068700ZS	Box 4	ATTAAT	1293	6	Petroselinum crispum	part of a conserved DNA module involved in light responsiveness
BnaA06T0068700ZS	chs-CMA1a	TTACTTAA	903	8	Daucus carota	part of a light responsive element
BnaA06T0068700ZS		motif_sequence	44	4	organism	short_function
BnaA06T0068700ZS		motif_sequence	155	4	organism	short_function
BnaA06T0068700ZS		motif_sequence	178	4	organism	short_function
BnaA06T0068700ZS		motif_sequence	190	4	organism	short_function
BnaA06T0068700ZS		motif_sequence	303	4	organism	short_function
BnaA06T0068700ZS		motif_sequence	397	4	organism	short_function
BnaA06T0068700ZS		motif_sequence	548	4	organism	short_function
BnaA06T0068700ZS		motif_sequence	587	4	organism	short_function
BnaA06T0068700ZS		motif_sequence	597	4	organism	short_function
BnaA06T0068700ZS		motif_sequence	686	4	organism	short_function
BnaA06T0068700ZS		motif_sequence	789	4	organism	short_function
BnaA06T0068700ZS		motif_sequence	964	4	organism	short_function
BnaA06T0068700ZS		motif_sequence	1086	4	organism	short_function
BnaA06T0068700ZS		motif_sequence	1243	4	organism	short_function
BnaA06T0068700ZS		motif_sequence	1515	4	organism	short_function
BnaA06T0068700ZS		motif_sequence	1736	4	organism	short_function
BnaA06T0068700ZS		motif_sequence	1913	4	organism	short_function
BnaA06T0068700ZS		motif_sequence	1930	4	organism	short_function
BnaA06T0068700ZS	GATA-motif	GATAGGA	1740	7	Arabidopsis thaliana	part of a light responsive element
BnaA06T0068700ZS	AT-rich element	ATAGAAATCAA	1195	10	Glycine max	binding site of AT-rich DNA binding protein (ATBP-1)
BnaA06T0068700ZS	G-box	TACGTG	158	6	Arabidopsis thaliana	cis-acting regulatory element involved in light responsiveness
BnaA06T0068700ZS	Myb	CAACTG	491	6	Arabidopsis thaliana
BnaA06T0068700ZS	Myb	TAACTG	592	6	Arabidopsis thaliana
BnaA06T0068700ZS	Myb	TAACTG	1368	6	Arabidopsis thaliana
BnaA06T0068700ZS	TCA	TCATCTTCAT	787	9	Pisum sativum
BnaA06T0068700ZS	TCA	TCATCTTCAT	1498	9	Pisum sativum
BnaA06T0068700ZS	Unnamed__4	CTCC	36	4	Petroselinum hortense
BnaA06T0068700ZS	Unnamed__4	CTCC	178	4	Petroselinum hortense
BnaA06T0068700ZS	Unnamed__4	CTCC	192	4	Petroselinum hortense
BnaA06T0068700ZS	Unnamed__4	CTCC	370	4	Petroselinum hortense
BnaA06T0068700ZS	Unnamed__4	CTCC	373	4	Petroselinum hortense
BnaA06T0068700ZS	Unnamed__4	CTCC	505	4	Petroselinum hortense
BnaA06T0068700ZS	Unnamed__4	CTCC	680	4	Petroselinum hortense
BnaA06T0068700ZS	Unnamed__4	CTCC	692	4	Petroselinum hortense
BnaA06T0068700ZS	Unnamed__4	CTCC	1102	4	Petroselinum hortense
BnaA06T0068700ZS	Unnamed__4	CTCC	1237	4	Petroselinum hortense
BnaA06T0068700ZS	Unnamed__4	CTCC	1245	4	Petroselinum hortense
BnaA06T0068700ZS	Unnamed__4	CTCC	1248	4	Petroselinum hortense
BnaA06T0068700ZS	Unnamed__4	CTCC	1631	4	Petroselinum hortense
BnaA06T0068700ZS	LTR	CCGAAA	1442	6	Hordeum vulgare	cis-acting element involved in low-temperature responsiveness
BnaA06T0068700ZS	TATA-box	TATAA	534	5	Arabidopsis thaliana	core promoter element around -30 of transcription start
BnaA06T0068700ZS	TATA-box	TATA	535	4	Arabidopsis thaliana	core promoter element around -30 of transcription start
BnaA06T0068700ZS	TATA-box	TATACA	798	6	Helianthus annuus	core promoter element around -30 of transcription start
BnaA06T0068700ZS	TATA-box	TATA	800	4	Arabidopsis thaliana	core promoter element around -30 of transcription start
BnaA06T0068700ZS	TATA-box	ATTATA	857	6	Brassica napus	core promoter element around -30 of transcription start
BnaA06T0068700ZS	TATA-box	TATAA	858	5	Arabidopsis thaliana	core promoter element around -30 of transcription start
BnaA06T0068700ZS	TATA-box	TATA	859	4	Arabidopsis thaliana	core promoter element around -30 of transcription start
BnaA06T0068700ZS	TATA-box	TATA	890	4	Arabidopsis thaliana	core promoter element around -30 of transcription start
BnaA06T0068700ZS	TATA-box	TATA	1019	4	Arabidopsis thaliana	core promoter element around -30 of transcription start
BnaA06T0068700ZS	TATA-box	TAAAGATT	1058	8	Arabidopsis thaliana	core promoter element around -30 of transcription start
BnaA06T0068700ZS	TATA-box	TATACA	1080	6	Helianthus annuus	core promoter element around -30 of transcription start
BnaA06T0068700ZS	TATA-box	TATA	1082	4	Arabidopsis thaliana	core promoter element around -30 of transcription start
BnaA06T0068700ZS	TATA-box	TATA	1194	4	Arabidopsis thaliana	core promoter element around -30 of transcription start
BnaA06T0068700ZS	TATA-box	TATA	1283	4	Arabidopsis thaliana	core promoter element around -30 of transcription start
BnaA06T0068700ZS	TATA-box	TATA	1318	4	Arabidopsis thaliana	core promoter element around -30 of transcription start
BnaA06T0068700ZS	TATA-box	TATAAA	1341	6	Helianthus annuus	core promoter element around -30 of transcription start
BnaA06T0068700ZS	TATA-box	TATAA	1342	5	Arabidopsis thaliana	core promoter element around -30 of transcription start
BnaA06T0068700ZS	TATA-box	TATA	1343	4	Arabidopsis thaliana	core promoter element around -30 of transcription start
BnaA06T0068700ZS	TATA-box	TATA	1423	4	Arabidopsis thaliana	core promoter element around -30 of transcription start
BnaA06T0068700ZS	TATA-box	TATA	1769	4	Arabidopsis thaliana	core promoter element around -30 of transcription start
BnaA06T0068700ZS	AAGAA-motif	GAAAGAA	1469	7	Avena sativa
BnaA06T0068700ZS	AAGAA-motif	GAAAGAA	1536	7	Avena sativa
BnaA06T0068700ZS	AAGAA-motif	GAAAGAA	1966	7	Avena sativa
BnaA06T0068700ZS	CAAT-box	CAAT	185	4	Nicotiana glutinosa
BnaA06T0068700ZS	CAAT-box	CAAT	417	4	Nicotiana glutinosa
BnaA06T0068700ZS	CAAT-box	CCAAT	433	5	Arabidopsis thaliana	common cis-acting element in promoter and enhancer regions
BnaA06T0068700ZS	CAAT-box	CAAT	434	4	Nicotiana glutinosa
BnaA06T0068700ZS	CAAT-box	CCAAT	447	5	Arabidopsis thaliana	common cis-acting element in promoter and enhancer regions
BnaA06T0068700ZS	CAAT-box	CAAT	448	4	Nicotiana glutinosa
BnaA06T0068700ZS	CAAT-box	CAAAT	468	5	Pisum sativum	common cis-acting element in promoter and enhancer regions
BnaA06T0068700ZS	CAAT-box	CAAT	602	4	Nicotiana glutinosa
BnaA06T0068700ZS	CAAT-box	CAAAT	663	5	Pisum sativum	common cis-acting element in promoter and enhancer regions
BnaA06T0068700ZS	CAAT-box	CAAT	675	4	Nicotiana glutinosa
BnaA06T0068700ZS	CAAT-box	CAAT	697	4	Nicotiana glutinosa
BnaA06T0068700ZS	CAAT-box	CAAT	701	4	Nicotiana glutinosa
BnaA06T0068700ZS	CAAT-box	CCAAT	712	5	Arabidopsis thaliana	common cis-acting element in promoter and enhancer regions
BnaA06T0068700ZS	CAAT-box	CAAT	875	4	Nicotiana glutinosa
BnaA06T0068700ZS	CAAT-box	CAAT	899	4	Nicotiana glutinosa
BnaA06T0068700ZS	CAAT-box	CAAT	923	4	Nicotiana glutinosa
BnaA06T0068700ZS	CAAT-box	CAAT	953	4	Nicotiana glutinosa
BnaA06T0068700ZS	CAAT-box	CAAT	987	4	Nicotiana glutinosa
BnaA06T0068700ZS	CAAT-box	CAAT	1067	4	Nicotiana glutinosa
BnaA06T0068700ZS	CAAT-box	CAAAT	1077	5	Pisum sativum	common cis-acting element in promoter and enhancer regions
BnaA06T0068700ZS	CAAT-box	CAAT	1140	4	Nicotiana glutinosa
BnaA06T0068700ZS	CAAT-box	CAAAT	1173	5	Pisum sativum	common cis-acting element in promoter and enhancer regions
BnaA06T0068700ZS	CAAT-box	CAAAT	1303	5	Pisum sativum	common cis-acting element in promoter and enhancer regions
BnaA06T0068700ZS	CAAT-box	CAAAT	1327	5	Pisum sativum	common cis-acting element in promoter and enhancer regions
BnaA06T0068700ZS	CAAT-box	CAAT	1397	4	Nicotiana glutinosa
BnaA06T0068700ZS	CAAT-box	CAAT	1496	4	Nicotiana glutinosa
BnaA06T0068700ZS	CAAT-box	CCAAT	1526	5	Arabidopsis thaliana	common cis-acting element in promoter and enhancer regions
BnaA06T0068700ZS	CAAT-box	CAAT	1546	4	Nicotiana glutinosa
BnaA06T0068700ZS	CAAT-box	CAAT	1568	4	Nicotiana glutinosa
BnaA06T0068700ZS	CAAT-box	CAAT	1614	4	Nicotiana glutinosa
BnaA06T0068700ZS	CAAT-box	CAAT	1720	4	Nicotiana glutinosa
BnaA06T0068700ZS	CAAT-box	CAAAT	1722	5	Pisum sativum	common cis-acting element in promoter and enhancer regions
BnaA06T0068700ZS	CAAT-box	CCAAT	1816	5	Arabidopsis thaliana	common cis-acting element in promoter and enhancer regions
BnaA06T0068700ZS	CAAT-box	CAAT	1817	4	Nicotiana glutinosa
BnaA06T0068700ZS	CAAT-box	CAAT	1841	4	Nicotiana glutinosa
BnaA06T0068700ZS	CAAT-box	CCAAT	1893	5	Arabidopsis thaliana	common cis-acting element in promoter and enhancer regions
BnaA06T0068700ZS	CAAT-box	CAAAT	1952	5	Pisum sativum	common cis-acting element in promoter and enhancer regions
BnaA06T0068700ZS	MYC	CATTTG	468	6	Arabidopsis thaliana
BnaA06T0068700ZS	MYC	CATTTG	662	6	Arabidopsis thaliana
BnaA06T0068700ZS	MYC	CATTTG	1952	6	Arabidopsis thaliana
BnaA06T0068700ZS	ARE	AAACCA	946	6	Zea mays	cis-acting regulatory element essential for the anaerobic induction
BnaA06T0068700ZS	MBS	CAACTG	491	6	Arabidopsis thaliana	MYB binding site involved in drought-inducibility
BnaA06T0068700ZS	Box II	ACACGTAGA	156	9	Arabidopsis thaliana	part of a light responsive element
BnaA06T0068700ZS	ABRE3a	TACGTG	158	6	Zea mays
BnaA06T0068700ZS	Unnamed__1	CGTGG	582	5	Zea mays
BnaA06T0068700ZS	ABRE4	CACGTA	158	6	Zea mays
BnaA07T0019100ZS	AT~TATA-box	TATATA	61	6	Arabidopsis thaliana
BnaA07T0019100ZS	AT~TATA-box	TATATA	63	6	Arabidopsis thaliana
BnaA07T0019100ZS	AT~TATA-box	TATATA	163	6	Arabidopsis thaliana
BnaA07T0019100ZS	AT~TATA-box	TATATA	301	6	Arabidopsis thaliana
BnaA07T0019100ZS	AT~TATA-box	TATATA	303	6	Arabidopsis thaliana
BnaA07T0019100ZS	TGACG-motif	TGACG	997	5	Hordeum vulgare	cis-acting regulatory element involved in the MeJA-responsiveness
[truncated: 5,822 more rows]

## Sheet: Table S9
Table S9. The protein-protein interaction network between BnPERK and other proteins in Brassica napus.
#node1	node2	node1_string_id	node2_string_id	neighborhood_on_chromosome	gene_fusion	phylogenetic_cooccurrence	homology	coexpression	experimentally_determined_interaction	database_annotated	automated_textmining	combined_score
BnaA01g05490D	BnaA05g28490D	3708.A0A078HVW2	3708.A0A078F9Y6	0	0	0	0	0	0	0	0.405	0.405
BnaA01g05490D	BnaA09g42430D	3708.A0A078HVW2	3708.A0A078FKQ5	0	0	0	0	0	0	0	0.479	0.479
BnaA01g05490D	BnaC01g23900D	3708.A0A078HVW2	3708.A0A078G1B7	0	0	0	0	0	0	0	0.405	0.405
BnaA01g05490D	BnaA09g03790D	3708.A0A078HVW2	3708.A0A078G317	0	0	0	0	0	0	0	0.457	0.457
BnaA01g05490D	BnaC02g39770D	3708.A0A078HVW2	3708.A0A078GI60	0	0	0	0	0	0	0	0.457	0.457
BnaA01g05490D	BnaAnng03370D	3708.A0A078HVW2	3708.A0A078GTC2	0	0	0	0	0	0	0	0.405	0.405
BnaA01g05490D	BnaCnng07810D	3708.A0A078HVW2	3708.A0A078HH01	0	0	0.109	0.786	0	0.863	0.066	0.443	0.928
BnaA01g05490D	BnaA04g14070D	3708.A0A078HVW2	3708.A0A078HME4	0	0	0.119	0.768	0	0.63	0.066	0.268	0.747
BnaA01g05490D	BnaAnng09800D	3708.A0A078HVW2	3708.A0A078IC59	0	0	0.111	0.78	0	0.63	0.066	0.268	0.745
BnaA01g05490D	BnaA03g52520D	3708.A0A078HVW2	3708.A0A078I8E5	0	0	0.116	0.786	0	0.853	0.066	0.457	0.925
BnaA01g05490D	BnaA08g11770D	3708.A0A078HVW2	3708.A0A078I4U9	0	0	0.115	0.783	0	0.853	0.066	0.457	0.925
BnaA01g06030D	BnaA09g40110D	3708.A0A078GRY1	3708.A0A078FAN2	0	0	0	0	0	0	0.65	0	0.65
BnaA01g06030D	BnaA09g40120D	3708.A0A078GRY1	3708.A0A078FDR0	0	0	0	0	0	0	0.65	0	0.65
BnaA01g06030D	BnaA09g28990D	3708.A0A078GRY1	3708.A0A078FNY7	0	0	0	0	0	0	0.65	0	0.65
BnaA01g06030D	BnaC04g03740D	3708.A0A078GRY1	3708.A0A078FTH4	0	0	0	0	0	0	0.65	0	0.65
BnaA01g06030D	BnaA01g27000D	3708.A0A078GRY1	3708.A0A078FVQ1	0	0	0	0	0	0	0.65	0	0.65
BnaA01g06030D	BnaC04g03730D	3708.A0A078GRY1	3708.A0A078FXU5	0	0	0	0	0	0	0.65	0	0.65
BnaA01g06030D	BnaC04g03720D	3708.A0A078GRY1	3708.A0A078FYF4	0	0	0	0	0	0	0.65	0	0.65
BnaA01g06030D	BnaA01g27010D	3708.A0A078GRY1	3708.A0A078FZ74	0	0	0	0	0	0	0.65	0	0.65
BnaA01g06030D	BnaC07g12280D	3708.A0A078GRY1	3708.A0A078G567	0	0	0	0	0	0	0.65	0	0.65
BnaA01g06030D	BnaC04g49640D	3708.A0A078GRY1	3708.A0A078GDG7	0	0	0	0	0	0	0.65	0	0.65
BnaA01g06030D	BnaC04g49660D	3708.A0A078GRY1	3708.A0A078GFN2	0	0	0	0	0	0	0.65	0	0.65
BnaA01g06030D	BnaC01g43700D	3708.A0A078GRY1	3708.A0A078J5J3	0	0	0	0	0	0	0.65	0	0.65
BnaA01g06030D	BnaC04g03770D	3708.A0A078GRY1	3708.A0A078IC31	0	0	0	0	0	0	0.65	0	0.65
BnaA01g06030D	BnaA09g55500D	3708.A0A078GRY1	3708.A0A078J5D3	0	0	0	0	0	0	0.65	0	0.65
BnaA01g06030D	BnaC04g22390D	3708.A0A078GRY1	3708.A0A078HXS3	0	0	0	0	0	0	0.65	0	0.65
BnaA01g06030D	BnaA01g36270D	3708.A0A078GRY1	3708.A0A078IUV8	0	0	0	0	0	0	0.65	0	0.65
BnaA01g06030D	BnaA04g25720D	3708.A0A078GRY1	3708.A0A078GY98	0	0	0	0	0	0	0.65	0	0.65
BnaA01g06030D	BnaC04g30040D	3708.A0A078GRY1	3708.A0A078HIJ6	0	0	0	0	0	0	0.65	0	0.65
BnaA01g06030D	BnaC04g03790D	3708.A0A078GRY1	3708.A0A078I9Q6	0	0	0	0	0	0	0.65	0	0.65
BnaA01g06030D	BnaC04g03760D	3708.A0A078GRY1	3708.A0A078IEU0	0	0	0	0	0	0	0.65	0	0.65
BnaA01g06030D	BnaA09g55510D	3708.A0A078GRY1	3708.A0A078J5N1	0	0	0	0	0	0	0.65	0	0.65
BnaA01g06030D	BnaC04g22400D	3708.A0A078GRY1	3708.A0A078HY97	0	0	0	0	0	0	0.65	0	0.65
BnaA01g06030D	BnaA04g25740D	3708.A0A078GRY1	3708.A0A078H0X7	0	0	0	0	0	0	0.65	0	0.65
BnaA01g06030D	BnaA04g17070D	3708.A0A078GRY1	3708.A0A078H1W5	0	0	0	0	0	0	0.65	0	0.65
BnaA01g06030D	BnaAnng19210D	3708.A0A078GRY1	3708.A0A078JD27	0	0	0	0	0	0	0.65	0	0.65
BnaA01g06030D	BnaA05g12920D	3708.A0A078GRY1	3708.A0A078HP64	0	0	0	0	0	0	0.65	0	0.65
BnaA01g06030D	BnaCnng39140D	3708.A0A078GRY1	3708.A0A078J6L2	0	0	0	0	0	0	0.65	0	0.65
BnaA01g06030D	BnaA08g19770D	3708.A0A078GRY1	3708.A0A078J8C0	0	0	0	0	0	0	0.65	0	0.65
BnaA01g06030D	BnaC04g03780D	3708.A0A078GRY1	3708.A0A078ICT4	0	0	0	0	0	0	0.65	0	0.65
BnaA01g06030D	BnaA09g14750D	3708.A0A078GRY1	3708.A0A078HT06	0	0	0	0	0	0	0.65	0	0.65
BnaA01g06030D	BnaC01g40610D	3708.A0A078GRY1	3708.A0A078GXK3	0	0	0	0	0	0	0.65	0	0.65
BnaA01g06030D	BnaA02g17600D	3708.A0A078GRY1	3708.A0A078HNC1	0	0	0	0	0	0	0.65	0	0.65
BnaA01g06030D	BnaC05g43610D	3708.A0A078GRY1	3708.A0A078HW57	0	0	0	0	0	0	0.65	0	0.65
BnaA01g06030D	BnaC04g03750D	3708.A0A078GRY1	3708.A0A078IE95	0	0	0	0	0	0	0.65	0	0.65
BnaA01g06030D	BnaA01g22890D	3708.A0A078GRY1	3708.A0A078ID82	0	0	0	0	0	0	0.65	0	0.65
BnaA01g06030D	BnaC09g15390D	3708.A0A078GRY1	3708.A0A078GVI5	0	0	0	0	0	0	0.65	0	0.65
BnaA01g06030D	BnaA09g55490D	3708.A0A078GRY1	3708.A0A078J321	0	0	0	0	0	0	0.65	0	0.65
BnaA01g06030D	BnaCnng45520D	3708.A0A078GRY1	3708.A0A078JEQ0	0	0	0	0	0	0	0.65	0	0.65
BnaA01g06100D	BnaA02g04250D	3708.A0A078GSQ2	3708.A0A078I238	0	0	0	0	0	0	0	0.459	0.459
BnaA01g06100D	BnaC02g08750D	3708.A0A078GSQ2	3708.A0A078HY50	0	0	0	0	0	0	0	0.459	0.459
BnaA01g06100D	rps4	3708.A0A078GSQ2	3708.F8K8N9	0	0	0	0	0	0	0	0.493	0.493
BnaA01g06180D	BnaA03g58100D	3708.A0A078GRX4	3708.A0A078JZ95	0	0	0.392	0	0	0.069	0.084	0	0.436
BnaA01g06180D	BnaA08g05360D	3708.A0A078GRX4	3708.A0A078IAG1	0	0	0.403	0	0	0.069	0.084	0	0.446
BnaA01g06400D	BnaC03g42250D	3708.A0A078GSN0	3708.A0A078GGG2	0	0	0.415	0	0	0	0	0	0.415
BnaA01g06400D	BnaC03g64780D	3708.A0A078GSN0	3708.A0A078GS55	0	0	0	0	0	0	0	0.465	0.465
BnaA01g06400D	BnaC05g12540D	3708.A0A078GSN0	3708.A0A078H744	0	0	0	0	0	0	0	0.403	0.403
BnaA01g06400D	BnaA06g11030D	3708.A0A078GSN0	3708.A0A078HE60	0	0	0	0	0	0	0	0.403	0.403
BnaA01g06400D	BnaA01g31490D	3708.A0A078GSN0	3708.A0A078HFS7	0	0	0	0	0	0	0	0.451	0.451
BnaA01g07170D	BnaA03g47820D	3708.A0A078I0C6	3708.A0A078HY07	0	0	0.058	0.966	0.142	0	0.9	0	0.912
BnaA01g08030D	BnaA03g01580D	3708.A0A078HEJ7	3708.A0A078FE99	0	0	0	0	0.142	0	0	0.428	0.488
BnaA01g08030D	BnaA09g40040D	3708.A0A078HEJ7	3708.A0A078FH64	0	0	0	0	0.145	0.06	0.068	0.379	0.472
BnaA01g08030D	BnaC08g41590D	3708.A0A078HEJ7	3708.A0A078FSR7	0	0	0	0	0.08	0.053	0	0.471	0.498
BnaA01g08030D	BnaC03g65940D	3708.A0A078HEJ7	3708.A0A078FWE8	0	0	0	0	0.085	0	0	0.471	0.495
BnaA01g08030D	BnaC03g30530D	3708.A0A078HEJ7	3708.A0A078FY89	0	0	0	0	0	0	0	0.504	0.504
BnaA01g08030D	BnaA09g47410D	3708.A0A078HEJ7	3708.A0A078GMM0	0	0	0	0	0.08	0.053	0	0.471	0.498
BnaA01g08030D	BnaC03g64780D	3708.A0A078HEJ7	3708.A0A078GS55	0	0	0	0	0.081	0	0	0.425	0.448
BnaA01g08030D	BnaA03g52910D	3708.A0A078HEJ7	3708.A0A078I824	0	0	0	0	0.085	0	0	0.471	0.495
BnaA01g08030D	BnaCnng26270D	3708.A0A078HEJ7	3708.A0A078IVV8	0	0	0	0	0.104	0	0	0.467	0.502
BnaA01g08030D	BnaA02g14640D	3708.A0A078HEJ7	3708.A0A078IJZ9	0	0	0	0	0.104	0	0	0.467	0.502
BnaA01g08030D	BnaCnng65430D	3708.A0A078HEJ7	3708.A0A078JTP8	0	0	0	0	0.104	0.06	0.068	0.471	0.529
BnaA01g08030D	BnaA09g52970D	3708.A0A078HEJ7	3708.A0A078JEM5	0	0	0	0	0.104	0.06	0.068	0.471	0.529
BnaA01g08030D	BnaA01g31490D	3708.A0A078HEJ7	3708.A0A078HFS7	0	0	0	0	0.271	0	0	0.495	0.616
BnaA01g08270D	BnaAnng07580D	3708.A0A078HCL0	3708.A0A078I3P6	0	0	0	0	0	0.043	0	0.422	0.423
BnaA01g12580D	BnaCnng18680D	3708.A0A078HUB2	3708.A0A078IJC1	0	0	0	0.623	0	0	0	0.476	0.476
BnaA01g12660D	BnaA05g16720D	3708.A0A078HWX8	3708.A0A078F8A4	0	0	0.361	0	0	0.069	0.084	0	0.407
BnaA01g12660D	BnaC05g29370D	3708.A0A078HWX8	3708.A0A078FBE0	0	0	0.36	0	0	0.069	0.084	0	0.406
BnaA01g12970D	BnaA05g16720D	3708.A0A078HTQ5	3708.A0A078F8A4	0	0	0.362	0	0	0.069	0.084	0	0.408
BnaA01g12970D	BnaC05g29370D	3708.A0A078HTQ5	3708.A0A078FBE0	0	0	0.365	0	0	0.069	0.084	0	0.411
BnaA01g12970D	BnaA05g17520D	3708.A0A078HTQ5	3708.A0A078GEZ8	0	0	0.354	0	0	0.069	0.084	0	0.4
BnaA01g12970D	BnaA01g24250D	3708.A0A078HTQ5	3708.A0A078HCI0	0	0	0.364	0	0	0.069	0.084	0	0.41
BnaA01g12970D	CIPK7.1	3708.A0A078HTQ5	3708.V9LYK5	0	0	0.363	0	0	0.069	0.084	0	0.409
BnaA01g13780D	BnaC03g17190D	3708.A0A078H6S5	3708.A0A078D911	0	0	0.084	0.913	0.169	0.059	0.441	0.118	0.582
BnaA01g13780D	BnaCnng03460D	3708.A0A078H6S5	3708.A0A078F7G5	0	0	0.097	0.886	0.077	0.135	0.241	0.087	0.409
BnaA01g13780D	BnaCnng03470D	3708.A0A078H6S5	3708.A0A078FAK2	0	0	0.095	0.891	0.077	0.135	0.241	0.087	0.408
BnaA01g13780D	BnaC04g12620D	3708.A0A078H6S5	3708.A0A078FGZ0	0	0	0.181	0.685	0.077	0.135	0.241	0.087	0.464
BnaA01g13780D	BnaC06g13860D	3708.A0A078H6S5	3708.A0A078FJL2	0	0	0.08	0.921	0.169	0.059	0.441	0.118	0.58
BnaA01g13780D	BnaA09g29090D	3708.A0A078H6S5	3708.A0A078FNZ5	0	0	0.102	0.877	0.077	0.135	0.241	0.087	0.412
BnaA01g13780D	BnaA09g05860D	3708.A0A078H6S5	3708.A0A078FUZ8	0	0	0.094	0.891	0.077	0.135	0.241	0.087	0.407
BnaA01g13780D	BnaA09g05850D	3708.A0A078H6S5	3708.A0A078FVI1	0	0	0.093	0.894	0.077	0.135	0.241	0.087	0.407
BnaA01g13780D	BnaC08g42820D	3708.A0A078H6S5	3708.A0A078GDD4	0	0	0.087	0.908	0.169	0.059	0.441	0.118	0.583
BnaA01g13780D	BnaA06g00870D	3708.A0A078H6S5	3708.A0A078GFI9	0	0	0.184	0.686	0.316	0.066	0.379	0.126	0.665
BnaA01g13780D	BnaA01g17140D	3708.A0A078H6S5	3708.A0A078H0N7	0	0	0.206	0.646	0.316	0.066	0.379	0.467	0.801
BnaA01g13780D	BnaC01g27600D	3708.A0A078H6S5	3708.A0A078H310	0	0	0.099	0.883	0.077	0.135	0.241	0.087	0.41
BnaA01g13780D	BnaA10g27070D	3708.A0A078H6S5	3708.A0A078HRN3	0	0	0.097	0.886	0.077	0.135	0.241	0.087	0.409
BnaA01g13780D	BnaA10g27080D	3708.A0A078H6S5	3708.A0A078HP75	0	0	0.096	0.888	0.077	0.135	0.241	0.087	0.409
BnaA01g13780D	BnaA10g27060D	3708.A0A078H6S5	3708.A0A078HR94	0	0	0.097	0.887	0.077	0.135	0.241	0.087	0.409
BnaA01g13780D	BnaAnng12070D	3708.A0A078H6S5	3708.A0A078IW23	0	0	0.101	0.878	0.077	0.135	0.241	0.087	0.412
BnaA01g13780D	BnaC06g01970D	3708.A0A078H6S5	3708.A0A078IKS1	0	0	0.111	0.858	0.077	0.135	0.241	0.087	0.418
BnaA01g13780D	BnaC02g31440D	3708.A0A078H6S5	3708.A0A078HIS1	0	0	0.123	0.832	0.077	0.135	0.241	0.087	0.426
BnaA01g13780D	BnaAnng32550D	3708.A0A078H6S5	3708.A0A078JR63	0	0	0.182	0.681	0.077	0.135	0.241	0.087	0.465
BnaA01g13780D	BnaA03g17100D	3708.A0A078H6S5	3708.A0A078IA62	0	0	0.085	0.912	0.169	0.059	0.441	0.118	0.582
BnaA01g13780D	BnaC07g48050D	3708.A0A078H6S5	3708.A0A078J8W8	0	0	0.085	0.911	0.169	0.059	0.441	0.118	0.583
BnaA01g13780D	BnaC04g25190D	3708.A0A078H6S5	3708.A0A078HZM2	0	0	0.182	0.69	0.316	0.066	0.379	0.126	0.664
BnaA01g13780D	BnaC06g06400D	3708.A0A078H6S5	3708.A0A078I6S9	0	0	0.184	0.686	0.316	0.066	0.379	0.126	0.665
BnaA01g13780D	BnaCnng18070D	3708.A0A078H6S5	3708.A0A078IK39	0	0	0.188	0.691	0.316	0.066	0.379	0.126	0.667
BnaA01g13780D	BnaC07g50110D	3708.A0A078H6S5	3708.A0A078J7N1	0	0	0.198	0.65	0.316	0.066	0.379	0.467	0.799
BnaA01g13780D	BnaC01g19960D	3708.A0A078H6S5	3708.A0A078HS53	0	0	0.201	0.649	0.316	0.066	0.379	0.467	0.8
BnaA01g14130D	BnaC03g34930D	3708.A0A078H6W1	3708.A0A078F0S1	0	0	0	0	0	0	0.65	0	0.65
BnaA01g14130D	BnaA09g39720D	3708.A0A078H6W1	3708.A0A078FDK8	0	0	0	0	0.046	0	0.65	0	0.651
BnaA01g14130D	BnaC01g15030D	3708.A0A078H6W1	3708.A0A078FFL9	0	0	0	0	0.046	0	0.65	0	0.651
BnaA01g14130D	BnaA03g01590D	3708.A0A078H6W1	3708.A0A078FGW9	0	0	0	0	0.046	0	0.65	0	0.651
BnaA01g14130D	BnaA06g20110D	3708.A0A078H6W1	3708.A0A078FJQ6	0	0	0	0	0.046	0	0.65	0.057	0.657
BnaA01g14130D	BnaC05g01440D	3708.A0A078H6W1	3708.A0A078FLE6	0	0	0	0	0.046	0	0.65	0	0.651
BnaA01g14130D	BnaA08g27240D	3708.A0A078H6W1	3708.A0A078FLY3	0	0	0	0	0.046	0	0.65	0	0.651
BnaA01g14130D	BnaAnng02770D	3708.A0A078H6W1	3708.A0A078G1E1	0	0	0	0	0.046	0	0.65	0.042	0.652
BnaA01g14130D	BnaC04g04080D	3708.A0A078H6W1	3708.A0A078G1S3	0	0	0.2	0	0.046	0	0.65	0	0.709
BnaA01g14130D	BnaA09g02550D	3708.A0A078H6W1	3708.A0A078G3R6	0	0	0	0	0.046	0	0.65	0.054	0.656
BnaA01g14130D	BnaA09g03900D	3708.A0A078H6W1	3708.A0A078G404	0	0	0	0	0.046	0	0.65	0.042	0.652
BnaA01g14130D	BnaA09g00740D	3708.A0A078H6W1	3708.A0A078G6G2	0	0	0	0	0.046	0	0.65	0	0.651
BnaA01g14130D	BnaA08g25320D	3708.A0A078H6W1	3708.A0A078G8J6	0	0	0	0	0.046	0	0.65	0	0.651
BnaA01g14130D	BnaA05g30620D	3708.A0A078H6W1	3708.A0A078GJ91	0	0	0	0	0.046	0	0.65	0	0.651
BnaA01g14130D	BnaC04g50170D	3708.A0A078H6W1	3708.A0A078GRZ7	0	0	0	0	0.046	0	0.65	0.075	0.664
BnaA01g14130D	BnaC04g51190D	3708.A0A078H6W1	3708.A0A078GS90	0	0	0	0	0.046	0	0.65	0	0.651
BnaA01g14130D	BnaC03g66720D	3708.A0A078H6W1	3708.A0A078GT07	0	0	0	0	0.046	0	0.65	0.057	0.657
BnaA01g14130D	BnaA02g30620D	3708.A0A078H6W1	3708.A0A078H5T5	0	0	0	0	0.046	0	0.65	0	0.651
BnaA01g14130D	BnaC01g37020D	3708.A0A078H6W1	3708.A0A078H6T3	0	0	0	0	0.046	0	0.65	0	0.651
BnaA01g14130D	BnaA09g38700D	3708.A0A078H6W1	3708.A0A078HRF0	0	0	0	0	0	0	0.65	0	0.65
BnaA01g14130D	BnaCnng43010D	3708.A0A078H6W1	3708.A0A078JCF6	0	0	0	0	0	0	0.65	0	0.65
BnaA01g14130D	BnaA03g13120D	3708.A0A078H6W1	3708.A0A078HLU4	0	0	0	0	0	0	0.65	0	0.65
BnaA01g14130D	BnaCnng60750D	3708.A0A078H6W1	3708.A0A078JQZ3	0	0	0	0	0.046	0	0.65	0	0.651
BnaA01g14130D	BnaC04g51830D	3708.A0A078H6W1	3708.A0A078J9F5	0	0	0	0	0.046	0	0.65	0	0.651
BnaA01g14130D	BnaCnng23240D	3708.A0A078H6W1	3708.A0A078ITL9	0	0	0	0	0.046	0	0.65	0	0.651
BnaA01g14130D	BnaA01g31480D	3708.A0A078H6W1	3708.A0A078HCZ8	0	0	0	0	0.046	0	0.65	0	0.651
BnaA01g14130D	BnaA01g32580D	3708.A0A078H6W1	3708.A0A078HAX9	0	0	0	0	0.046	0	0.65	0	0.651
BnaA01g14130D	BnaCnng23230D	3708.A0A078H6W1	3708.A0A078IUT8	0	0	0	0	0.046	0	0.65	0	0.651
BnaA01g14130D	BnaAnng31080D	3708.A0A078H6W1	3708.A0A078JT70	0	0	0	0	0.046	0	0.65	0	0.651
BnaA01g14130D	BnaC04g00460D	3708.A0A078H6W1	3708.A0A078HKE0	0	0	0	0	0.046	0	0.65	0	0.651
BnaA01g14130D	BnaC06g41940D	3708.A0A078H6W1	3708.A0A078IRS6	0	0	0	0	0.046	0	0.65	0	0.651
BnaA01g14130D	BnaC08g42010D	3708.A0A078H6W1	3708.A0A078HAC5	0	0	0	0	0.046	0	0.65	0	0.651
BnaA01g14130D	BnaCnng66900D	3708.A0A078H6W1	3708.A0A078JUK3	0	0	0	0	0.046	0	0.65	0	0.651
BnaA01g14130D	BnaC01g37010D	3708.A0A078H6W1	3708.A0A078H8Q0	0	0	0	0	0.046	0	0.65	0	0.651
BnaA01g14130D	BnaC03g75510D	3708.A0A078H6W1	3708.A0A078J074	0	0	0	0	0.046	0	0.65	0.044	0.652
BnaA01g14130D	BnaAnng28400D	3708.A0A078H6W1	3708.A0A078JQU8	0	0	0	0	0.046	0	0.65	0.042	0.652
BnaA01g14130D	BnaC03g34350D	3708.A0A078H6W1	3708.A0A078HTR5	0	0	0	0	0.046	0	0.65	0.042	0.652
BnaA01g14130D	BnaA02g04440D	3708.A0A078H6W1	3708.A0A078I686	0	0	0	0	0.046	0	0.65	0.051	0.655
BnaA01g14130D	BnaC02g08960D	3708.A0A078H6W1	3708.A0A078HUU9	0	0	0	0	0.046	0	0.65	0.051	0.655
BnaA01g14130D	BnaCnng60500D	3708.A0A078H6W1	3708.A0A078JPU2	0	0	0	0	0.046	0	0.65	0.051	0.655
BnaA01g14130D	BnaC01g27850D	3708.A0A078H6W1	3708.A0A078HLG2	0	0	0	0	0	0.059	0.65	0	0.656
BnaA01g14130D	BnaA02g29680D	3708.A0A078H6W1	3708.A0A078I4E1	0	0	0	0	0.046	0	0.65	0.054	0.656
BnaA01g14130D	BnaA08g11860D	3708.A0A078H6W1	3708.A0A078I7D7	0	0	0	0	0.046	0	0.65	0.057	0.657
BnaA01g14350D	BnaC05g19430D	3708.A0A078H9J9	3708.A0A078FNI3	0	0	0	0	0	0	0	0.457	0.457
BnaA01g14350D	BnaA09g29620D	3708.A0A078H9J9	3708.A0A078FUZ7	0	0	0	0	0	0	0	0.457	0.457
BnaA01g14440D	BnaC03g65680D	3708.A0A078H996	3708.A0A078FSJ8	0	0	0.482	0	0	0	0	0	0.482
BnaA01g14440D	BnaA09g26370D	3708.A0A078H996	3708.A0A078GLR0	0	0	0.487	0	0	0	0	0	0.487
BnaA01g14440D	BnaA08g20900D	3708.A0A078H996	3708.A0A078HXM1	0	0	0.406	0	0	0	0	0	0.406
BnaA01g14440D	BnaAnng38930D	3708.A0A078H996	3708.A0A078JYT2	0	0	0.413	0	0	0	0	0	0.413
BnaA01g14440D	BnaAnng08380D	3708.A0A078H996	3708.A0A078I834	0	0	0.463	0	0	0	0	0	0.463
BnaA01g14440D	BnaA06g36150D	3708.A0A078H996	3708.A0A078H9C1	0	0	0.481	0	0	0	0	0	0.481
BnaA01g14440D	BnaA02g24340D	3708.A0A078H996	3708.A0A078I2B8	0	0	0.488	0	0	0	0	0	0.488
BnaA01g14440D	BnaA02g34820D	3708.A0A078H996	3708.A0A078IUK6	0	0	0.493	0	0	0	0	0	0.493
BnaA01g17140D	BnaC03g17190D	3708.A0A078H0N7	3708.A0A078D911	0	0	0.183	0.688	0.879	0.878	0.734	0.519	0.998
BnaA01g17140D	BnaC08g11440D	3708.A0A078H0N7	3708.A0A078F7A7	0	0	0.208	0.642	0.316	0.066	0.379	0.467	0.802
BnaA01g17140D	BnaCnng03460D	3708.A0A078H0N7	3708.A0A078F7G5	0	0	0.183	0.675	0.14	0.392	0.242	0.383	0.763
BnaA01g17140D	BnaCnng03470D	3708.A0A078H0N7	3708.A0A078FAK2	0	0	0.475	0	0.14	0.392	0.242	0.383	0.848
BnaA01g17140D	BnaA03g46660D	3708.A0A078H0N7	3708.A0A078FDE2	0	0	0.207	0.644	0.316	0.066	0.379	0.467	0.801
BnaA01g17140D	BnaC04g12620D	3708.A0A078H0N7	3708.A0A078FGZ0	0	0	0.204	0.571	0.14	0.392	0.242	0.383	0.769
BnaA01g17140D	BnaC06g13860D	3708.A0A078H0N7	3708.A0A078FJL2	0	0	0.192	0.669	0.879	0.878	0.734	0.519	0.998
BnaA01g17140D	BnaA09g29090D	3708.A0A078H0N7	3708.A0A078FNZ5	0	0	0.19	0.663	0.14	0.392	0.242	0.383	0.765
BnaA01g17140D	BnaA09g05860D	3708.A0A078H0N7	3708.A0A078FUZ8	0	0	0.179	0.685	0.14	0.392	0.242	0.383	0.762
BnaA01g17140D	BnaA09g05850D	3708.A0A078H0N7	3708.A0A078FVI1	0	0	0.476	0	0.14	0.392	0.242	0.383	0.848
BnaA01g17140D	BnaC08g42820D	3708.A0A078H0N7	3708.A0A078GDD4	0	0	0.198	0.659	0.879	0.878	0.734	0.519	0.998
BnaA01g17140D	BnaA08g14780D	3708.A0A078H0N7	3708.A0A078GI19	0	0	0.208	0.642	0.316	0.066	0.379	0.467	0.802
BnaA01g17140D	BnaC05g12240D	3708.A0A078H0N7	3708.A0A078H781	0	0	0.176	0.699	0.14	0.392	0.242	0.383	0.761
BnaA01g17140D	BnaA06g10730D	3708.A0A078H0N7	3708.A0A078HE32	0	0	0.177	0.697	0.14	0.392	0.242	0.383	0.762
BnaA01g17140D	BnaA10g27070D	3708.A0A078H0N7	3708.A0A078HRN3	0	0	0.183	0.675	0.14	0.392	0.242	0.383	0.763
BnaA01g17140D	BnaC01g38510D	3708.A0A078H0N7	3708.A0A078IS30	0	0	0.183	0.68	0.14	0.392	0.242	0.383	0.763
BnaA01g17140D	BnaA01g30490D	3708.A0A078H0N7	3708.A0A078IKL8	0	0	0.183	0.679	0.14	0.392	0.242	0.383	0.764
BnaA01g17140D	BnaAnng12070D	3708.A0A078H0N7	3708.A0A078IW23	0	0	0.191	0.661	0.14	0.392	0.242	0.383	0.766
BnaA01g17140D	BnaC02g31440D	3708.A0A078H0N7	3708.A0A078HIS1	0	0	0.193	0.652	0.14	0.392	0.242	0.383	0.766
BnaA01g17140D	BnaA10g27060D	3708.A0A078H0N7	3708.A0A078HR94	0	0	0.202	0.626	0.14	0.392	0.242	0.383	0.769
BnaA01g17140D	BnaAnng32550D	3708.A0A078H0N7	3708.A0A078JR63	0	0	0.203	0.57	0.14	0.392	0.242	0.383	0.769
BnaA01g17140D	BnaC01g27600D	3708.A0A078H0N7	3708.A0A078H310	0	0	0.205	0.633	0.14	0.392	0.242	0.383	0.77
BnaA01g17140D	BnaC06g01970D	3708.A0A078H0N7	3708.A0A078IKS1	0	0	0.209	0.605	0.14	0.392	0.242	0.383	0.771
BnaA01g17140D	BnaA03g55950D	3708.A0A078H0N7	3708.A0A078J2V6	0	0	0.216	0.622	0.316	0.066	0.379	0.467	0.804
BnaA01g17140D	BnaC03g61170D	3708.A0A078H0N7	3708.A0A078IIB3	0	0	0.221	0.612	0.316	0.066	0.379	0.467	0.805
BnaA01g17140D	BnaC02g00800D	3708.A0A078H0N7	3708.A0A078I415	0	0	0.232	0.589	0.316	0.066	0.379	0.467	0.808
BnaA01g17140D	BnaA10g27080D	3708.A0A078H0N7	3708.A0A078HP75	0	0	0.474	0	0.14	0.392	0.242	0.383	0.847
BnaA01g17140D	BnaC01g19960D	3708.A0A078H0N7	3708.A0A078HS53	0	0	0.048	0.986	0.145	0	0.9	0.47	0.951
BnaA01g17140D	BnaC07g50110D	3708.A0A078H0N7	3708.A0A078J7N1	0	0	0.048	0.985	0.145	0	0.9	0.47	0.951
BnaA01g17140D	BnaC07g48050D	3708.A0A078H0N7	3708.A0A078J8W8	0	0	0.183	0.689	0.879	0.878	0.734	0.519	0.998
BnaA01g17140D	BnaA03g17100D	3708.A0A078H0N7	3708.A0A078IA62	0	0	0.183	0.689	0.879	0.878	0.734	0.519	0.998
BnaA01g18710D	BnaC06g24000D	3708.A0A078GE68	3708.A0A078FGH0	0	0	0.51	0	0	0	0	0	0.51
BnaA01g18710D	BnaA01g33710D	3708.A0A078GE68	3708.A0A078G3T5	0	0	0.506	0	0	0	0	0	0.506
BnaA01g18710D	BnaA02g28780D	3708.A0A078GE68	3708.A0A078H961	0	0	0.459	0	0	0	0	0	0.459
BnaA01g18710D	BnaCnng24770D	3708.A0A078GE68	3708.A0A078ITG0	0	0	0.476	0	0	0	0	0	0.476
BnaA01g18710D	BnaCnng16130D	3708.A0A078GE68	3708.A0A078IEA4	0	0	0.49	0	0	0	0	0	0.49
BnaA01g18710D	BnaC09g39890D	3708.A0A078GE68	3708.A0A078GJP0	0	0	0.491	0	0	0	0	0	0.491
BnaA01g18710D	BnaA02g35050D	3708.A0A078GE68	3708.A0A078IZS8	0	0	0.504	0	0	0	0	0	0.504
BnaA01g18770D	BnaC02g24840D	3708.A0A078GC66	3708.A0A078FP09	0	0	0	0	0	0	0	0.431	0.431
BnaA01g18770D	BnaA09g30790D	3708.A0A078GC66	3708.A0A078G9C6	0	0	0	0	0	0	0	0.401	0.4
BnaA01g18770D	BnaA08g20900D	3708.A0A078GC66	3708.A0A078HXM1	0	0	0	0	0	0	0	0.401	0.4
BnaA01g18770D	BnaCnng06390D	3708.A0A078GC66	3708.A0A078H0C6	0	0	0	0	0	0	0	0.401	0.4
BnaA01g18770D	BnaC05g17520D	3708.A0A078GC66	3708.A0A078HIC7	0	0	0	0	0	0	0	0.401	0.4
BnaA01g18770D	BnaA07g10620D	3708.A0A078GC66	3708.A0A078IBC0	0	0	0	0	0	0	0	0.401	0.4
BnaA01g18770D	BnaA02g18750D	3708.A0A078GC66	3708.A0A078GJX7	0	0	0	0	0	0	0	0.431	0.431
BnaA01g19210D	BnaC08g44900D	3708.A0A078GTF2	3708.A0A078F9A2	0	0	0.385	0	0	0.069	0.084	0	0.429
BnaA01g19210D	BnaC08g14430D	3708.A0A078GTF2	3708.A0A078G267	0	0	0.388	0	0	0.069	0.084	0	0.432
BnaA01g19210D	BnaA08g25650D	3708.A0A078GTF2	3708.A0A078G392	0	0	0.397	0	0	0.069	0.084	0	0.44
BnaA01g19210D	BnaA06g02230D	3708.A0A078GTF2	3708.A0A078GBY5	0	0	0.353	0	0	0.069	0.084	0	0.4
BnaA01g19210D	BnaC06g04690D	3708.A0A078GTF2	3708.A0A078IVS5	0	0	0.364	0	0	0.069	0.084	0	0.41
BnaA01g19210D	BnaAnng35520D	3708.A0A078GTF2	3708.A0A078JTK7	0	0	0.368	0	0	0.069	0.084	0	0.413
BnaA01g19210D	BnaC05g08110D	3708.A0A078GTF2	3708.A0A078HM98	0	0	0.395	0	0	0.069	0.084	0	0.439
BnaA01g19210D	BnaCnng75560D	3708.A0A078GTF2	3708.A0A078K051	0	0	0.396	0	0	0.069	0.084	0	0.439
BnaA01g19210D	BnaA03g58100D	3708.A0A078GTF2	3708.A0A078JZ95	0	0	0.396	0	0	0.069	0.084	0	0.439
BnaA01g19210D	BnaAnng39330D	3708.A0A078GTF2	3708.A0A078K2C5	0	0	0.397	0	0	0.069	0.084	0	0.44
BnaA01g19220D	BnaC03g36260D	3708.A0A078GX55	3708.A0A078F497	0	0	0.373	0	0	0.069	0.084	0	0.418
BnaA01g19220D	BnaC08g44900D	3708.A0A078GX55	3708.A0A078F9A2	0	0	0.382	0	0	0.069	0.084	0	0.426
BnaA01g19220D	BnaA09g20070D	3708.A0A078GX55	3708.A0A078FUF4	0	0	0.353	0	0	0.069	0.084	0	0.4
BnaA01g19220D	BnaA06g15050D	3708.A0A078GX55	3708.A0A078GSJ6	0	0	0.365	0	0	0.069	0.084	0	0.411
BnaA01g19220D	BnaC09g22400D	3708.A0A078GX55	3708.A0A078I1K4	0	0	0.353	0	0	0.069	0.084	0	0.4
BnaA01g19220D	BnaC06g04690D	3708.A0A078GX55	3708.A0A078IVS5	0	0	0.357	0	0	0.069	0.084	0	0.403
BnaA01g19220D	BnaCnng36800D	3708.A0A078GX55	3708.A0A078J731	0	0	0.377	0	0	0.069	0.084	0	0.422
BnaA01g19220D	BnaA02g23490D	3708.A0A078GX55	3708.A0A078HTE8	0	0	0.382	0	0	0.069	0.084	0	0.426
BnaA01g19220D	BnaC05g08110D	3708.A0A078GX55	3708.A0A078HM98	0	0	0.389	0	0	0.069	0.084	0	0.433
BnaA01g19220D	BnaCnng51430D	3708.A0A078GX55	3708.A0A078JL87	0	0	0.392	0	0	0.069	0.084	0	0.436
BnaA01g19220D	BnaA03g58100D	3708.A0A078GX55	3708.A0A078JZ95	0	0	0.399	0	0	0.069	0.084	0	0.442
BnaA01g22890D	BnaA02g25830D	3708.A0A078ID82	3708.A0A078F8K0	0	0	0	0	0	0	0.65	0	0.65
BnaA01g22890D	BnaA09g40110D	3708.A0A078ID82	3708.A0A078FAN2	0	0	0.095	0.891	0	0	0.65	0	0.67
BnaA01g22890D	BnaA09g40120D	3708.A0A078ID82	3708.A0A078FDR0	0	0	0.091	0.9	0	0	0.65	0	0.668
BnaA01g22890D	BnaA03g51300D	3708.A0A078ID82	3708.A0A078FK74	0	0	0	0	0	0	0.65	0	0.65
BnaA01g22890D	BnaA09g28990D	3708.A0A078ID82	3708.A0A078FNY7	0	0	0.08	0.922	0	0	0.65	0	0.664
BnaA01g22890D	BnaA02g12440D	3708.A0A078ID82	3708.A0A078FPN2	0	0	0	0	0	0	0.65	0	0.65
BnaA01g22890D	BnaC04g03740D	3708.A0A078ID82	3708.A0A078FTH4	0	0	0.085	0.912	0	0	0.65	0	0.666
BnaA01g22890D	BnaA01g27000D	3708.A0A078ID82	3708.A0A078FVQ1	0	0	0.083	0.916	0	0	0.65	0	0.665
BnaA01g22890D	BnaC04g03730D	3708.A0A078ID82	3708.A0A078FXU5	0	0	0.085	0.911	0	0	0.65	0	0.666
BnaA01g22890D	BnaC04g03720D	3708.A0A078ID82	3708.A0A078FYF4	0	0	0.101	0.879	0	0	0.65	0	0.672
BnaA01g22890D	BnaA01g27010D	3708.A0A078ID82	3708.A0A078FZ74	0	0	0.084	0.914	0	0	0.65	0	0.665
BnaA01g22890D	BnaC07g12280D	3708.A0A078ID82	3708.A0A078G567	0	0	0.08	0.921	0	0	0.65	0	0.664
BnaA01g22890D	BnaA08g25120D	3708.A0A078ID82	3708.A0A078G8M2	0	0	0	0	0	0	0.65	0	0.65
BnaA01g22890D	BnaC04g49640D	3708.A0A078ID82	3708.A0A078GDG7	0	0	0.092	0.898	0	0	0.65	0	0.668
BnaA01g22890D	BnaC04g49660D	3708.A0A078ID82	3708.A0A078GFN2	0	0	0.103	0.875	0	0	0.65	0	0.672
BnaA01g22890D	BnaC09g15390D	3708.A0A078ID82	3708.A0A078GVI5	0	0	0.084	0.914	0	0	0.65	0	0.665
BnaA01g22890D	BnaC01g40610D	3708.A0A078ID82	3708.A0A078GXK3	0	0	0.113	0.855	0	0	0.65	0	0.676
BnaA01g22890D	BnaA04g25720D	3708.A0A078ID82	3708.A0A078GY98	0	0	0.084	0.914	0	0	0.65	0	0.665
BnaA01g22890D	BnaA04g25740D	3708.A0A078ID82	3708.A0A078H0X7	0	0	0.093	0.896	0	0	0.65	0	0.669
BnaA01g22890D	BnaC08g15090D	3708.A0A078ID82	3708.A0A078H191	0	0	0	0	0	0	0.65	0	0.65
BnaA01g22890D	BnaA04g17070D	3708.A0A078ID82	3708.A0A078H1W5	0	0	0.082	0.917	0	0	0.65	0	0.665
BnaA01g22890D	BnaA02g07850D	3708.A0A078ID82	3708.A0A078H788	0	0	0	0	0	0	0.65	0	0.65
BnaA01g22890D	BnaC04g30040D	3708.A0A078ID82	3708.A0A078HIJ6	0	0	0.083	0.915	0	0	0.65	0	0.665
BnaA01g22890D	BnaA02g17600D	3708.A0A078ID82	3708.A0A078HNC1	0	0	0.12	0.841	0	0	0.65	0	0.679
BnaA01g22890D	BnaA05g12920D	3708.A0A078ID82	3708.A0A078HP64	0	0	0.084	0.913	0	0	0.65	0	0.665
BnaA01g22890D	BnaA09g14750D	3708.A0A078ID82	3708.A0A078HT06	0	0	0.084	0.914	0	0	0.65	0	0.665
BnaA01g22890D	BnaC05g43610D	3708.A0A078ID82	3708.A0A078HW57	0	0	0.12	0.842	0	0	0.65	0	0.679
BnaA01g22890D	BnaC04g22390D	3708.A0A078ID82	3708.A0A078HXS3	0	0	0.094	0.893	0	0	0.65	0	0.669
BnaA01g22890D	BnaC04g22400D	3708.A0A078ID82	3708.A0A078HY97	0	0	0.091	0.9	0	0	0.65	0	0.668
BnaA01g22890D	BnaC09g33610D	3708.A0A078ID82	3708.A0A078I1B1	0	0	0	0	0	0	0.65	0	0.65
BnaA01g22890D	BnaC04g03790D	3708.A0A078ID82	3708.A0A078I9Q6	0	0	0.102	0.877	0	0	0.65	0	0.672
BnaA01g22890D	BnaC04g03770D	3708.A0A078ID82	3708.A0A078IC31	0	0	0.092	0.898	0	0	0.65	0	0.668
BnaA01g22890D	BnaC04g03780D	3708.A0A078ID82	3708.A0A078ICT4	0	0	0.113	0.855	0	0	0.65	0	0.676
BnaA01g22890D	BnaC02g34070D	3708.A0A078ID82	3708.A0A078IFM3	0	0	0	0	0	0	0.65	0	0.65
BnaA01g22890D	BnaCnng33550D	3708.A0A078ID82	3708.A0A078J0J5	0	0	0	0	0	0	0.65	0	0.65
BnaA01g22890D	BnaA10g29270D	3708.A0A078ID82	3708.A0A078JDS4	0	0	0	0	0	0	0.65	0	0.65
BnaA01g22890D	BnaA08g19770D	3708.A0A078ID82	3708.A0A078J8C0	0	0	0.08	0.921	0	0	0.65	0	0.664
BnaA01g22890D	BnaCnng45520D	3708.A0A078ID82	3708.A0A078JEQ0	0	0	0.085	0.911	0	0	0.65	0	0.666
BnaA01g22890D	BnaA09g55500D	3708.A0A078ID82	3708.A0A078J5D3	0	0	0.092	0.898	0	0	0.65	0	0.668
BnaA01g22890D	BnaC04g03750D	3708.A0A078ID82	3708.A0A078IE95	0	0	0.091	0.9	0	0	0.65	0	0.668
BnaA01g22890D	BnaA09g55510D	3708.A0A078ID82	3708.A0A078J5N1	0	0	0.09	0.901	0	0	0.65	0	0.668
BnaA01g22890D	BnaAnng19210D	3708.A0A078ID82	3708.A0A078JD27	0	0	0.095	0.892	0	0	0.65	0	0.669
BnaA01g22890D	BnaC04g03760D	3708.A0A078ID82	3708.A0A078IEU0	0	0	0.096	0.889	0	0	0.65	0	0.67
BnaA01g22890D	BnaA09g55490D	3708.A0A078ID82	3708.A0A078J321	0	0	0.102	0.877	0	0	0.65	0	0.672
BnaA01g22890D	BnaC01g43700D	3708.A0A078ID82	3708.A0A078J5J3	0	0	0.114	0.854	0	0	0.65	0	0.676
BnaA01g22890D	BnaCnng39140D	3708.A0A078ID82	3708.A0A078J6L2	0	0	0.115	0.851	0	0	0.65	0	0.677
BnaA01g22890D	BnaA01g36270D	3708.A0A078ID82	3708.A0A078IUV8	0	0	0.052	0.978	0.142	0	0.65	0.054	0.694
BnaA01g22900D	BnaA05g31110D	3708.A0A078ICV5	3708.A0A078GHS4	0	0	0.35	0	0	0.11	0.108	0	0.438
BnaA01g23120D	BnaC06g30840D	3708.A0A078I5T5	3708.A0A078FB94	0	0	0.365	0	0	0.069	0.084	0	0.411
BnaA01g23120D	BnaC08g08960D	3708.A0A078I5T5	3708.A0A078FHE4	0	0	0.398	0	0	0.069	0.084	0	0.441
BnaA01g23120D	BnaCnng05750D	3708.A0A078I5T5	3708.A0A078GU32	0	0	0.354	0	0	0.069	0.084	0	0.4
BnaA01g23120D	BnaA02g33970D	3708.A0A078I5T5	3708.A0A078H1M1	0	0	0.359	0	0	0.069	0.084	0	0.405
BnaA01g23120D	BnaC03g58600D	3708.A0A078I5T5	3708.A0A078HE76	0	0	0.369	0	0	0.069	0.084	0.055	0.423
BnaA01g23120D	BnaA07g28320D	3708.A0A078I5T5	3708.A0A078HJS0	0	0	0.36	0	0	0.069	0.084	0	0.406
BnaA01g23120D	BnaC02g33070D	3708.A0A078I5T5	3708.A0A078HPW5	0	0	0.395	0	0	0.069	0.084	0	0.439
BnaA01g23120D	BnaA09g15870D	3708.A0A078I5T5	3708.A0A078HX01	0	0	0.411	0	0	0.045	0	0	0.413
BnaA01g23120D	BnaAnng07170D	3708.A0A078I5T5	3708.A0A078HY46	0	0	0.375	0	0	0.069	0.084	0	0.42
BnaA01g23120D	BnaAnng39330D	3708.A0A078I5T5	3708.A0A078K2C5	0	0	0.354	0	0	0.069	0.084	0	0.4
BnaA01g23120D	BnaA03g47360D	3708.A0A078I5T5	3708.A0A078IFM4	0	0	0.353	0	0	0.069	0.084	0	0.4
BnaA01g23120D	BnaCnng35380D	3708.A0A078I5T5	3708.A0A078J8G3	0	0	0.354	0	0	0.069	0.084	0	0.4
BnaA01g23120D	BnaCnng17590D	3708.A0A078I5T5	3708.A0A078IF90	0	0	0.353	0	0	0.069	0.084	0	0.4
BnaA01g23120D	BnaA03g58100D	3708.A0A078I5T5	3708.A0A078JZ95	0	0	0.357	0	0	0.069	0.084	0	0.403
BnaA01g23120D	BnaA09g08860D	3708.A0A078I5T5	3708.A0A078IBF4	0	0	0.359	0	0	0.069	0.084	0	0.405
BnaA01g23120D	BnaA02g14680D	3708.A0A078I5T5	3708.A0A078IH96	0	0	0.372	0	0	0.069	0.084	0	0.417
BnaA01g23120D	BnaCnng26240D	3708.A0A078I5T5	3708.A0A078IXR8	0	0	0.38	0	0	0.069	0.084	0	0.425
BnaA01g23120D	BnaCnng78660D	3708.A0A078I5T5	3708.A0A078JY96	0	0	0.387	0	0	0.069	0.084	0	0.431
BnaA01g23530D	BnaA02g17600D	3708.A0A078FZ91	3708.A0A078HNC1	0	0	0	0	0.136	0	0	0.359	0.422
BnaA01g23530D	BnaA02g17610D	3708.A0A078FZ91	3708.A0A078HMG3	0	0	0	0	0.136	0	0	0.359	0.422
BnaA01g23540D	BnaA03g00470D	3708.A0A078G0G3	3708.A0A078FCZ0	0	0	0	0	0	0	0	0.423	0.422
BnaA01g23610D	BnaA04g16530D	3708.A0A078FUE1	3708.A0A078H2H4	0	0	0	0.628	0.163	0.042	0.277	0.106	0.412
BnaA01g23610D	BnaA09g08180D	3708.A0A078FUE1	3708.A0A078G0P8	0	0	0	0.582	0.062	0	0.173	0.467	0.55
BnaA01g23610D	BnaC02g45110D	3708.A0A078FUE1	3708.A0A078J4S1	0	0	0	0.579	0.062	0	0.173	0.467	0.55
BnaA01g23610D	BnaA02g34890D	3708.A0A078FUE1	3708.A0A078IXT5	0	0	0	0.583	0.062	0	0.173	0.467	0.55
BnaA01g24250D	BnaC01g14800D	3708.A0A078HCI0	3708.A0A078F8S6	0	0	0.39	0	0	0.069	0.084	0	0.434
BnaA01g24250D	BnaC01g14690D	3708.A0A078HCI0	3708.A0A078FD44	0	0	0.356	0	0	0.069	0.084	0	0.402
BnaA01g24250D	BnaC01g14680D	3708.A0A078HCI0	3708.A0A078FFI8	0	0	0.382	0	0	0.069	0.084	0	0.426
BnaA01g24250D	BnaA06g13220D	3708.A0A078HCI0	3708.A0A078GJJ1	0	0	0.358	0	0	0.069	0.084	0	0.404
BnaA01g24250D	BnaC05g14750D	3708.A0A078HCI0	3708.A0A078HT40	0	0	0.359	0	0	0.069	0.084	0	0.405
BnaA01g24250D	BnaCnng09920D	3708.A0A078HCI0	3708.A0A078HUA7	0	0	0.369	0	0	0.069	0.084	0	0.414
BnaA01g24250D	BnaAnng35520D	3708.A0A078HCI0	3708.A0A078JTK7	0	0	0.381	0	0	0.069	0.084	0	0.426
BnaA01g24250D	BnaAnng25570D	3708.A0A078HCI0	3708.A0A078JN68	0	0	0.391	0	0	0.069	0.084	0	0.435
BnaA01g24940D	BnaC02g02110D	3708.A0A078HQ58	3708.A0A078FMK7	0	0	0	0	0.077	0	0	0.46	0.48
BnaA01g24940D	BnaC01g40610D	3708.A0A078HQ58	3708.A0A078GXK3	0	0	0	0	0	0	0	0.574	0.574
BnaA01g24940D	BnaC04g31980D	3708.A0A078HQ58	3708.A0A078GYF7	0	0	0	0	0	0	0	0.577	0.577
BnaA01g24940D	BnaCnng53320D	3708.A0A078HQ58	3708.A0A078JMQ2	0	0	0	0	0	0	0	0.571	0.571
BnaA01g24940D	BnaC01g43590D	3708.A0A078HQ58	3708.A0A078IJE7	0	0	0	0	0	0	0	0.574	0.574
BnaA01g24940D	BnaC01g43700D	3708.A0A078HQ58	3708.A0A078J5J3	0	0	0	0	0	0	0	0.574	0.574
BnaA01g24940D	BnaC05g11190D	3708.A0A078HQ58	3708.A0A078IUN1	0	0	0	0	0	0	0	0.574	0.574
BnaA01g24940D	BnaCnng38030D	3708.A0A078HQ58	3708.A0A078JBR3	0	0	0	0	0	0	0	0.574	0.574
BnaA01g24940D	BnaAnng19060D	3708.A0A078HQ58	3708.A0A078JEP5	0	0	0	0	0	0	0	0.574	0.574
BnaA01g24940D	BnaA06g09700D	3708.A0A078HQ58	3708.A0A078I356	0	0	0	0	0	0	0	0.574	0.574
BnaA01g25260D	BnaA09g15870D	3708.A0A078HHT0	3708.A0A078HX01	0	0	0.49	0	0	0	0	0	0.49
BnaA01g26270D	BnaA03g18680D	3708.A0A078G1T7	3708.A0A078F7K3	0	0	0.391	0	0	0.055	0.06	0	0.411
BnaA01g26270D	BnaC08g44900D	3708.A0A078G1T7	3708.A0A078F9A2	0	0	0.406	0	0	0.055	0.06	0	0.426
BnaA01g26270D	BnaC01g14680D	3708.A0A078G1T7	3708.A0A078FFI8	0	0	0.34	0	0	0.055	0.06	0.158	0.44
BnaA01g26270D	BnaC03g13350D	3708.A0A078G1T7	3708.A0A078FG20	0	0	0.396	0	0	0.055	0.06	0	0.416
BnaA01g26270D	BnaC08g08960D	3708.A0A078G1T7	3708.A0A078FHE4	0	0	0.431	0	0	0.055	0.06	0	0.45
BnaA01g26270D	BnaA06g32540D	3708.A0A078G1T7	3708.A0A078FL72	0	0	0.402	0	0	0.055	0.06	0	0.422
BnaA01g26270D	BnaC04g47500D	3708.A0A078G1T7	3708.A0A078FQZ6	0	0	0.406	0	0	0.055	0.06	0	0.426
BnaA01g26270D	BnaA01g26480D	3708.A0A078G1T7	3708.A0A078G0M4	0	0	0.382	0	0	0.055	0.06	0	0.403
BnaA01g26270D	BnaA06g03230D	3708.A0A078G1T7	3708.A0A078IHI2	0	0	0.379	0	0	0.055	0.06	0	0.4
BnaA01g26270D	BnaAnng15480D	3708.A0A078G1T7	3708.A0A078J4H7	0	0	0.379	0	0	0.055	0.06	0	0.4
BnaA01g26270D	BnaCnng35380D	3708.A0A078G1T7	3708.A0A078J8G3	0	0	0.381	0	0	0.055	0.06	0	0.402
BnaA01g26270D	BnaCnng77100D	3708.A0A078G1T7	3708.A0A078K075	0	0	0.381	0	0	0.055	0.06	0	0.402
BnaA01g26270D	BnaCnng49640D	3708.A0A078G1T7	3708.A0A078JHH6	0	0	0.383	0	0	0.055	0.06	0	0.404
BnaA01g26270D	BnaC03g58600D	3708.A0A078G1T7	3708.A0A078HE76	0	0	0.385	0	0	0.055	0.06	0	0.405
BnaA01g26270D	BnaC05g08110D	3708.A0A078G1T7	3708.A0A078HM98	0	0	0.385	0	0	0.055	0.06	0	0.405
BnaA01g26270D	BnaC09g09790D	3708.A0A078G1T7	3708.A0A078IP93	0	0	0.385	0	0	0.055	0.06	0	0.405
BnaA01g26270D	BnaCnng51430D	3708.A0A078G1T7	3708.A0A078JL87	0	0	0.384	0	0	0.055	0.06	0	0.405
BnaA01g26270D	BnaC08g14430D	3708.A0A078G1T7	3708.A0A078G267	0	0	0.387	0	0	0.055	0.06	0	0.407
BnaA01g26270D	BnaC04g00430D	3708.A0A078G1T7	3708.A0A078HIU0	0	0	0.387	0	0	0.055	0.06	0	0.407
BnaA01g26270D	BnaCnng78660D	3708.A0A078G1T7	3708.A0A078JY96	0	0	0.389	0	0	0.055	0.06	0	0.409
BnaA01g26270D	BnaA09g35030D	3708.A0A078G1T7	3708.A0A078HR96	0	0	0.383	0	0	0.055	0.06	0.053	0.411
BnaA01g26270D	BnaA08g25650D	3708.A0A078G1T7	3708.A0A078G392	0	0	0.392	0	0	0.055	0.06	0	0.412
BnaA01g26270D	BnaC03g22180D	3708.A0A078G1T7	3708.A0A078GI22	0	0	0.392	0	0	0.055	0.06	0	0.412
BnaA01g26270D	BnaCnng14670D	3708.A0A078G1T7	3708.A0A078I8T0	0	0	0.393	0	0	0.055	0.06	0	0.413
BnaA01g26270D	BnaC08g26270D	3708.A0A078G1T7	3708.A0A078HU55	0	0	0.386	0	0	0.055	0.06	0.053	0.414
BnaA01g26270D	BnaCnng16830D	3708.A0A078G1T7	3708.A0A078IFA8	0	0	0.4	0	0	0.055	0.06	0	0.42
BnaA01g26270D	BnaC06g12380D	3708.A0A078G1T7	3708.A0A078IE21	0	0	0.401	0	0	0.055	0.06	0	0.421
BnaA01g26270D	BnaC07g49080D	3708.A0A078G1T7	3708.A0A078ISH2	0	0	0.402	0	0	0.055	0.06	0	0.422
BnaA01g26270D	BnaC03g69310D	3708.A0A078G1T7	3708.A0A078ICG3	0	0	0.402	0	0	0.055	0.06	0	0.422
BnaA01g26270D	BnaA09g00970D	3708.A0A078G1T7	3708.A0A078GBM8	0	0	0.404	0	0	0.055	0.06	0	0.424
BnaA01g26270D	BnaC09g00080D	3708.A0A078G1T7	3708.A0A078GA59	0	0	0.405	0	0	0.055	0.06	0	0.425
BnaA01g26270D	BnaCnng16760D	3708.A0A078G1T7	3708.A0A078IH21	0	0	0.406	0	0	0.055	0.06	0	0.426
BnaA01g26270D	BnaA08g20440D	3708.A0A078G1T7	3708.A0A078HUB4	0	0	0.407	0	0	0.055	0.06	0	0.427
BnaA01g26270D	BnaA06g37910D	3708.A0A078G1T7	3708.A0A078JGG7	0	0	0.413	0	0	0.055	0.06	0	0.433
BnaA01g26270D	BnaA01g36950D	3708.A0A078G1T7	3708.A0A078JAY0	0	0	0.414	0	0	0.055	0.06	0	0.434
BnaA01g26270D	BnaAnng35520D	3708.A0A078G1T7	3708.A0A078JTK7	0	0	0.336	0	0	0.055	0.06	0.158	0.436
BnaA01g26270D	BnaA06g35600D	3708.A0A078G1T7	3708.A0A078H9L0	0	0	0.417	0	0	0.055	0.06	0	0.436
BnaA01g26270D	BnaCnng51670D	3708.A0A078G1T7	3708.A0A078JLE9	0	0	0.42	0	0	0.055	0.06	0	0.439
BnaA01g26270D	BnaAnng07170D	3708.A0A078G1T7	3708.A0A078HY46	0	0	0.42	0	0	0.055	0.06	0	0.439
BnaA01g26270D	BnaAnng26530D	3708.A0A078G1T7	3708.A0A078JRD0	0	0	0.422	0	0	0.055	0.06	0	0.441
BnaA01g26270D	BnaCnng26520D	3708.A0A078G1T7	3708.A0A078IW74	0	0	0.432	0	0	0.055	0.06	0	0.451
BnaA01g26270D	BnaC02g33070D	3708.A0A078G1T7	3708.A0A078HPW5	0	0	0.436	0	0	0.055	0.06	0	0.455
BnaA01g26270D	BnaA06g13220D	3708.A0A078G1T7	3708.A0A078GJJ1	0	0	0.301	0	0	0.055	0.06	0.247	0.469
BnaA01g26270D	BnaC05g14750D	3708.A0A078G1T7	3708.A0A078HT40	0	0	0.3	0	0	0.055	0.06	0.247	0.469
BnaA01g26270D	BnaA03g58100D	3708.A0A078G1T7	3708.A0A078JZ95	0	0	0.354	0	0	0.055	0.06	0.188	0.471
BnaA01g26480D	BnaC03g70040D	3708.A0A078G0M4	3708.A0A078F839	0	0	0	0	0	0	0	0.405	0.405
BnaA01g26480D	BnaA05g11270D	3708.A0A078G0M4	3708.A0A078FD06	0	0	0.303	0	0	0.055	0.06	0.293	0.503
BnaA01g26480D	BnaC06g00700D	3708.A0A078G0M4	3708.A0A078FHU6	0	0	0	0	0	0.041	0.06	0.466	0.476
BnaA01g26480D	BnaA08g02570D	3708.A0A078G0M4	3708.A0A078FPW7	0	0	0.387	0	0	0.055	0.06	0	0.407
BnaA01g26480D	BnaC04g42320D	3708.A0A078G0M4	3708.A0A078FQD9	0	0	0.308	0	0	0.055	0.06	0.293	0.507
BnaA01g26480D	BnaA10g08730D	3708.A0A078G0M4	3708.A0A078FRP3	0	0	0	0	0	0.041	0.06	0.466	0.476
BnaA01g26480D	BnaC01g23130D	3708.A0A078G0M4	3708.A0A078FV45	0	0	0.379	0	0	0.069	0.084	0	0.424
BnaA01g26480D	BnaCnng65160D	3708.A0A078G0M4	3708.A0A078JQ86	0	0	0.379	0	0	0.055	0.06	0	0.4
BnaA01g26480D	BnaC03g40790D	3708.A0A078G0M4	3708.A0A078G995	0	0	0.382	0	0	0.055	0.06	0	0.403
BnaA01g26480D	BnaC04g56870D	3708.A0A078G0M4	3708.A0A078J4R7	0	0	0.383	0	0	0.055	0.06	0	0.404
BnaA01g26480D	BnaCnng28470D	3708.A0A078G0M4	3708.A0A078IXZ4	0	0	0	0	0	0	0	0.405	0.405
BnaA01g26480D	BnaA06g00570D	3708.A0A078G0M4	3708.A0A078GFG3	0	0	0	0	0	0	0	0.405	0.405
BnaA01g26480D	BnaC06g07030D	3708.A0A078G0M4	3708.A0A078H5F1	0	0	0	0	0	0	0	0.405	0.405
BnaA01g26480D	BnaA09g04890D	3708.A0A078G0M4	3708.A0A078G3A9	0	0	0.403	0	0	0.055	0.06	0	0.423
BnaA01g26480D	BnaCnng14430D	3708.A0A078G0M4	3708.A0A078I760	0	0	0.405	0	0	0.055	0.06	0	0.425
BnaA01g26480D	BnaA08g31670D	3708.A0A078G0M4	3708.A0A078JLZ4	0	0	0.408	0	0	0.055	0.06	0	0.428
BnaA01g26480D	BnaA05g17520D	3708.A0A078G0M4	3708.A0A078GEZ8	0	0	0.385	0	0	0.069	0.084	0	0.429
BnaA01g26480D	BnaAnng22590D	3708.A0A078G0M4	3708.A0A078JLE5	0	0	0	0	0	0	0	0.477	0.477
BnaA01g26480D	BnaC04g13100D	3708.A0A078G0M4	3708.A0A078HAJ6	0	0	0.299	0	0	0.055	0.06	0.293	0.5
BnaA01g26480D	BnaC03g17520D	3708.A0A078G0M4	3708.A0A078GF23	0	0	0.3	0	0	0.055	0.06	0.293	0.501
BnaA01g26480D	BnaA08g05030D	3708.A0A078G0M4	3708.A0A078HCQ7	0	0	0	0	0	0	0	0.51	0.51
BnaA01g26480D	BnaA04g18240D	3708.A0A078G0M4	3708.A0A078G0V2	0	0	0.313	0	0	0.055	0.06	0.293	0.51
BnaA01g27000D	BnaA02g25830D	3708.A0A078FVQ1	3708.A0A078F8K0	0	0	0	0	0	0	0.65	0	0.65
BnaA01g27000D	BnaA09g40110D	3708.A0A078FVQ1	3708.A0A078FAN2	0	0	0.092	0.898	0	0	0.65	0	0.668
BnaA01g27000D	BnaA09g40120D	3708.A0A078FVQ1	3708.A0A078FDR0	0	0	0.088	0.906	0	0	0.65	0	0.667
BnaA01g27000D	BnaA03g51300D	3708.A0A078FVQ1	3708.A0A078FK74	0	0	0	0	0	0	0.65	0	0.65
BnaA01g27000D	BnaA09g28990D	3708.A0A078FVQ1	3708.A0A078FNY7	0	0	0.07	0.941	0	0	0.65	0	0.66
BnaA01g27000D	BnaA02g12440D	3708.A0A078FVQ1	3708.A0A078FPN2	0	0	0	0	0	0	0.65	0	0.65
BnaA01g27000D	BnaC04g03740D	3708.A0A078FVQ1	3708.A0A078FTH4	0	0	0.076	0.93	0	0	0.65	0	0.662
BnaA01g27000D	BnaAnng14330D	3708.A0A078FVQ1	3708.A0A078J2S7	0	0	0	0	0	0	0	0.471	0.471
BnaA01g27000D	BnaC07g04210D	3708.A0A078FVQ1	3708.A0A078FY66	0	0	0	0	0	0	0	0.471	0.471
BnaA01g27000D	BnaA02g07850D	3708.A0A078FVQ1	3708.A0A078H788	0	0	0	0	0	0	0.65	0	0.65
BnaA01g27000D	BnaCnng33550D	3708.A0A078FVQ1	3708.A0A078J0J5	0	0	0	0	0	0	0.65	0	0.65
BnaA01g27000D	BnaA10g29270D	3708.A0A078FVQ1	3708.A0A078JDS4	0	0	0	0	0	0	0.65	0	0.65
BnaA01g27000D	BnaC08g15090D	3708.A0A078FVQ1	3708.A0A078H191	0	0	0	0	0	0	0.65	0	0.65
BnaA01g27000D	BnaA08g25120D	3708.A0A078FVQ1	3708.A0A078G8M2	0	0	0	0	0	0	0.65	0	0.65
BnaA01g27000D	BnaC09g33610D	3708.A0A078FVQ1	3708.A0A078I1B1	0	0	0	0	0	0	0.65	0	0.65
BnaA01g27000D	BnaC02g34070D	3708.A0A078FVQ1	3708.A0A078IFM3	0	0	0	0	0	0	0.65	0	0.65
BnaA01g27000D	BnaA01g27010D	3708.A0A078FVQ1	3708.A0A078FZ74	0	0	0.051	0.98	0	0	0.65	0	0.653
BnaA01g27000D	BnaC07g12280D	3708.A0A078FVQ1	3708.A0A078G567	0	0	0.071	0.94	0	0	0.65	0	0.661
BnaA01g27000D	BnaCnng45520D	3708.A0A078FVQ1	3708.A0A078JEQ0	0	0	0.073	0.936	0	0	0.65	0	0.661
BnaA01g27000D	BnaA08g19770D	3708.A0A078FVQ1	3708.A0A078J8C0	0	0	0.071	0.94	0	0	0.65	0	0.661
BnaA01g27000D	BnaC09g15390D	3708.A0A078FVQ1	3708.A0A078GVI5	0	0	0.075	0.931	0	0	0.65	0	0.662
BnaA01g27000D	BnaA04g17070D	3708.A0A078FVQ1	3708.A0A078H1W5	0	0	0.075	0.932	0	0	0.65	0	0.662
BnaA01g27000D	BnaA04g25720D	3708.A0A078FVQ1	3708.A0A078GY98	0	0	0.076	0.93	0	0	0.65	0	0.662
BnaA01g27000D	BnaA09g14750D	3708.A0A078FVQ1	3708.A0A078HT06	0	0	0.075	0.931	0	0	0.65	0	0.662
BnaA01g27000D	BnaC04g30040D	3708.A0A078FVQ1	3708.A0A078HIJ6	0	0	0.078	0.925	0	0	0.65	0	0.663
BnaA01g27000D	BnaC04g22400D	3708.A0A078FVQ1	3708.A0A078HY97	0	0	0.079	0.924	0	0	0.65	0	0.663
BnaA01g27000D	BnaA05g12920D	3708.A0A078FVQ1	3708.A0A078HP64	0	0	0.077	0.928	0	0	0.65	0	0.663
BnaA01g27000D	BnaC04g03730D	3708.A0A078FVQ1	3708.A0A078FXU5	0	0	0.077	0.928	0	0	0.65	0	0.663
BnaA01g27000D	BnaC04g03750D	3708.A0A078FVQ1	3708.A0A078IE95	0	0	0.08	0.921	0	0	0.65	0	0.664
BnaA01g27000D	BnaA09g55500D	3708.A0A078FVQ1	3708.A0A078J5D3	0	0	0.079	0.923	0	0	0.65	0	0.664
BnaA01g27000D	BnaA09g55510D	3708.A0A078FVQ1	3708.A0A078J5N1	0	0	0.082	0.917	0	0	0.65	0	0.665
BnaA01g27000D	BnaAnng19210D	3708.A0A078FVQ1	3708.A0A078JD27	0	0	0.083	0.916	0	0	0.65	0	0.665
BnaA01g27000D	BnaC04g49640D	3708.A0A078FVQ1	3708.A0A078GDG7	0	0	0.082	0.917	0	0	0.65	0	0.665
BnaA01g27000D	BnaC04g03760D	3708.A0A078FVQ1	3708.A0A078IEU0	0	0	0.086	0.91	0	0	0.65	0	0.666
BnaA01g27000D	BnaA04g25740D	3708.A0A078FVQ1	3708.A0A078H0X7	0	0	0.087	0.908	0	0	0.65	0	0.666
BnaA01g27000D	BnaC04g03770D	3708.A0A078FVQ1	3708.A0A078IC31	0	0	0.086	0.909	0	0	0.65	0	0.666
BnaA01g27000D	BnaA01g36270D	3708.A0A078FVQ1	3708.A0A078IUV8	0	0	0.086	0.91	0	0	0.65	0	0.666
BnaA01g27000D	BnaC04g22390D	3708.A0A078FVQ1	3708.A0A078HXS3	0	0	0.086	0.909	0	0	0.65	0	0.666
BnaA01g27000D	BnaC04g03790D	3708.A0A078FVQ1	3708.A0A078I9Q6	0	0	0.091	0.899	0	0	0.65	0	0.668
BnaA01g27000D	BnaC04g49660D	3708.A0A078FVQ1	3708.A0A078GFN2	0	0	0.092	0.898	0	0	0.65	0	0.668
BnaA01g27000D	BnaA09g55490D	3708.A0A078FVQ1	3708.A0A078J321	0	0	0.093	0.895	0	0	0.65	0	0.669
BnaA01g27000D	BnaC01g43700D	3708.A0A078FVQ1	3708.A0A078J5J3	0	0	0.093	0.895	0	0	0.65	0	0.669
BnaA01g27000D	BnaC04g03720D	3708.A0A078FVQ1	3708.A0A078FYF4	0	0	0.094	0.894	0	0	0.65	0	0.669
BnaA01g27000D	BnaC04g03780D	3708.A0A078FVQ1	3708.A0A078ICT4	0	0	0.096	0.89	0	0	0.65	0	0.67
BnaA01g27000D	BnaC01g40610D	3708.A0A078FVQ1	3708.A0A078GXK3	0	0	0.096	0.889	0	0	0.65	0	0.67
BnaA01g27000D	BnaA02g17600D	3708.A0A078FVQ1	3708.A0A078HNC1	0	0	0.099	0.884	0	0	0.65	0	0.671
BnaA01g27000D	BnaC05g43610D	3708.A0A078FVQ1	3708.A0A078HW57	0	0	0.099	0.883	0	0	0.65	0	0.671
BnaA01g27000D	BnaCnng39140D	3708.A0A078FVQ1	3708.A0A078J6L2	0	0	0.098	0.885	0	0	0.65	0	0.671
BnaA01g27010D	BnaA02g25830D	3708.A0A078FZ74	3708.A0A078F8K0	0	0	0	0	0	0	0.65	0	0.65
BnaA01g27010D	BnaA09g40110D	3708.A0A078FZ74	3708.A0A078FAN2	0	0	0.092	0.898	0	0	0.65	0	0.668
BnaA01g27010D	BnaA09g40120D	3708.A0A078FZ74	3708.A0A078FDR0	0	0	0.089	0.903	0	0	0.65	0	0.667
BnaA01g27010D	BnaA03g51300D	3708.A0A078FZ74	3708.A0A078FK74	0	0	0	0	0	0	0.65	0	0.65
BnaA01g27010D	BnaA09g28990D	3708.A0A078FZ74	3708.A0A078FNY7	0	0	0.072	0.938	0	0	0.65	0	0.661
BnaA01g27010D	BnaA02g12440D	3708.A0A078FZ74	3708.A0A078FPN2	0	0	0	0	0	0	0.65	0	0.65
BnaA01g27010D	BnaC04g03740D	3708.A0A078FZ74	3708.A0A078FTH4	0	0	0.077	0.928	0	0	0.65	0	0.663
BnaA01g27010D	BnaC04g03730D	3708.A0A078FZ74	3708.A0A078FXU5	0	0	0.077	0.927	0	0	0.65	0	0.663
BnaA01g27010D	BnaC04g03720D	3708.A0A078FZ74	3708.A0A078FYF4	0	0	0.095	0.892	0	0	0.65	0	0.669
BnaA01g27010D	BnaC03g73850D	3708.A0A078FZ74	3708.A0A078ITD3	0	0	0	0	0	0	0	0.478	0.478
BnaA01g27010D	BnaA02g07850D	3708.A0A078FZ74	3708.A0A078H788	0	0	0	0	0	0	0.65	0	0.65
BnaA01g27010D	BnaA08g25120D	3708.A0A078FZ74	3708.A0A078G8M2	0	0	0	0	0	0	0.65	0	0.65
BnaA01g27010D	BnaC08g15090D	3708.A0A078FZ74	3708.A0A078H191	0	0	0	0	0	0	0.65	0	0.65
BnaA01g27010D	BnaCnng33550D	3708.A0A078FZ74	3708.A0A078J0J5	0	0	0	0	0	0	0.65	0	0.65
BnaA01g27010D	BnaA10g29270D	3708.A0A078FZ74	3708.A0A078JDS4	0	0	0	0	0	0	0.65	0	0.65
BnaA01g27010D	BnaC09g33610D	3708.A0A078FZ74	3708.A0A078I1B1	0	0	0	0	0	0	0.65	0	0.65
BnaA01g27010D	BnaC02g34070D	3708.A0A078FZ74	3708.A0A078IFM3	0	0	0	0	0	0	0.65	0	0.65
BnaA01g27010D	BnaC07g12280D	3708.A0A078FZ74	3708.A0A078G567	0	0	0.071	0.939	0	0	0.65	0	0.661
BnaA01g27010D	BnaCnng45520D	3708.A0A078FZ74	3708.A0A078JEQ0	0	0	0.071	0.939	0	0	0.65	0	0.661
BnaA01g27010D	BnaA08g19770D	3708.A0A078FZ74	3708.A0A078J8C0	0	0	0.072	0.937	0	0	0.65	0	0.661
BnaA01g27010D	BnaA04g17070D	3708.A0A078FZ74	3708.A0A078H1W5	0	0	0.076	0.93	0	0	0.65	0	0.662
BnaA01g27010D	BnaC04g30040D	3708.A0A078FZ74	3708.A0A078HIJ6	0	0	0.077	0.928	0	0	0.65	0	0.663
BnaA01g27010D	BnaC09g15390D	3708.A0A078FZ74	3708.A0A078GVI5	0	0	0.078	0.925	0	0	0.65	0	0.663
BnaA01g27010D	BnaA05g12920D	3708.A0A078FZ74	3708.A0A078HP64	0	0	0.077	0.928	0	0	0.65	0	0.663
BnaA01g27010D	BnaA09g14750D	3708.A0A078FZ74	3708.A0A078HT06	0	0	0.078	0.926	0	0	0.65	0	0.663
BnaA01g27010D	BnaA04g25720D	3708.A0A078FZ74	3708.A0A078GY98	0	0	0.076	0.929	0	0	0.65	0	0.663
BnaA01g27010D	BnaC04g03750D	3708.A0A078FZ74	3708.A0A078IE95	0	0	0.081	0.92	0	0	0.65	0	0.664
BnaA01g27010D	BnaA09g55510D	3708.A0A078FZ74	3708.A0A078J5N1	0	0	0.081	0.92	0	0	0.65	0	0.664
BnaA01g27010D	BnaC04g22400D	3708.A0A078FZ74	3708.A0A078HY97	0	0	0.08	0.921	0	0	0.65	0	0.664
BnaA01g27010D	BnaA09g55500D	3708.A0A078FZ74	3708.A0A078J5D3	0	0	0.079	0.923	0	0	0.65	0	0.664
BnaA01g27010D	BnaAnng19210D	3708.A0A078FZ74	3708.A0A078JD27	0	0	0.083	0.915	0	0	0.65	0	0.665
BnaA01g27010D	BnaC04g49640D	3708.A0A078FZ74	3708.A0A078GDG7	0	0	0.082	0.918	0	0	0.65	0	0.665
BnaA01g27010D	BnaC04g03770D	3708.A0A078FZ74	3708.A0A078IC31	0	0	0.086	0.91	0	0	0.65	0	0.666
BnaA01g27010D	BnaA01g36270D	3708.A0A078FZ74	3708.A0A078IUV8	0	0	0.085	0.911	0	0	0.65	0	0.666
BnaA01g27010D	BnaA04g25740D	3708.A0A078FZ74	3708.A0A078H0X7	0	0	0.087	0.907	0	0	0.65	0	0.667
BnaA01g27010D	BnaC04g03760D	3708.A0A078FZ74	3708.A0A078IEU0	0	0	0.087	0.907	0	0	0.65	0	0.667
BnaA01g27010D	BnaC04g03790D	3708.A0A078FZ74	3708.A0A078I9Q6	0	0	0.091	0.9	0	0	0.65	0	0.668
BnaA01g27010D	BnaC04g22390D	3708.A0A078FZ74	3708.A0A078HXS3	0	0	0.09	0.902	0	0	0.65	0	0.668
BnaA01g27010D	BnaC04g49660D	3708.A0A078FZ74	3708.A0A078GFN2	0	0	0.094	0.894	0	0	0.65	0	0.669
BnaA01g27010D	BnaA09g55490D	3708.A0A078FZ74	3708.A0A078J321	0	0	0.094	0.894	0	0	0.65	0	0.669
BnaA01g27010D	BnaC01g43700D	3708.A0A078FZ74	3708.A0A078J5J3	0	0	0.094	0.893	0	0	0.65	0	0.669
BnaA01g27010D	BnaC04g03780D	3708.A0A078FZ74	3708.A0A078ICT4	0	0	0.098	0.885	0	0	0.65	0	0.671
BnaA01g27010D	BnaC01g40610D	3708.A0A078FZ74	3708.A0A078GXK3	0	0	0.099	0.883	0	0	0.65	0	0.671
BnaA01g27010D	BnaC05g43610D	3708.A0A078FZ74	3708.A0A078HW57	0	0	0.103	0.876	0	0	0.65	0	0.672
BnaA01g27010D	BnaCnng39140D	3708.A0A078FZ74	3708.A0A078J6L2	0	0	0.101	0.88	0	0	0.65	0	0.672
BnaA01g27010D	BnaA02g17600D	3708.A0A078FZ74	3708.A0A078HNC1	0	0	0.104	0.874	0	0	0.65	0	0.673
BnaA01g28000D	BnaA06g15970D	3708.A0A078I7K1	3708.A0A078F520	0	0	0.392	0	0	0.055	0.06	0	0.412
BnaA01g28000D	BnaA05g28300D	3708.A0A078I7K1	3708.A0A078F6C3	0	0	0.289	0	0	0.092	0.161	0	0.411
BnaA01g28000D	BnaA09g04890D	3708.A0A078I7K1	3708.A0A078G3A9	0	0	0.383	0	0	0.055	0.06	0	0.404
BnaA01g28000D	BnaA05g17520D	3708.A0A078I7K1	3708.A0A078GEZ8	0	0	0.379	0	0	0.069	0.084	0	0.424
BnaA01g28000D	BnaCnng14430D	3708.A0A078I7K1	3708.A0A078I760	0	0	0.423	0	0	0.055	0.06	0	0.442
BnaA01g28000D	BnaAnng26810D	3708.A0A078I7K1	3708.A0A078JLF5	0	0	0.298	0	0	0.092	0.161	0	0.418
BnaA01g28000D	BnaA08g31670D	3708.A0A078I7K1	3708.A0A078JLZ4	0	0	0.422	0	0	0.055	0.06	0	0.441
BnaA01g28280D	BnaA08g02570D	3708.A0A078G456	3708.A0A078FPW7	0	0	0.385	0	0	0.055	0.06	0	0.405
BnaA01g28280D	BnaC07g31800D	3708.A0A078G456	3708.A0A078GD85	0	0	0.371	0	0	0.069	0.084	0	0.416
BnaA01g28280D	BnaC08g15680D	3708.A0A078G456	3708.A0A078H342	0	0	0.397	0	0	0.055	0.06	0	0.417
BnaA01g28810D	BnaC08g42820D	3708.A0A078G439	3708.A0A078GDD4	0	0	0	0	0	0.062	0	0.507	0.517
BnaA01g29450D	BnaA09g01830D	3708.A0A078HNE3	3708.A0A078G609	0	0	0	0	0	0	0	0.433	0.433
BnaA01g30490D	BnaC03g17190D	3708.A0A078IKL8	3708.A0A078D911	0	0	0.06	0.962	0.278	0.188	0.332	0.131	0.621
BnaA01g30490D	BnaC06g13860D	3708.A0A078IKL8	3708.A0A078FJL2	0	0	0.059	0.964	0.278	0.188	0.332	0.131	0.621
BnaA01g30490D	BnaC08g42820D	3708.A0A078IKL8	3708.A0A078GDD4	0	0	0.059	0.964	0.278	0.188	0.332	0.131	0.621
BnaA01g30490D	BnaA06g00870D	3708.A0A078IKL8	3708.A0A078GFI9	0	0	0.138	0.786	0.14	0.225	0.242	0.113	0.543
BnaA01g30490D	BnaC01g19960D	3708.A0A078IKL8	3708.A0A078HS53	0	0	0.178	0.681	0.14	0.392	0.242	0.383	0.762
BnaA01g30490D	BnaC04g25190D	3708.A0A078IKL8	3708.A0A078HZM2	0	0	0.141	0.778	0.14	0.225	0.242	0.113	0.545
BnaA01g30490D	BnaC02g00800D	3708.A0A078IKL8	3708.A0A078I415	0	0	0.088	0.905	0.077	0.135	0.241	0.087	0.403
BnaA01g30490D	BnaC06g06400D	3708.A0A078IKL8	3708.A0A078I6S9	0	0	0.138	0.786	0.14	0.225	0.242	0.113	0.543
BnaA01g30490D	BnaA03g17100D	3708.A0A078IKL8	3708.A0A078IA62	0	0	0.06	0.962	0.278	0.188	0.332	0.131	0.621
BnaA01g30490D	BnaCnng18070D	3708.A0A078IKL8	3708.A0A078IK39	0	0	0.15	0.765	0.14	0.225	0.242	0.113	0.549
BnaA01g30490D	BnaC07g48050D	3708.A0A078IKL8	3708.A0A078J8W8	0	0	0.059	0.963	0.278	0.188	0.332	0.131	0.621
BnaA01g30490D	BnaC07g50110D	3708.A0A078IKL8	3708.A0A078J7N1	0	0	0.168	0.697	0.14	0.392	0.242	0.383	0.759
BnaA01g31480D	BnaC06g15490D	3708.A0A078HCZ8	3708.A0A078EZL5	0	0	0.205	0	0.046	0	0.65	0	0.711
BnaA01g31480D	BnaA02g26540D	3708.A0A078HCZ8	3708.A0A078F7J2	0	0	0.218	0	0.046	0	0.65	0	0.716
BnaA01g31480D	BnaC07g33270D	3708.A0A078HCZ8	3708.A0A078F9N6	0	0	0	0	0.046	0	0.65	0	0.651
BnaA01g31480D	BnaA03g01200D	3708.A0A078HCZ8	3708.A0A078FEB1	0	0	0	0	0.046	0	0.65	0	0.651
BnaA01g31480D	BnaA03g46920D	3708.A0A078HCZ8	3708.A0A078FG81	0	0	0	0	0.046	0	0.65	0	0.651
BnaA01g31480D	BnaC06g14450D	3708.A0A078HCZ8	3708.A0A078FJX5	0	0	0	0	0.046	0	0.65	0	0.651
BnaA01g31480D	BnaA08g28010D	3708.A0A078HCZ8	3708.A0A078FRS3	0	0	0	0	0.046	0	0.65	0	0.651
BnaA01g31480D	BnaA09g06500D	3708.A0A078HCZ8	3708.A0A078FVB5	0	0	0	0	0.046	0	0.65	0	0.651
BnaA01g31480D	BnaC09g21050D	3708.A0A078HCZ8	3708.A0A078FXG2	0	0	0.235	0	0.046	0	0.65	0	0.722
BnaA01g31480D	BnaA05g09500D	3708.A0A078HCZ8	3708.A0A078FY04	0	0	0	0	0	0	0	0.517	0.517
BnaA01g31480D	BnaA09g02020D	3708.A0A078HCZ8	3708.A0A078G3T8	0	0	0	0	0.046	0	0.65	0	0.651
BnaA01g31480D	BnaA09g03190D	3708.A0A078HCZ8	3708.A0A078G4P0	0	0	0	0	0.046	0	0.65	0	0.651
BnaA01g31480D	BnaA02g08880D	3708.A0A078HCZ8	3708.A0A078G7X6	0	0	0	0	0	0	0.65	0	0.65
BnaA01g31480D	BnaC09g47190D	3708.A0A078HCZ8	3708.A0A078GA51	0	0	0	0	0.046	0	0.65	0	0.651
BnaA01g31480D	BnaA05g30530D	3708.A0A078HCZ8	3708.A0A078GH88	0	0	0	0	0.046	0	0.65	0	0.651
BnaA01g31480D	BnaA08g14630D	3708.A0A078HCZ8	3708.A0A078GI26	0	0	0	0	0.046	0	0.65	0	0.651
BnaA01g31480D	BnaC03g64780D	3708.A0A078HCZ8	3708.A0A078GS55	0	0	0.216	0	0.046	0	0.65	0	0.715
BnaA01g31480D	BnaCnng05770D	3708.A0A078HCZ8	3708.A0A078GT50	0	0	0	0	0.046	0	0.65	0	0.651
BnaA01g31480D	BnaC05g09800D	3708.A0A078HCZ8	3708.A0A078GU99	0	0	0.269	0	0.046	0	0.65	0	0.734
BnaA01g31480D	BnaC06g26450D	3708.A0A078HCZ8	3708.A0A078GUT3	0	0	0.207	0	0.046	0	0.65	0	0.712
BnaA01g31480D	BnaC05g09790D	3708.A0A078HCZ8	3708.A0A078GX20	0	0	0.223	0	0.046	0	0.65	0	0.717
BnaA01g31480D	BnaC02g17500D	3708.A0A078HCZ8	3708.A0A078H545	0	0	0.217	0	0.046	0	0.65	0	0.715
BnaA01g31480D	BnaA02g30490D	3708.A0A078HCZ8	3708.A0A078HAS2	0	0	0	0	0.046	0	0.65	0	0.651
BnaA01g31480D	BnaAnng25760D	3708.A0A078HCZ8	3708.A0A078JKC4	0	0	0	0	0	0	0	0.402	0.402
BnaA01g31480D	BnaCnng17090D	3708.A0A078HCZ8	3708.A0A078IED9	0	0	0	0	0	0	0	0.402	0.402
BnaA01g31480D	BnaC04g55760D	3708.A0A078HCZ8	3708.A0A078IVZ9	0	0	0	0	0.046	0	0.65	0	0.651
BnaA01g31480D	BnaC07g03950D	3708.A0A078HCZ8	3708.A0A078I9D4	0	0	0	0	0.046	0	0.65	0	0.651
BnaA01g31480D	BnaCnng15740D	3708.A0A078HCZ8	3708.A0A078IDI5	0	0	0	0	0.046	0	0.65	0	0.651
BnaA01g31480D	BnaCnng14640D	3708.A0A078HCZ8	3708.A0A078IAZ3	0	0	0	0	0.046	0	0.65	0	0.651
BnaA01g31480D	BnaAnng22760D	3708.A0A078HCZ8	3708.A0A078JMV2	0	0	0	0	0.046	0	0.65	0	0.651
BnaA01g31480D	BnaA06g22590D	3708.A0A078HCZ8	3708.A0A078HUW6	0	0	0	0	0.046	0	0.65	0	0.651
BnaA01g31480D	BnaC02g34750D	3708.A0A078HCZ8	3708.A0A078HW99	0	0	0	0	0.046	0	0.65	0	0.651
BnaA01g31480D	BnaCnng42620D	3708.A0A078HCZ8	3708.A0A078JEQ5	0	0	0	0	0.046	0	0.65	0	0.651
BnaA01g31480D	BnaC03g74840D	3708.A0A078HCZ8	3708.A0A078JIM4	0	0	0	0	0.046	0	0.65	0	0.651
BnaA01g31480D	BnaC05g48970D	3708.A0A078HCZ8	3708.A0A078J7N4	0	0	0	0	0.046	0	0.65	0	0.651
BnaA01g31480D	BnaC03g71150D	3708.A0A078HCZ8	3708.A0A078J061	0	0	0	0	0.046	0	0.65	0	0.651
BnaA01g31480D	BnaAnng14170D	3708.A0A078HCZ8	3708.A0A078J2B4	0	0	0.207	0	0.046	0	0.65	0	0.712
BnaA01g31480D	BnaCnng51570D	3708.A0A078HCZ8	3708.A0A078JG45	0	0	0.217	0	0.046	0	0.65	0	0.715
BnaA01g31480D	BnaCnng60280D	3708.A0A078HCZ8	3708.A0A078JPK5	0	0	0.231	0	0.046	0	0.65	0	0.72
BnaA01g31480D	BnaA09g57110D	3708.A0A078HCZ8	3708.A0A078IU96	0	0	0.244	0	0.046	0	0.65	0	0.725
BnaA01g31480D	BnaA09g55050D	3708.A0A078HCZ8	3708.A0A078J3Q3	0	0	0.244	0	0.046	0	0.65	0	0.725
BnaA01g31480D	BnaC05g10650D	3708.A0A078HCZ8	3708.A0A078HPI4	0	0	0.256	0	0.046	0	0.65	0	0.729
BnaA01g31480D	BnaA06g34060D	3708.A0A078HCZ8	3708.A0A078I565	0	0	0.254	0	0.046	0	0.65	0	0.729
BnaA01g31480D	BnaA06g09240D	3708.A0A078HCZ8	3708.A0A078I768	0	0	0.267	0	0.046	0	0.65	0	0.733
BnaA01g31490D	BnaA03g01580D	3708.A0A078HFS7	3708.A0A078FE99	0	0	0.053	0.975	0.97	0	0	0	0.97
BnaA01g31490D	BnaA09g40040D	3708.A0A078HFS7	3708.A0A078FH64	0	0	0	0	0.327	0.067	0.084	0.447	0.639
BnaA01g31490D	BnaA09g13260D	3708.A0A078HFS7	3708.A0A078FL84	0	0	0	0	0.297	0	0.067	0.206	0.433
BnaA01g31490D	BnaC08g40820D	3708.A0A078HFS7	3708.A0A078FSI5	0	0	0	0	0	0	0	0.451	0.451
BnaA01g31490D	BnaC08g41590D	3708.A0A078HFS7	3708.A0A078FSR7	0	0	0	0	0.5	0	0.067	0.471	0.731
BnaA01g31490D	BnaC08g41090D	3708.A0A078HFS7	3708.A0A078FSZ7	0	0	0	0	0.734	0.067	0.084	0.46	0.86
BnaA01g31490D	BnaC03g65940D	3708.A0A078HFS7	3708.A0A078FWE8	0	0	0	0	0.186	0.051	0	0.467	0.552
BnaA01g31490D	BnaC09g13530D	3708.A0A078HFS7	3708.A0A078FYZ0	0	0	0	0	0.297	0	0.067	0.206	0.433
BnaA01g31490D	BnaA08g24690D	3708.A0A078HFS7	3708.A0A078G6J7	0	0	0	0	0.734	0.067	0.084	0.46	0.86
BnaA01g31490D	BnaA08g24490D	3708.A0A078HFS7	3708.A0A078G6L2	0	0	0	0	0	0	0	0.451	0.451
BnaA01g31490D	BnaA09g47410D	3708.A0A078HFS7	3708.A0A078GMM0	0	0	0	0	0.5	0	0.067	0.471	0.731
BnaA01g31490D	BnaA09g46750D	3708.A0A078HFS7	3708.A0A078GN40	0	0	0	0	0	0	0	0.451	0.451
BnaA01g31490D	BnaC03g64780D	3708.A0A078HFS7	3708.A0A078GS55	0	0	0.26	0	0.147	0	0	0.514	0.666
BnaA01g31490D	BnaA03g49400D	3708.A0A078HFS7	3708.A0A078GUP6	0	0	0	0	0.145	0.058	0.069	0.484	0.561
BnaA01g31490D	BnaC03g56980D	3708.A0A078HFS7	3708.A0A078HCT8	0	0	0	0	0	0	0	0.451	0.451
BnaA01g31490D	BnaA03g52910D	3708.A0A078HFS7	3708.A0A078I824	0	0	0	0	0.186	0.051	0	0.467	0.552
BnaA01g31490D	BnaC07g41790D	3708.A0A078HFS7	3708.A0A078ID26	0	0	0	0	0.145	0.058	0.069	0.484	0.561
BnaA01g31490D	BnaA02g14640D	3708.A0A078HFS7	3708.A0A078IJZ9	0	0	0	0	0.304	0	0	0.483	0.624
BnaA01g31490D	BnaCnng26270D	3708.A0A078HFS7	3708.A0A078IVV8	0	0	0	0	0.304	0	0	0.483	0.624
BnaA01g31490D	BnaCnng31520D	3708.A0A078HFS7	3708.A0A078J3K6	0	0	0	0	0.734	0.067	0.084	0.46	0.86
BnaA01g31490D	BnaCnng33410D	3708.A0A078HFS7	3708.A0A078J641	0	0	0	0	0.734	0.067	0.084	0.46	0.86
BnaA01g31490D	BnaCnng65430D	3708.A0A078HFS7	3708.A0A078JTP8	0	0	0	0	0.906	0.067	0.084	0.492	0.953
BnaA01g31490D	BnaA09g52970D	3708.A0A078HFS7	3708.A0A078JEM5	0	0	0	0	0.906	0.067	0.084	0.492	0.953
BnaA01g32250D	BnaC08g15680D	3708.A0A078J6J8	3708.A0A078H342	0	0	0.414	0	0	0.055	0.06	0	0.434
BnaA01g32250D	BnaA06g22800D	3708.A0A078J6J8	3708.A0A078HUP8	0	0	0.369	0	0	0.069	0.084	0	0.414
BnaA01g32250D	BnaC04g56870D	3708.A0A078J6J8	3708.A0A078J4R7	0	0	0.429	0	0	0.055	0.06	0	0.448
BnaA01g32580D	BnaC06g15490D	3708.A0A078HAX9	3708.A0A078EZL5	0	0	0.212	0	0.046	0	0.65	0	0.713
BnaA01g32580D	BnaA02g26540D	3708.A0A078HAX9	3708.A0A078F7J2	0	0	0.216	0	0.046	0	0.65	0	0.715
BnaA01g32580D	BnaC07g33270D	3708.A0A078HAX9	3708.A0A078F9N6	0	0	0	0	0.046	0	0.65	0	0.651
BnaA01g32580D	BnaA03g01200D	3708.A0A078HAX9	3708.A0A078FEB1	0	0	0	0	0.046	0	0.65	0	0.651
BnaA01g32580D	BnaA03g46920D	3708.A0A078HAX9	3708.A0A078FG81	0	0	0	0	0.046	0	0.65	0	0.651
BnaA01g32580D	BnaC06g14450D	3708.A0A078HAX9	3708.A0A078FJX5	0	0	0	0	0.046	0	0.65	0	0.651
BnaA01g32580D	BnaA08g28010D	3708.A0A078HAX9	3708.A0A078FRS3	0	0	0	0	0.046	0	0.65	0	0.651
BnaA01g32580D	BnaA09g06500D	3708.A0A078HAX9	3708.A0A078FVB5	0	0	0	0	0.046	0	0.65	0	0.651
BnaA01g32580D	BnaC09g21050D	3708.A0A078HAX9	3708.A0A078FXG2	0	0	0.238	0	0.046	0	0.65	0	0.723
BnaA01g32580D	BnaA09g02020D	3708.A0A078HAX9	3708.A0A078G3T8	0	0	0	0	0.046	0	0.65	0	0.651
BnaA01g32580D	BnaA09g03190D	3708.A0A078HAX9	3708.A0A078G4P0	0	0	0	0	0.046	0	0.65	0	0.651
BnaA01g32580D	BnaA02g08880D	3708.A0A078HAX9	3708.A0A078G7X6	0	0	0	0	0	0	0.65	0	0.65
BnaA01g32580D	BnaC09g47190D	3708.A0A078HAX9	3708.A0A078GA51	0	0	0	0	0.046	0	0.65	0	0.651
BnaA01g32580D	BnaA05g30530D	3708.A0A078HAX9	3708.A0A078GH88	0	0	0	0	0.046	0	0.65	0	0.651
BnaA01g32580D	BnaA08g14630D	3708.A0A078HAX9	3708.A0A078GI26	0	0	0	0	0.046	0	0.65	0	0.651
BnaA01g32580D	BnaC03g64780D	3708.A0A078HAX9	3708.A0A078GS55	0	0	0.225	0	0.046	0	0.65	0	0.718
BnaA01g32580D	BnaCnng05770D	3708.A0A078HAX9	3708.A0A078GT50	0	0	0	0	0.046	0	0.65	0	0.651
BnaA01g32580D	BnaC05g09800D	3708.A0A078HAX9	3708.A0A078GU99	0	0	0.282	0	0.046	0	0.65	0	0.739
BnaA01g32580D	BnaC06g26450D	3708.A0A078HAX9	3708.A0A078GUT3	0	0	0.222	0	0.046	0	0.65	0	0.717
BnaA01g32580D	BnaC05g09790D	3708.A0A078HAX9	3708.A0A078GX20	0	0	0.238	0	0.046	0	0.65	0	0.723
BnaA01g32580D	BnaC02g17500D	3708.A0A078HAX9	3708.A0A078H545	0	0	0.236	0	0.046	0	0.65	0	0.722
BnaA01g32580D	BnaA02g30490D	3708.A0A078HAX9	3708.A0A078HAS2	0	0	0	0	0.046	0	0.65	0	0.651
BnaA01g32580D	BnaC04g55760D	3708.A0A078HAX9	3708.A0A078IVZ9	0	0	0	0	0.046	0	0.65	0	0.651
BnaA01g32580D	BnaC07g03950D	3708.A0A078HAX9	3708.A0A078I9D4	0	0	0	0	0.046	0	0.65	0	0.651
BnaA01g32580D	BnaCnng15740D	3708.A0A078HAX9	3708.A0A078IDI5	0	0	0	0	0.046	0	0.65	0	0.651
BnaA01g32580D	BnaAnng22760D	3708.A0A078HAX9	3708.A0A078JMV2	0	0	0	0	0.046	0	0.65	0	0.651
BnaA01g32580D	BnaCnng14640D	3708.A0A078HAX9	3708.A0A078IAZ3	0	0	0	0	0.046	0	0.65	0	0.651
BnaA01g32580D	BnaC02g34750D	3708.A0A078HAX9	3708.A0A078HW99	0	0	0	0	0.046	0	0.65	0	0.651
BnaA01g32580D	BnaA06g22590D	3708.A0A078HAX9	3708.A0A078HUW6	0	0	0	0	0.046	0	0.65	0	0.651
BnaA01g32580D	BnaCnng42620D	3708.A0A078HAX9	3708.A0A078JEQ5	0	0	0	0	0.046	0	0.65	0	0.651
BnaA01g32580D	BnaC05g48970D	3708.A0A078HAX9	3708.A0A078J7N4	0	0	0	0	0.046	0	0.65	0	0.651
BnaA01g32580D	BnaC03g71150D	3708.A0A078HAX9	3708.A0A078J061	0	0	0	0	0.046	0	0.65	0	0.651
BnaA01g32580D	BnaC03g74840D	3708.A0A078HAX9	3708.A0A078JIM4	0	0	0	0	0.046	0	0.65	0	0.651
BnaA01g32580D	BnaCnng51570D	3708.A0A078HAX9	3708.A0A078JG45	0	0	0.212	0	0.046	0	0.65	0	0.713
BnaA01g32580D	BnaAnng14170D	3708.A0A078HAX9	3708.A0A078J2B4	0	0	0.224	0	0.046	0	0.65	0	0.718
BnaA01g32580D	BnaCnng60280D	3708.A0A078HAX9	3708.A0A078JPK5	0	0	0.228	0	0.046	0	0.65	0	0.719
BnaA01g32580D	BnaA09g57110D	3708.A0A078HAX9	3708.A0A078IU96	0	0	0.244	0	0.046	0	0.65	0	0.725
BnaA01g32580D	BnaC05g10650D	3708.A0A078HAX9	3708.A0A078HPI4	0	0	0.253	0	0.046	0	0.65	0	0.728
BnaA01g32580D	BnaA06g34060D	3708.A0A078HAX9	3708.A0A078I565	0	0	0.253	0	0.046	0	0.65	0	0.728
BnaA01g32580D	BnaA09g55050D	3708.A0A078HAX9	3708.A0A078J3Q3	0	0	0.258	0	0.046	0	0.65	0	0.73
BnaA01g32580D	BnaA06g09240D	3708.A0A078HAX9	3708.A0A078I768	0	0	0.263	0	0.046	0	0.65	0	0.732
BnaA01g33140D	BnaA03g52860D	3708.A0A078HAI9	3708.A0A078I819	0	0	0	0	0.079	0.089	0.113	0.434	0.522
BnaA01g33280D	BnaA02g29720D	3708.A0A078HAF8	3708.A0A078I0J2	0	0	0.051	0.98	0	0.061	0	0.45	0.467
BnaA01g33710D	BnaA09g11200D	3708.A0A078G3T5	3708.A0A078HC71	0	0	0.46	0	0	0	0	0	0.46
BnaA01g33720D	BnaA09g13260D	3708.A0A078G6S6	3708.A0A078FL84	0	0	0.417	0	0.044	0.066	0.051	0	0.439
BnaA01g33720D	BnaC08g41590D	3708.A0A078G6S6	3708.A0A078FSR7	0	0	0.455	0	0.044	0.066	0.051	0	0.476
BnaA01g33720D	BnaA08g02530D	3708.A0A078G6S6	3708.A0A078FU72	0	0	0.462	0	0	0.073	0.054	0	0.487
BnaA01g33720D	BnaC09g13530D	3708.A0A078G6S6	3708.A0A078FYZ0	0	0	0.408	0	0.044	0.066	0.051	0	0.431
BnaA01g33720D	BnaC01g20940D	3708.A0A078G6S6	3708.A0A078G0F3	0	0	0.427	0	0	0.085	0.084	0	0.477
BnaA01g33720D	BnaC05g26270D	3708.A0A078G6S6	3708.A0A078G2X8	0	0	0.458	0	0	0.073	0.054	0	0.483
BnaA01g33720D	BnaC08g46890D	3708.A0A078G6S6	3708.A0A078HWP9	0	0	0.388	0	0.044	0.066	0.051	0	0.412
BnaA01g33720D	BnaA09g47410D	3708.A0A078G6S6	3708.A0A078GMM0	0	0	0.445	0	0.044	0.066	0.051	0	0.466
BnaA01g33720D	BnaCnng78240D	3708.A0A078G6S6	3708.A0A078K3R6	0	0	0.426	0	0	0.085	0.084	0	0.476
BnaA01g33720D	BnaC08g02750D	3708.A0A078G6S6	3708.A0A078H7K4	0	0	0.452	0	0	0.073	0.054	0	0.477
BnaA01g33720D	BnaA05g16040D	3708.A0A078G6S6	3708.A0A078GW33	0	0	0.456	0	0	0.073	0.054	0	0.481
BnaA01g34050D	BnaC03g44700D	3708.A0A078G6Z2	3708.A0A078FQG2	0	0	0.496	0	0	0	0	0	0.496
BnaA01g34050D	BnaCnng76930D	3708.A0A078G6Z2	3708.A0A078K0W6	0	0	0.514	0	0	0	0	0	0.514
BnaA01g34050D	BnaAnng35370D	3708.A0A078G6Z2	3708.A0A078JZ88	0	0	0.522	0	0	0	0	0	0.522
BnaA01g34050D	BnaA08g05600D	3708.A0A078G6Z2	3708.A0A078G8F1	0	0	0.528	0	0	0	0	0	0.528
BnaA01g34960D	BnaA06g14550D	3708.A0A078JTW0	3708.A0A078GST1	0	0	0	0	0	0	0	0.472	0.472
BnaA01g34960D	BnaC05g16020D	3708.A0A078JTW0	3708.A0A078H3T7	0	0	0	0	0	0	0	0.472	0.472
BnaA01g34960D	BnaC08g19380D	3708.A0A078JTW0	3708.A0A078H9X4	0	0	0	0	0	0	0	0.472	0.472
BnaA01g36270D	BnaA02g25830D	3708.A0A078IUV8	3708.A0A078F8K0	0	0	0	0	0	0	0.65	0	0.65
BnaA01g36270D	BnaA09g40110D	3708.A0A078IUV8	3708.A0A078FAN2	0	0	0.098	0.886	0	0	0.65	0	0.67
BnaA01g36270D	BnaA09g40120D	3708.A0A078IUV8	3708.A0A078FDR0	0	0	0.092	0.897	0	0	0.65	0	0.668
BnaA01g36270D	BnaA03g51300D	3708.A0A078IUV8	3708.A0A078FK74	0	0	0	0	0	0	0.65	0	0.65
BnaA01g36270D	BnaA09g28990D	3708.A0A078IUV8	3708.A0A078FNY7	0	0	0.081	0.919	0	0	0.65	0	0.664
BnaA01g36270D	BnaA02g12440D	3708.A0A078IUV8	3708.A0A078FPN2	0	0	0	0	0	0	0.65	0	0.65
BnaA01g36270D	BnaC04g03740D	3708.A0A078IUV8	3708.A0A078FTH4	0	0	0.089	0.903	0	0	0.65	0	0.667
BnaA01g36270D	BnaC04g03730D	3708.A0A078IUV8	3708.A0A078FXU5	0	0	0.089	0.903	0	0	0.65	0	0.667
BnaA01g36270D	BnaC04g03720D	3708.A0A078IUV8	3708.A0A078FYF4	0	0	0.109	0.864	0	0	0.65	0	0.674
BnaA01g36270D	BnaC07g12280D	3708.A0A078IUV8	3708.A0A078G567	0	0	0.081	0.919	0	0	0.65	0	0.664
BnaA01g36270D	BnaA08g25120D	3708.A0A078IUV8	3708.A0A078G8M2	0	0	0	0	0	0	0.65	0	0.65
BnaA01g36270D	BnaC04g49640D	3708.A0A078IUV8	3708.A0A078GDG7	0	0	0.095	0.892	0	0	0.65	0	0.669
BnaA01g36270D	BnaC04g49660D	3708.A0A078IUV8	3708.A0A078GFN2	0	0	0.109	0.863	0	0	0.65	0	0.675
BnaA01g36270D	BnaC09g15390D	3708.A0A078IUV8	3708.A0A078GVI5	0	0	0.089	0.904	0	0	0.65	0	0.667
BnaA01g36270D	BnaC01g40610D	3708.A0A078IUV8	3708.A0A078GXK3	0	0	0.117	0.847	0	0	0.65	0	0.678
BnaA01g36270D	BnaA04g25720D	3708.A0A078IUV8	3708.A0A078GY98	0	0	0.089	0.904	0	0	0.65	0	0.667
BnaA01g36270D	BnaA04g25740D	3708.A0A078IUV8	3708.A0A078H0X7	0	0	0.102	0.878	0	0	0.65	0	0.672
BnaA01g36270D	BnaC08g15090D	3708.A0A078IUV8	3708.A0A078H191	0	0	0	0	0	0	0.65	0	0.65
BnaA01g36270D	BnaA04g17070D	3708.A0A078IUV8	3708.A0A078H1W5	0	0	0.087	0.907	0	0	0.65	0	0.667
BnaA01g36270D	BnaA02g07850D	3708.A0A078IUV8	3708.A0A078H788	0	0	0	0	0	0	0.65	0	0.65
BnaA01g36270D	BnaC04g30040D	3708.A0A078IUV8	3708.A0A078HIJ6	0	0	0.085	0.911	0	0	0.65	0	0.666
BnaA01g36270D	BnaA02g17600D	3708.A0A078IUV8	3708.A0A078HNC1	0	0	0.123	0.835	0	0	0.65	0	0.68
BnaA01g36270D	BnaA05g12920D	3708.A0A078IUV8	3708.A0A078HP64	0	0	0.086	0.909	0	0	0.65	0	0.666
BnaA01g36270D	BnaA09g14750D	3708.A0A078IUV8	3708.A0A078HT06	0	0	0.089	0.904	0	0	0.65	0	0.667
BnaA01g36270D	BnaC05g43610D	3708.A0A078IUV8	3708.A0A078HW57	0	0	0.12	0.841	0	0	0.65	0	0.679
BnaA01g36270D	BnaC04g22390D	3708.A0A078IUV8	3708.A0A078HXS3	0	0	0.099	0.884	0	0	0.65	0	0.671
BnaA01g36270D	BnaC04g22400D	3708.A0A078IUV8	3708.A0A078HY97	0	0	0.091	0.9	0	0	0.65	0	0.668
BnaA01g36270D	BnaC09g33610D	3708.A0A078IUV8	3708.A0A078I1B1	0	0	0	0	0	0	0.65	0	0.65
BnaA01g36270D	BnaC04g03790D	3708.A0A078IUV8	3708.A0A078I9Q6	0	0	0.108	0.866	0	0	0.65	0	0.674
BnaA01g36270D	BnaC04g03770D	3708.A0A078IUV8	3708.A0A078IC31	0	0	0.1	0.882	0	0	0.65	0	0.671
BnaA01g36270D	BnaC04g03780D	3708.A0A078IUV8	3708.A0A078ICT4	0	0	0.118	0.845	0	0	0.65	0	0.678
BnaA01g36270D	BnaC04g03750D	3708.A0A078IUV8	3708.A0A078IE95	0	0	0.092	0.898	0	0	0.65	0	0.668
BnaA01g36270D	BnaC04g03760D	3708.A0A078IUV8	3708.A0A078IEU0	0	0	0.098	0.885	0	0	0.65	0	0.671
BnaA01g36270D	BnaC02g34070D	3708.A0A078IUV8	3708.A0A078IFM3	0	0	0	0	0	0	0.65	0	0.65
BnaA01g36270D	BnaCnng33550D	3708.A0A078IUV8	3708.A0A078J0J5	0	0	0	0	0	0	0.65	0	0.65
BnaA01g36270D	BnaA10g29270D	3708.A0A078IUV8	3708.A0A078JDS4	0	0	0	0	0	0	0.65	0	0.65
BnaA01g36270D	BnaA08g19770D	3708.A0A078IUV8	3708.A0A078J8C0	0	0	0.081	0.92	0	0	0.65	0	0.664
BnaA01g36270D	BnaCnng45520D	3708.A0A078IUV8	3708.A0A078JEQ0	0	0	0.086	0.91	0	0	0.65	0	0.666
BnaA01g36270D	BnaA09g55510D	3708.A0A078IUV8	3708.A0A078J5N1	0	0	0.095	0.891	0	0	0.65	0	0.67
BnaA01g36270D	BnaA09g55500D	3708.A0A078IUV8	3708.A0A078J5D3	0	0	0.097	0.888	0	0	0.65	0	0.67
BnaA01g36270D	BnaAnng19210D	3708.A0A078IUV8	3708.A0A078JD27	0	0	0.099	0.884	0	0	0.65	0	0.671
BnaA01g36270D	BnaA09g55490D	3708.A0A078IUV8	3708.A0A078J321	0	0	0.108	0.866	0	0	0.65	0	0.674
BnaA01g36270D	BnaCnng39140D	3708.A0A078IUV8	3708.A0A078J6L2	0	0	0.113	0.855	0	0	0.65	0	0.676
BnaA01g36270D	BnaC01g43700D	3708.A0A078IUV8	3708.A0A078J5J3	0	0	0.116	0.85	0	0	0.65	0	0.677
BnaA01g36890D	BnaA09g35820D	3708.A0A078JB60	3708.A0A078GKX2	0	0	0.169	0.688	0.163	0.189	0.066	0	0.402
BnaA01g36930D	BnaA09g04890D	3708.A0A078JEA2	3708.A0A078G3A9	0	0	0.362	0	0.081	0.055	0.06	0	0.409
BnaA01g36930D	BnaC03g41990D	3708.A0A078JEA2	3708.A0A078H136	0	0	0.357	0	0	0.11	0.108	0	0.444
BnaA01g36950D	BnaA06g15970D	3708.A0A078JAY0	3708.A0A078F520	0	0	0.442	0	0	0.055	0.06	0	0.461
BnaA01g36950D	BnaA06g31980D	3708.A0A078JAY0	3708.A0A078FH23	0	0	0.247	0	0	0	0	0.45	0.568
BnaA01g36950D	BnaA08g02570D	3708.A0A078JAY0	3708.A0A078FPW7	0	0	0.421	0	0	0.055	0.06	0	0.44
BnaA01g36950D	BnaA06g35270D	3708.A0A078JAY0	3708.A0A078FZE5	0	0	0	0	0	0	0	0.403	0.403
BnaA01g36950D	BnaA09g04890D	3708.A0A078JAY0	3708.A0A078G3A9	0	0	0.433	0	0	0.055	0.06	0	0.452
BnaA01g36950D	BnaC03g23150D	3708.A0A078JAY0	3708.A0A078G7N9	0	0	0.409	0	0	0.055	0.06	0	0.429
BnaA01g36950D	BnaC03g40790D	3708.A0A078JAY0	3708.A0A078G995	0	0	0.421	0	0	0.055	0.06	0	0.44
BnaA01g36950D	BnaC04g01640D	3708.A0A078JAY0	3708.A0A078GGV1	0	0	0.406	0	0	0.055	0.06	0	0.426
BnaA01g36950D	BnaAnng11710D	3708.A0A078JAY0	3708.A0A078ITQ6	0	0	0.403	0	0	0.055	0.06	0	0.423
BnaA01g36950D	BnaC04g56870D	3708.A0A078JAY0	3708.A0A078J4R7	0	0	0.409	0	0	0.055	0.06	0	0.429
BnaA01g36950D	BnaCnng45690D	3708.A0A078JAY0	3708.A0A078JH40	0	0	0.403	0	0	0.055	0.06	0	0.423
BnaA01g36950D	BnaCnng65160D	3708.A0A078JAY0	3708.A0A078JQ86	0	0	0.411	0	0	0.055	0.06	0	0.431
BnaA01g36950D	BnaCnng48080D	3708.A0A078JAY0	3708.A0A078JIQ1	0	0	0.411	0	0	0.055	0.06	0	0.431
BnaA01g37120D	BnaC09g15230D	3708.A0A078IQN9	3708.A0A078H210	0	0	0.451	0	0	0	0	0	0.451
BnaA01g37120D	BnaA09g15740D	3708.A0A078IQN9	3708.A0A078IMR8	0	0	0.406	0	0	0	0	0	0.406
BnaA01g37120D	BnaAnng20640D	3708.A0A078IQN9	3708.A0A078JGC3	0	0	0.443	0	0	0	0	0	0.443
BnaA01g37150D	BnaC03g54720D	3708.A0A078IP76	3708.A0A078F2I3	0	0	0	0	0	0	0	0.496	0.495
BnaA01g37150D	BnaC02g06870D	3708.A0A078IP76	3708.A0A078HKE1	0	0	0	0	0	0	0	0.466	0.465
BnaA01g37260D	BnaC09g15230D	3708.A0A078J415	3708.A0A078H210	0	0	0.434	0	0	0	0	0	0.434
BnaA01g37260D	BnaAnng20640D	3708.A0A078J415	3708.A0A078JGC3	0	0	0.423	0	0	0	0	0	0.423
BnaA01g37270D	BnaC03g65680D	3708.A0A078J775	3708.A0A078FSJ8	0	0	0.441	0	0	0	0	0	0.441
BnaA01g37270D	BnaA06g14560D	3708.A0A078J775	3708.A0A078GWL4	0	0	0.441	0	0	0	0	0	0.441
BnaA01g37270D	BnaAnng08380D	3708.A0A078J775	3708.A0A078I834	0	0	0.427	0	0	0	0	0	0.427
BnaA01g37270D	BnaA09g15740D	3708.A0A078J775	3708.A0A078IMR8	0	0	0.454	0	0	0	0	0	0.454
BnaA01g37270D	BnaA02g34820D	3708.A0A078J775	3708.A0A078IUK6	0	0	0.439	0	0	0	0	0	0.439
BnaA02g04010D	BnaCnng08680D	3708.A0A078IWB6	3708.A0A078HJH1	0	0	0	0	0	0.055	0.051	0.404	0.418
BnaA02g04170D	BnaC09g12490D	3708.A0A078I4E5	3708.A0A078F5G7	0	0	0	0	0.05	0	0.65	0.047	0.655
BnaA02g04170D	BnaA05g11270D	3708.A0A078I4E5	3708.A0A078FD06	0	0	0.071	0.938	0.399	0.049	0	0	0.423
BnaA02g04170D	BnaA03g47120D	3708.A0A078I4E5	3708.A0A078FG99	0	0	0	0	0.05	0	0.65	0.051	0.656
BnaA02g04170D	BnaC04g42320D	3708.A0A078I4E5	3708.A0A078FQD9	0	0	0.071	0.939	0.399	0.049	0	0	0.422
BnaA02g04170D	BnaA04g18240D	3708.A0A078I4E5	3708.A0A078G0V2	0	0	0.071	0.939	0.399	0.049	0	0	0.422
BnaA02g04170D	BnaA09g44270D	3708.A0A078I4E5	3708.A0A078G8G3	0	0	0	0	0.05	0	0.65	0.047	0.655
BnaA02g04170D	BnaC08g42780D	3708.A0A078I4E5	3708.A0A078GBC3	0	0	0	0	0.05	0	0.65	0.051	0.656
BnaA02g04170D	BnaC03g17520D	3708.A0A078I4E5	3708.A0A078GF23	0	0	0.072	0.937	0.399	0.049	0	0	0.423
BnaA02g04170D	BnaA02g21780D	3708.A0A078I4E5	3708.A0A078GL00	0	0	0	0	0.05	0	0.65	0.047	0.655
BnaA02g04170D	BnaC06g10870D	3708.A0A078I4E5	3708.A0A078GLK1	0	0	0	0	0.05	0	0.65	0.051	0.656
BnaA02g04170D	BnaC03g16150D	3708.A0A078I4E5	3708.A0A078H5B7	0	0	0	0	0.05	0	0.65	0.051	0.656
BnaA02g04170D	BnaC04g13100D	3708.A0A078I4E5	3708.A0A078HAJ6	0	0	0.072	0.936	0.399	0.049	0	0	0.423
BnaA02g04170D	BnaA03g13340D	3708.A0A078I4E5	3708.A0A078HK01	0	0	0	0	0.05	0	0.65	0.051	0.656
BnaA02g04170D	BnaCnng42100D	3708.A0A078I4E5	3708.A0A078J8U3	0	0	0	0	0.05	0	0.65	0.047	0.655
BnaA02g04170D	BnaAnng07990D	3708.A0A078I4E5	3708.A0A078I9S8	0	0	0	0	0.05	0	0.65	0.051	0.656
BnaA02g04230D	BnaC09g12490D	3708.A0A078I6Z8	3708.A0A078F5G7	0	0	0	0	0.05	0	0.65	0.053	0.657
BnaA02g04230D	BnaA03g47120D	3708.A0A078I6Z8	3708.A0A078FG99	0	0	0	0	0.05	0	0.65	0.047	0.655
BnaA02g04230D	BnaA09g44270D	3708.A0A078I6Z8	3708.A0A078G8G3	0	0	0	0	0.05	0	0.65	0.047	0.655
BnaA02g04230D	BnaC08g42780D	3708.A0A078I6Z8	3708.A0A078GBC3	0	0	0	0	0.05	0	0.65	0.047	0.655
BnaA02g04230D	BnaA02g21780D	3708.A0A078I6Z8	3708.A0A078GL00	0	0	0	0	0.05	0	0.65	0.047	0.655
BnaA02g04230D	BnaC06g10870D	3708.A0A078I6Z8	3708.A0A078GLK1	0	0	0	0	0.05	0	0.65	0.047	0.655
BnaA02g04230D	BnaC03g16150D	3708.A0A078I6Z8	3708.A0A078H5B7	0	0	0	0	0.05	0	0.65	0.047	0.655
BnaA02g04230D	BnaA03g13340D	3708.A0A078I6Z8	3708.A0A078HK01	0	0	0	0	0.05	0	0.65	0.047	0.655
BnaA02g04230D	BnaCnng42100D	3708.A0A078I6Z8	3708.A0A078J8U3	0	0	0	0	0.05	0	0.65	0.047	0.655
BnaA02g04230D	BnaAnng07990D	3708.A0A078I6Z8	3708.A0A078I9S8	0	0	0	0	0.05	0	0.65	0.055	0.658
BnaA02g04250D	BnaA03g51260D	3708.A0A078I238	3708.A0A078FM52	0	0	0	0	0	0	0	0.459	0.459
BnaA02g04250D	BnaA08g02520D	3708.A0A078I238	3708.A0A078FPZ9	0	0	0	0	0	0	0	0.409	0.408
BnaA02g04250D	BnaC08g02740D	3708.A0A078I238	3708.A0A078H5X2	0	0	0	0	0	0	0	0.409	0.408
BnaA02g04250D	BnaA06g03070D	3708.A0A078I238	3708.A0A078INU5	0	0	0	0	0	0	0	0.409	0.408
BnaA02g04250D	rps4	3708.A0A078I238	3708.F8K8N9	0	0	0	0	0	0	0	0.499	0.499
BnaA02g04440D	BnaC06g15490D	3708.A0A078I686	3708.A0A078EZL5	0	0	0.206	0	0.046	0	0.65	0.055	0.715
BnaA02g04440D	BnaC03g34910D	3708.A0A078I686	3708.A0A078F4R1	0	0	0.452	0	0	0.046	0	0	0.454
BnaA02g04440D	BnaA02g26540D	3708.A0A078I686	3708.A0A078F7J2	0	0	0	0	0.046	0	0.65	0	0.651
BnaA02g04440D	BnaC07g33270D	3708.A0A078I686	3708.A0A078F9N6	0	0	0	0	0.046	0	0.65	0.051	0.655
BnaA02g04440D	BnaA03g01200D	3708.A0A078I686	3708.A0A078FEB1	0	0	0	0	0.046	0	0.65	0.055	0.656
BnaA02g04440D	BnaA03g46920D	3708.A0A078I686	3708.A0A078FG81	0	0	0	0	0.046	0	0.65	0.051	0.655
BnaA02g04440D	BnaC06g14450D	3708.A0A078I686	3708.A0A078FJX5	0	0	0	0	0.046	0	0.65	0.055	0.656
BnaA02g04440D	BnaA08g28010D	3708.A0A078I686	3708.A0A078FRS3	0	0	0	0	0.046	0	0.65	0.076	0.664
BnaA02g04440D	BnaA09g06500D	3708.A0A078I686	3708.A0A078FVB5	0	0	0	0	0.046	0	0.65	0.051	0.655
BnaA02g04440D	BnaC09g21050D	3708.A0A078I686	3708.A0A078FXG2	0	0	0.213	0	0.046	0	0.65	0	0.714
BnaA02g04440D	BnaA09g02020D	3708.A0A078I686	3708.A0A078G3T8	0	0	0	0	0.046	0	0.65	0.051	0.655
BnaA02g04440D	BnaA09g03190D	3708.A0A078I686	3708.A0A078G4P0	0	0	0	0	0.046	0	0.65	0.262	0.732
BnaA02g04440D	BnaA02g08880D	3708.A0A078I686	3708.A0A078G7X6	0	0	0	0	0	0	0.65	0	0.65
BnaA02g04440D	BnaC09g47190D	3708.A0A078I686	3708.A0A078GA51	0	0	0	0	0.046	0	0.65	0.163	0.696
BnaA02g04440D	BnaA05g30530D	3708.A0A078I686	3708.A0A078GH88	0	0	0	0	0.046	0	0.65	0.076	0.664
BnaA02g04440D	BnaA08g14630D	3708.A0A078I686	3708.A0A078GI26	0	0	0	0	0.046	0	0.65	0.051	0.655
BnaA02g04440D	BnaC03g64780D	3708.A0A078I686	3708.A0A078GS55	0	0	0.218	0	0.046	0	0.65	0.051	0.719
BnaA02g04440D	BnaCnng05770D	3708.A0A078I686	3708.A0A078GT50	0	0	0	0	0.046	0	0.65	0.044	0.652
BnaA02g04440D	BnaC05g09800D	3708.A0A078I686	3708.A0A078GU99	0	0	0.276	0	0.046	0	0.65	0.051	0.739
BnaA02g04440D	BnaC06g26450D	3708.A0A078I686	3708.A0A078GUT3	0	0	0.215	0	0.046	0	0.65	0.051	0.717
BnaA02g04440D	BnaC05g09790D	3708.A0A078I686	3708.A0A078GX20	0	0	0.229	0	0.046	0	0.65	0.051	0.723
BnaA02g04440D	BnaC02g17500D	3708.A0A078I686	3708.A0A078H545	0	0	0.226	0	0.046	0	0.65	0.051	0.721
BnaA02g04440D	BnaA02g30490D	3708.A0A078I686	3708.A0A078HAS2	0	0	0	0	0.046	0	0.65	0.262	0.732
BnaA02g04440D	BnaC05g10650D	3708.A0A078I686	3708.A0A078HPI4	0	0	0.23	0	0.046	0	0.65	0.044	0.721
BnaA02g04440D	BnaA06g22590D	3708.A0A078I686	3708.A0A078HUW6	0	0	0	0	0.046	0	0.65	0.051	0.655
BnaA02g04440D	BnaC02g34750D	3708.A0A078I686	3708.A0A078HW99	0	0	0	0	0.046	0	0.65	0	0.651
BnaA02g04440D	BnaA06g34060D	3708.A0A078I686	3708.A0A078I565	0	0	0.229	0	0.046	0	0.65	0	0.72
BnaA02g04440D	BnaCnng51570D	3708.A0A078I686	3708.A0A078JG45	0	0	0	0	0.046	0	0.65	0.044	0.652
BnaA02g04440D	BnaCnng42620D	3708.A0A078I686	3708.A0A078JEQ5	0	0	0	0	0.046	0	0.65	0.044	0.652
BnaA02g04440D	BnaCnng15740D	3708.A0A078I686	3708.A0A078IDI5	0	0	0	0	0.046	0	0.65	0.051	0.655
BnaA02g04440D	BnaC03g74840D	3708.A0A078I686	3708.A0A078JIM4	0	0	0	0	0.046	0	0.65	0.051	0.655
BnaA02g04440D	BnaC03g71150D	3708.A0A078I686	3708.A0A078J061	0	0	0	0	0.046	0	0.65	0.055	0.656
BnaA02g04440D	BnaC04g55760D	3708.A0A078I686	3708.A0A078IVZ9	0	0	0	0	0.046	0	0.65	0.076	0.664
BnaA02g04440D	BnaC07g03950D	3708.A0A078I686	3708.A0A078I9D4	0	0	0	0	0.046	0	0.65	0.076	0.664
BnaA02g04440D	BnaCnng14640D	3708.A0A078I686	3708.A0A078IAZ3	0	0	0	0	0.046	0	0.65	0.076	0.664
BnaA02g04440D	BnaAnng22760D	3708.A0A078I686	3708.A0A078JMV2	0	0	0	0	0.046	0	0.65	0.076	0.664
BnaA02g04440D	BnaC05g48970D	3708.A0A078I686	3708.A0A078J7N4	0	0	0	0	0.046	0	0.65	0.076	0.664
BnaA02g04440D	BnaCnng60280D	3708.A0A078I686	3708.A0A078JPK5	0	0	0.21	0	0.046	0	0.65	0.044	0.714
BnaA02g04440D	BnaAnng14170D	3708.A0A078I686	3708.A0A078J2B4	0	0	0.216	0	0.046	0	0.65	0.051	0.718
BnaA02g04440D	BnaA09g57110D	3708.A0A078I686	3708.A0A078IU96	0	0	0.222	0	0.046	0	0.65	0.044	0.718
BnaA02g04440D	BnaA06g09240D	3708.A0A078I686	3708.A0A078I768	0	0	0.242	0	0.046	0	0.65	0.044	0.725
BnaA02g04440D	BnaA09g55050D	3708.A0A078I686	3708.A0A078J3Q3	0	0	0.249	0	0.046	0	0.65	0.055	0.731
BnaA02g06590D	BnaCnng40260D	3708.A0A078FBG6	3708.A0A078JAH0	0	0	0	0	0	0	0.053	0.46	0.466
BnaA02g07420D	BnaA05g13370D	3708.A0A078H215	3708.A0A078F587	0	0	0.536	0	0	0	0	0.051	0.54
BnaA02g07850D	BnaA09g40110D	3708.A0A078H788	3708.A0A078FAN2	0	0	0	0	0	0	0.65	0	0.65
BnaA02g07850D	BnaA09g40120D	3708.A0A078H788	3708.A0A078FDR0	0	0	0	0	0	0	0.65	0	0.65
BnaA02g07850D	BnaA09g28990D	3708.A0A078H788	3708.A0A078FNY7	0	0	0	0	0	0	0.65	0	0.65
BnaA02g07850D	BnaC04g03740D	3708.A0A078H788	3708.A0A078FTH4	0	0	0	0	0	0	0.65	0	0.65
BnaA02g07850D	BnaC04g03730D	3708.A0A078H788	3708.A0A078FXU5	0	0	0	0	0	0	0.65	0	0.65
BnaA02g07850D	BnaC07g04210D	3708.A0A078H788	3708.A0A078FY66	0	0	0.121	0.818	0.32	0.056	0.149	0.079	0.477
BnaA02g07850D	BnaC04g03720D	3708.A0A078H788	3708.A0A078FYF4	0	0	0	0	0	0	0.65	0	0.65
BnaA02g07850D	BnaC07g12280D	3708.A0A078H788	3708.A0A078G567	0	0	0	0	0	0	0.65	0	0.65
BnaA02g07850D	BnaC04g49640D	3708.A0A078H788	3708.A0A078GDG7	0	0	0	0	0	0	0.65	0	0.65
BnaA02g07850D	BnaC04g49660D	3708.A0A078H788	3708.A0A078GFN2	0	0	0	0	0	0	0.65	0	0.65
BnaA02g07850D	BnaC09g15390D	3708.A0A078H788	3708.A0A078GVI5	0	0	0	0	0	0	0.65	0	0.65
BnaA02g07850D	BnaC01g40610D	3708.A0A078H788	3708.A0A078GXK3	0	0	0	0	0	0	0.65	0	0.65
BnaA02g07850D	BnaA04g25720D	3708.A0A078H788	3708.A0A078GY98	0	0	0	0	0	0	0.65	0	0.65
BnaA02g07850D	BnaA04g25740D	3708.A0A078H788	3708.A0A078H0X7	0	0	0	0	0	0	0.65	0	0.65
BnaA02g07850D	BnaA04g17070D	3708.A0A078H788	3708.A0A078H1W5	0	0	0	0	0	0	0.65	0	0.65
BnaA02g07850D	BnaAnng14330D	3708.A0A078H788	3708.A0A078J2S7	0	0	0.122	0.819	0.32	0.056	0.149	0.079	0.477
BnaA02g07850D	BnaA09g55490D	3708.A0A078H788	3708.A0A078J321	0	0	0	0	0	0	0.65	0	0.65
BnaA02g07850D	BnaCnng45520D	3708.A0A078H788	3708.A0A078JEQ0	0	0	0	0	0	0	0.65	0	0.65
BnaA02g07850D	BnaC04g03750D	3708.A0A078H788	3708.A0A078IE95	0	0	0	0	0	0	0.65	0	0.65
BnaA02g07850D	BnaA02g17600D	3708.A0A078H788	3708.A0A078HNC1	0	0	0	0	0	0	0.65	0	0.65
BnaA02g07850D	BnaC05g43610D	3708.A0A078H788	3708.A0A078HW57	0	0	0	0	0	0	0.65	0	0.65
BnaA02g07850D	BnaA09g14750D	3708.A0A078H788	3708.A0A078HT06	0	0	0	0	0	0	0.65	0	0.65
BnaA02g07850D	BnaCnng39140D	3708.A0A078H788	3708.A0A078J6L2	0	0	0	0	0	0	0.65	0	0.65
BnaA02g07850D	BnaA08g19770D	3708.A0A078H788	3708.A0A078J8C0	0	0	0	0	0	0	0.65	0	0.65
BnaA02g07850D	BnaC04g03780D	3708.A0A078H788	3708.A0A078ICT4	0	0	0	0	0	0	0.65	0	0.65
BnaA02g07850D	BnaAnng19210D	3708.A0A078H788	3708.A0A078JD27	0	0	0	0	0	0	0.65	0	0.65
BnaA02g07850D	BnaA05g12920D	3708.A0A078H788	3708.A0A078HP64	0	0	0	0	0	0	0.65	0	0.65
BnaA02g07850D	BnaC04g03760D	3708.A0A078H788	3708.A0A078IEU0	0	0	0	0	0	0	0.65	0	0.65
BnaA02g07850D	BnaA09g55510D	3708.A0A078H788	3708.A0A078J5N1	0	0	0	0	0	0	0.65	0	0.65
BnaA02g07850D	BnaC04g22400D	3708.A0A078H788	3708.A0A078HY97	0	0	0	0	0	0	0.65	0	0.65
BnaA02g07850D	BnaC04g03790D	3708.A0A078H788	3708.A0A078I9Q6	0	0	0	0	0	0	0.65	0	0.65
BnaA02g07850D	BnaC04g30040D	3708.A0A078H788	3708.A0A078HIJ6	0	0	0	0	0	0	0.65	0	0.65
BnaA02g07850D	BnaA09g55500D	3708.A0A078H788	3708.A0A078J5D3	0	0	0	0	0	0	0.65	0	0.65
BnaA02g07850D	BnaC04g22390D	3708.A0A078H788	3708.A0A078HXS3	0	0	0	0	0	0	0.65	0	0.65
BnaA02g07850D	BnaC04g03770D	3708.A0A078H788	3708.A0A078IC31	0	0	0	0	0	0	0.65	0	0.65
BnaA02g07850D	BnaC01g43700D	3708.A0A078H788	3708.A0A078J5J3	0	0	0	0	0	0	0.65	0	0.65
BnaA02g08470D	BnaA10g10340D	3708.A0A078G6U5	3708.A0A078FS94	0	0	0	0	0.072	0.064	0.086	0.365	0.428
BnaA02g08470D	BnaCnng21570D	3708.A0A078G6U5	3708.A0A078ISD2	0	0	0	0	0.072	0.064	0.086	0.365	0.428
BnaA02g08470D	BnaAnng20990D	3708.A0A078G6U5	3708.A0A078JIZ3	0	0	0	0	0.072	0.064	0.086	0.365	0.428
BnaA02g08470D	BnaCnng33260D	3708.A0A078G6U5	3708.A0A078J0A3	0	0	0	0	0	0	0.064	0.471	0.483
BnaA02g08610D	BnaA06g15970D	3708.A0A078G5I8	3708.A0A078F520	0	0	0.395	0	0	0.055	0.06	0	0.415
BnaA02g08610D	BnaA09g04890D	3708.A0A078G5I8	3708.A0A078G3A9	0	0	0.381	0	0	0.055	0.06	0	0.402
BnaA02g08610D	BnaCnng65160D	3708.A0A078G5I8	3708.A0A078JQ86	0	0	0.379	0	0	0.055	0.06	0	0.4
BnaA02g08610D	BnaC04g24880D	3708.A0A078G5I8	3708.A0A078I8X0	0	0	0.38	0	0	0.055	0.06	0	0.401
BnaA02g08610D	BnaC04g56870D	3708.A0A078G5I8	3708.A0A078J4R7	0	0	0.382	0	0	0.055	0.06	0	0.403
BnaA02g08880D	BnaC03g34930D	3708.A0A078G7X6	3708.A0A078F0S1	0	0	0	0	0	0	0.65	0	0.65
BnaA02g08880D	BnaA09g39720D	3708.A0A078G7X6	3708.A0A078FDK8	0	0	0	0	0	0	0.65	0	0.65
BnaA02g08880D	BnaC01g15030D	3708.A0A078G7X6	3708.A0A078FFL9	0	0	0	0	0	0	0.65	0	0.65
BnaA02g08880D	BnaA03g01590D	3708.A0A078G7X6	3708.A0A078FGW9	0	0	0	0	0	0	0.65	0	0.65
BnaA02g08880D	BnaA06g20110D	3708.A0A078G7X6	3708.A0A078FJQ6	0	0	0	0	0	0	0.65	0	0.65
BnaA02g08880D	BnaC05g01440D	3708.A0A078G7X6	3708.A0A078FLE6	0	0	0	0	0	0	0.65	0	0.65
BnaA02g08880D	BnaA08g27240D	3708.A0A078G7X6	3708.A0A078FLY3	0	0	0	0	0	0	0.65	0	0.65
BnaA02g08880D	BnaAnng02770D	3708.A0A078G7X6	3708.A0A078G1E1	0	0	0	0	0	0	0.65	0	0.65
BnaA02g08880D	BnaC04g04080D	3708.A0A078G7X6	3708.A0A078G1S3	0	0	0.201	0	0	0	0.65	0	0.708
BnaA02g08880D	BnaA09g02550D	3708.A0A078G7X6	3708.A0A078G3R6	0	0	0	0	0	0	0.65	0	0.65
BnaA02g08880D	BnaA09g03900D	3708.A0A078G7X6	3708.A0A078G404	0	0	0	0	0	0	0.65	0	0.65
BnaA02g08880D	BnaC09g00910D	3708.A0A078G7X6	3708.A0A078G693	0.05	0	0	0	0	0	0	0.426	0.431
BnaA02g08880D	BnaA09g00740D	3708.A0A078G7X6	3708.A0A078G6G2	0	0	0	0	0	0	0.65	0	0.65
BnaA02g08880D	BnaA09g01390D	3708.A0A078G7X6	3708.A0A078G6L5	0.05	0	0	0	0	0	0	0.426	0.431
BnaA02g08880D	BnaC03g73080D	3708.A0A078G7X6	3708.A0A078IV34	0.05	0	0	0	0	0	0	0.426	0.431
BnaA02g08880D	BnaA09g55410D	3708.A0A078G7X6	3708.A0A078IH15	0.119	0	0	0	0	0	0	0.469	0.512
BnaA02g08880D	BnaC04g52910D	3708.A0A078G7X6	3708.A0A078IUH8	0.119	0	0	0	0	0	0	0.469	0.512
BnaA02g08880D	BnaC02g44290D	3708.A0A078G7X6	3708.A0A078JNC6	0.119	0	0	0	0	0	0	0.469	0.512
BnaA02g08880D	BnaA05g34400D	3708.A0A078G7X6	3708.A0A078J162	0.119	0	0	0	0	0	0	0.469	0.512
BnaA02g08880D	BnaCnng47940D	3708.A0A078G7X6	3708.A0A078JFY7	0.119	0	0	0	0	0	0	0.469	0.512
BnaA02g08880D	BnaA04g24790D	3708.A0A078G7X6	3708.A0A078H0L9	0.119	0	0	0	0	0	0	0.469	0.512
BnaA02g08880D	BnaCnng30140D	3708.A0A078G7X6	3708.A0A078J2H4	0.119	0	0	0	0	0	0	0.469	0.512
BnaA02g08880D	BnaC01g37020D	3708.A0A078G7X6	3708.A0A078H6T3	0	0	0	0	0	0	0.65	0	0.65
BnaA02g08880D	BnaA08g11860D	3708.A0A078G7X6	3708.A0A078I7D7	0	0	0	0	0	0	0.65	0	0.65
BnaA02g08880D	BnaC06g41940D	3708.A0A078G7X6	3708.A0A078IRS6	0	0	0	0	0	0	0.65	0	0.65
BnaA02g08880D	BnaA02g29680D	3708.A0A078G7X6	3708.A0A078I4E1	0	0	0	0	0	0	0.65	0	0.65
BnaA02g08880D	BnaA03g13120D	3708.A0A078G7X6	3708.A0A078HLU4	0	0	0	0	0	0	0.65	0	0.65
BnaA02g08880D	BnaA02g30620D	3708.A0A078G7X6	3708.A0A078H5T5	0	0	0	0	0	0	0.65	0	0.65
BnaA02g08880D	BnaA05g30620D	3708.A0A078G7X6	3708.A0A078GJ91	0	0	0	0	0	0	0.65	0	0.65
BnaA02g08880D	BnaC01g37010D	3708.A0A078G7X6	3708.A0A078H8Q0	0	0	0	0	0	0	0.65	0	0.65
BnaA02g08880D	BnaC04g00460D	3708.A0A078G7X6	3708.A0A078HKE0	0	0	0	0	0	0	0.65	0	0.65
BnaA02g08880D	BnaAnng31080D	3708.A0A078G7X6	3708.A0A078JT70	0	0	0	0	0	0	0.65	0	0.65
BnaA02g08880D	BnaCnng23230D	3708.A0A078G7X6	3708.A0A078IUT8	0	0	0	0	0	0	0.65	0	0.65
BnaA02g08880D	BnaC03g66720D	3708.A0A078G7X6	3708.A0A078GT07	0	0	0	0	0	0	0.65	0	0.65
BnaA02g08880D	BnaC04g51190D	3708.A0A078G7X6	3708.A0A078GS90	0	0	0	0	0	0	0.65	0	0.65
BnaA02g08880D	BnaC01g27850D	3708.A0A078G7X6	3708.A0A078HLG2	0	0	0	0	0	0	0.65	0	0.65
BnaA02g08880D	BnaC03g34350D	3708.A0A078G7X6	3708.A0A078HTR5	0	0	0	0	0	0	0.65	0	0.65
BnaA02g08880D	BnaCnng60500D	3708.A0A078G7X6	3708.A0A078JPU2	0	0	0	0	0	0	0.65	0	0.65
BnaA02g08880D	BnaC04g51830D	3708.A0A078G7X6	3708.A0A078J9F5	0	0	0	0	0	0	0.65	0	0.65
BnaA02g08880D	BnaCnng23240D	3708.A0A078G7X6	3708.A0A078ITL9	0	0	0	0	0	0	0.65	0	0.65
BnaA02g08880D	BnaC02g08960D	3708.A0A078G7X6	3708.A0A078HUU9	0	0	0	0	0	0	0.65	0	0.65
BnaA02g08880D	BnaCnng43010D	3708.A0A078G7X6	3708.A0A078JCF6	0	0	0	0	0	0	0.65	0	0.65
BnaA02g08880D	BnaCnng66900D	3708.A0A078G7X6	3708.A0A078JUK3	0	0	0	0	0	0	0.65	0	0.65
BnaA02g08880D	BnaC04g50170D	3708.A0A078G7X6	3708.A0A078GRZ7	0	0	0	0	0	0	0.65	0	0.65
BnaA02g08880D	BnaC03g75510D	3708.A0A078G7X6	3708.A0A078J074	0	0	0	0	0	0	0.65	0	0.65
BnaA02g08880D	BnaCnng60750D	3708.A0A078G7X6	3708.A0A078JQZ3	0	0	0	0	0	0	0.65	0	0.65
BnaA02g08880D	BnaAnng28400D	3708.A0A078G7X6	3708.A0A078JQU8	0	0	0	0	0	0	0.65	0	0.65
BnaA02g08880D	BnaA08g25320D	3708.A0A078G7X6	3708.A0A078G8J6	0	0	0	0	0	0	0.65	0	0.65
BnaA02g08880D	BnaC08g42010D	3708.A0A078G7X6	3708.A0A078HAC5	0	0	0	0	0	0	0.65	0	0.65
BnaA02g08880D	BnaA09g38700D	3708.A0A078G7X6	3708.A0A078HRF0	0.119	0	0	0	0	0	0.65	0.469	0.821
BnaA02g09510D	BnaA03g00760D	3708.A0A078GUA8	3708.A0A078F9X5	0	0	0	0	0	0	0	0.469	0.469
BnaA02g09510D	BnaA04g21400D	3708.A0A078GUA8	3708.A0A078G0C9	0	0	0	0.657	0.297	0.258	0.187	0.088	0.561
BnaA02g09510D	BnaC01g24300D	3708.A0A078GUA8	3708.A0A078GE97	0	0	0	0.663	0.297	0.258	0.187	0.088	0.561
BnaA02g09510D	BnaAnng07580D	3708.A0A078GUA8	3708.A0A078I3P6	0	0	0	0.585	0.297	0.258	0.187	0.088	0.561
BnaA02g09510D	BnaA04g16530D	3708.A0A078GUA8	3708.A0A078H2H4	0	0	0	0.657	0.297	0.258	0.187	0.088	0.561
BnaA02g10290D	BnaA03g01200D	3708.A0A078IE93	3708.A0A078FEB1	0	0	0	0	0.046	0	0	0.587	0.589
BnaA02g10290D	BnaA05g30530D	3708.A0A078IE93	3708.A0A078GH88	0	0	0	0	0.046	0	0	0.684	0.685
BnaA02g10290D	BnaC03g71150D	3708.A0A078IE93	3708.A0A078J061	0	0	0	0	0.046	0	0	0.587	0.589
BnaA02g10810D	BnaC03g69310D	3708.A0A078GP45	3708.A0A078ICG3	0	0	0	0	0	0.048	0	0.469	0.472
BnaA02g12440D	BnaA09g40110D	3708.A0A078FPN2	3708.A0A078FAN2	0	0	0	0	0	0	0.65	0	0.65
BnaA02g12440D	BnaA09g40120D	3708.A0A078FPN2	3708.A0A078FDR0	0	0	0	0	0	0	0.65	0	0.65
BnaA02g12440D	BnaA09g28990D	3708.A0A078FPN2	3708.A0A078FNY7	0	0	0	0	0	0	0.65	0	0.65
BnaA02g12440D	BnaC04g03720D	3708.A0A078FPN2	3708.A0A078FYF4	0	0	0	0	0	0	0.65	0	0.65
BnaA02g12440D	BnaA04g25720D	3708.A0A078FPN2	3708.A0A078GY98	0	0	0	0	0	0	0.65	0	0.65
BnaA02g12440D	BnaA09g55500D	3708.A0A078FPN2	3708.A0A078J5D3	0	0	0	0	0	0	0.65	0	0.65
BnaA02g12440D	BnaC04g03730D	3708.A0A078FPN2	3708.A0A078FXU5	0	0	0	0	0	0	0.65	0	0.65
BnaA02g12440D	BnaC04g22390D	3708.A0A078FPN2	3708.A0A078HXS3	0	0	0	0	0	0	0.65	0	0.65
BnaA02g12440D	BnaC04g03770D	3708.A0A078FPN2	3708.A0A078IC31	0	0	0	0	0	0	0.65	0	0.65
BnaA02g12440D	BnaC01g43700D	3708.A0A078FPN2	3708.A0A078J5J3	0	0	0	0	0	0	0.65	0	0.65
BnaA02g12440D	BnaC04g03760D	3708.A0A078FPN2	3708.A0A078IEU0	0	0	0	0	0	0	0.65	0	0.65
BnaA02g12440D	BnaA09g55510D	3708.A0A078FPN2	3708.A0A078J5N1	0	0	0	0	0	0	0.65	0	0.65
BnaA02g12440D	BnaA04g25740D	3708.A0A078FPN2	3708.A0A078H0X7	0	0	0	0	0	0	0.65	0	0.65
BnaA02g12440D	BnaC04g22400D	3708.A0A078FPN2	3708.A0A078HY97	0	0	0	0	0	0	0.65	0	0.65
BnaA02g12440D	BnaC04g03790D	3708.A0A078FPN2	3708.A0A078I9Q6	0	0	0	0	0	0	0.65	0	0.65
BnaA02g12440D	BnaC04g30040D	3708.A0A078FPN2	3708.A0A078HIJ6	0	0	0	0	0	0	0.65	0	0.65
BnaA02g12440D	BnaC07g12280D	3708.A0A078FPN2	3708.A0A078G567	0	0	0	0	0	0	0.65	0	0.65
BnaA02g12440D	BnaC04g49640D	3708.A0A078FPN2	3708.A0A078GDG7	0	0	0	0	0	0	0.65	0	0.65
BnaA02g12440D	BnaA09g14750D	3708.A0A078FPN2	3708.A0A078HT06	0	0	0	0	0	0	0.65	0	0.65
BnaA02g12440D	BnaC01g40610D	3708.A0A078FPN2	3708.A0A078GXK3	0	0	0	0	0	0	0.65	0	0.65
BnaA02g12440D	BnaCnng39140D	3708.A0A078FPN2	3708.A0A078J6L2	0	0	0	0	0	0	0.65	0	0.65
BnaA02g12440D	BnaC04g03740D	3708.A0A078FPN2	3708.A0A078FTH4	0	0	0	0	0	0	0.65	0	0.65
BnaA02g12440D	BnaC04g03780D	3708.A0A078FPN2	3708.A0A078ICT4	0	0	0	0	0	0	0.65	0	0.65
BnaA02g12440D	BnaA08g19770D	3708.A0A078FPN2	3708.A0A078J8C0	0	0	0	0	0	0	0.65	0	0.65
BnaA02g12440D	BnaA04g17070D	3708.A0A078FPN2	3708.A0A078H1W5	0	0	0	0	0	0	0.65	0	0.65
BnaA02g12440D	BnaAnng19210D	3708.A0A078FPN2	3708.A0A078JD27	0	0	0	0	0	0	0.65	0	0.65
BnaA02g12440D	BnaA05g12920D	3708.A0A078FPN2	3708.A0A078HP64	0	0	0	0	0	0	0.65	0	0.65
BnaA02g12440D	BnaA09g55490D	3708.A0A078FPN2	3708.A0A078J321	0	0	0	0	0	0	0.65	0	0.65
BnaA02g12440D	BnaCnng45520D	3708.A0A078FPN2	3708.A0A078JEQ0	0	0	0	0	0	0	0.65	0	0.65
BnaA02g12440D	BnaC04g49660D	3708.A0A078FPN2	3708.A0A078GFN2	0	0	0	0	0	0	0.65	0	0.65
BnaA02g12440D	BnaC09g15390D	3708.A0A078FPN2	3708.A0A078GVI5	0	0	0	0	0	0	0.65	0	0.65
BnaA02g12440D	BnaC04g03750D	3708.A0A078FPN2	3708.A0A078IE95	0	0	0	0	0	0	0.65	0	0.65
BnaA02g12440D	BnaA02g17600D	3708.A0A078FPN2	3708.A0A078HNC1	0	0	0	0	0	0	0.65	0	0.65
BnaA02g12440D	BnaC05g43610D	3708.A0A078FPN2	3708.A0A078HW57	0	0	0	0	0	0	0.65	0	0.65
BnaA02g14640D	BnaA03g01580D	3708.A0A078IJZ9	3708.A0A078FE99	0	0	0	0	0.3	0	0	0.391	0.555
BnaA02g14640D	BnaA09g40040D	3708.A0A078IJZ9	3708.A0A078FH64	0	0	0	0	0.164	0.054	0	0.363	0.452
BnaA02g14640D	BnaC08g41090D	3708.A0A078IJZ9	3708.A0A078FSZ7	0	0	0	0	0.341	0.054	0	0.186	0.448
BnaA02g14640D	BnaA08g24690D	3708.A0A078IJZ9	3708.A0A078G6J7	0	0	0	0	0.341	0.054	0	0.186	0.448
BnaA02g14640D	BnaC03g64780D	3708.A0A078IJZ9	3708.A0A078GS55	0	0	0	0	0.079	0	0	0.493	0.513
BnaA02g14640D	BnaA03g49400D	3708.A0A078IJZ9	3708.A0A078GUP6	0	0	0	0	0.144	0.049	0.051	0.466	0.532
BnaA02g14640D	BnaA02g33360D	3708.A0A078IJZ9	3708.A0A078GZU8	0	0	0	0	0.097	0	0	0.373	0.409
BnaA02g14640D	BnaC07g41790D	3708.A0A078IJZ9	3708.A0A078ID26	0	0	0	0	0.144	0.049	0.051	0.466	0.532
BnaA02g14640D	BnaCnng33410D	3708.A0A078IJZ9	3708.A0A078J641	0	0	0	0	0.341	0.054	0	0.186	0.448
BnaA02g14640D	BnaCnng31520D	3708.A0A078IJZ9	3708.A0A078J3K6	0	0	0	0	0.341	0.054	0	0.186	0.448
BnaA02g14640D	BnaCnng65430D	3708.A0A078IJZ9	3708.A0A078JTP8	0	0	0	0	0.412	0.054	0	0.39	0.631
BnaA02g14640D	BnaA09g52970D	3708.A0A078IJZ9	3708.A0A078JEM5	0	0	0	0	0.412	0.054	0	0.39	0.631
BnaA02g14680D	BnaA06g22800D	3708.A0A078IH96	3708.A0A078HUP8	0	0	0.37	0	0	0.069	0.084	0	0.415
BnaA02g14680D	BnaA03g52860D	3708.A0A078IH96	3708.A0A078I819	0	0	0	0	0.079	0.089	0.113	0.434	0.522
BnaA02g14680D	BnaC04g56870D	3708.A0A078IH96	3708.A0A078J4R7	0	0	0.428	0	0	0.055	0.06	0	0.447
BnaA02g14680D	BnaCnng45690D	3708.A0A078IH96	3708.A0A078JH40	0	0	0.435	0	0	0.055	0.06	0	0.454
BnaA02g14680D	BnaCnng65160D	3708.A0A078IH96	3708.A0A078JQ86	0	0	0.437	0	0	0.055	0.06	0	0.456
BnaA02g14680D	BnaCnng48080D	3708.A0A078IH96	3708.A0A078JIQ1	0	0	0.439	0	0	0.055	0.06	0	0.458
BnaA02g17600D	BnaA05g13090D	3708.A0A078HNC1	3708.A0A078F1G5	0	0	0	0	0.185	0	0	0.341	0.439
BnaA02g17600D	BnaA02g25830D	3708.A0A078HNC1	3708.A0A078F8K0	0	0	0	0	0	0	0.65	0	0.65
BnaA02g17600D	BnaA09g40110D	3708.A0A078HNC1	3708.A0A078FAN2	0	0	0.114	0.855	0	0	0.65	0	0.676
BnaA02g17600D	BnaA09g40120D	3708.A0A078HNC1	3708.A0A078FDR0	0	0	0.114	0.855	0	0	0.65	0	0.676
BnaA02g17600D	BnaC08g08340D	3708.A0A078HNC1	3708.A0A078FGM5	0	0	0	0	0.185	0	0	0.341	0.439
BnaA02g17600D	BnaC04g29090D	3708.A0A078HNC1	3708.A0A078FIF3	0	0	0	0	0.185	0	0	0.341	0.439
BnaA02g17600D	BnaA03g51300D	3708.A0A078HNC1	3708.A0A078FK74	0	0	0	0	0	0	0.65	0	0.65
BnaA02g17600D	BnaA09g28990D	3708.A0A078HNC1	3708.A0A078FNY7	0	0	0.086	0.909	0	0	0.65	0	0.666
BnaA02g17600D	BnaC04g03740D	3708.A0A078HNC1	3708.A0A078FTH4	0	0	0.094	0.893	0	0	0.65	0	0.669
BnaA02g17600D	BnaC04g03730D	3708.A0A078HNC1	3708.A0A078FXU5	0	0	0.094	0.893	0	0	0.65	0	0.669
BnaA02g17600D	BnaC04g03720D	3708.A0A078HNC1	3708.A0A078FYF4	0	0	0.075	0.931	0	0	0.65	0	0.662
BnaA02g17600D	BnaC07g12280D	3708.A0A078HNC1	3708.A0A078G567	0	0	0.086	0.91	0	0	0.65	0	0.666
[truncated: 5,751 more rows]

## Sheet: Table S10
Table S10. KEGG enrichment analysis protein-protein interaction network of BnPERK proteins.
[truncated: 25 more rows]

[truncated: 1 more sheets: Table S11]
